# Supplementary material for: MITE Tracker: an accurate approach to identify miniature inverted-repeat transposable elements in large genomes
Source: BMC Bioinformatics. 2018 Oct 3;19:348. doi: 10.1186/s12859-018-2376-y (PMC6171319; doi:10.1186/s12859-018-2376-y)
Supplement: Supplementary file 1 — Database of non-redundant MITE family database obtained from the rice genome. Wheat MITE families. Database of non-redundant MITE family database obtained from the wheat genome. (FASTA 856 kb) [file 12859_2018_2376_MOESM1_ESM.fasta]

>MITE_T_1|chr2B|413009710|413010196|AT|24|F1 TSD_IN:yes MITE_LEN:486 TIR_LEN:24 CANDIDATE_ID:MITE_CAND_602232
TAAGGGCGTGTTCGGATCTCCTACAGCTTCACAAAACTTCTCAAATCTAGCTTCTTTTTG
TGGCTTCTAGCTTCACCTGGCGATCCAAAAACCGTTCTGCTTGAATCGGCAGCTTCTCGT
AGCGCTGGAGCCCAGCTGGGAGGGTTGTGGCCCATTTGGCACCGACTGGGCCGGCTAGAG
GCAGCGAATTCATCCTGGTGCATTGATTCAGGTGGGAAAAGGTGTACTGATTCGCTGGAG
ATCGCTAGATTCTTTTGTTCGAGCGAGGGGGCAGCGAACCGTTTTCTTTGGCGGTGGCAA
CACCTTGTAAATTGAGCGAACTTCCGATTCTCCAATCCGTGGAGCTGGGCCGATGCTTCT
TCACGTTTTTGCACTGCAATCGGTCGTAGCTTCGTGAAGCTAGCTTCTCGCAGATATTTC
GTTCGGCTCAGATCTGCTCCAAGAATTTATGAAGCGTGGAGTGGGAGGAGCTCCGAACAC
GCCCTA
>MITE_T_10|chr3D|462806129|462806614|GC|16|F2 TSD_IN:yes MITE_LEN:485 TIR_LEN:16 CANDIDATE_ID:MITE_CAND_257455
AACACGCCTCATGTCACAAGGGAATGTATCTGGTGCACCGGGGCAATTGGTGCTACCGGT
GCACCGATCCCCCGTTACACATTCAAAAATGTTCAAAAAAATCCGTAAAAGAATTAGTGC
ATTGGCACAACATCAATGTAAGATGTCACAAAAATTTGAATCAAAATTCGAAACATTGCT
CAAGATACAAAAATGACAAATTTGACACTGAATAGTACATAACACAAGTTGGGCTTCAGT
TTTGGCCCATCAGCACATTGATGTCAAATTTGTCATTTTTGTATCTTGAGCAATGTTTCG
AATTTTGATTCAAATTTTTGTGACAACTTACATAGATGTTGTGTCAATGCACTAAATTTT
TGTTGGATTTTTTCGAACATTTTTAAATGTGCAACGGAGTCCGGTGCAACGGTAGCACCA
ATTGCCCCAGTGCACCGGATACGTTCCCCATGTCACAAACCCCCGAGCGCAACAAGAGCC
GTGTT
>MITE_T_17|chr5B|313155880|313156365|ATA|25|F3 TSD_IN:no MITE_LEN:485 TIR_LEN:25 CANDIDATE_ID:MITE_CAND_277174
GGGCCTGTTCTGCAACGCCCCAGCTTCTGCAAAACTTCTCAAATCTGGCTTCTCGAGTGG
CTTCTCGCTTCAGGTGGCGATCTGGAAATCGTTCGGCAGCATCAGCTTCTGAAGTTAGCG
TTTTGGAGTGGGCTGAGAGCCCAAGTGGCTGTGAAAGAGGCATGGGCCTGGTCGGATTGG
TGGGTGTGGACGTTATTTTCAGCCCATGTGGCAGGTTGACTGGTGAATCGTTATGTTCGC
TCGTCATGTTTCCCTCGTACCGGTTCGATCGTTCACTTGGCGGTGGCATTGCTTCGTAAT
TTCACCCAACTCTATCTTCTCCGTTTTCTGAGAGCTGGCAAATGCTAGCTTCTGAAACTC
CACAGTTTTTGCACGTAGACGCCCGCCAGCTTCTCAGATTTTAACTCCGTAAAGCTAGAG
TGTTCGGCTCAGCTTCATGCGTGGAGTTGACGAAGCTGAGAGCTGGAGCGTTGCAGAACA
GGCCC
>MITE_T_21|chr5B|643163093|643163578|TTA|35|F4 TSD_IN:yes MITE_LEN:485 TIR_LEN:35 CANDIDATE_ID:MITE_CAND_586287 COMMON_TSD:TTA
GGGCCTATTCTGAAGTCCTCCAGCTCCACACTTCACAATTTCCATGTGTAGAGCCAAGCC
GAACGTTTTAGCTCCAAGAAGCTAGCTTCAAGAAGCCATGATCGATCCTAGTGTAAAACT
AGAGGAGTTTGAGAAGTAGGGGAATTGCATCTTCAGAAATATACTGAAGCATGGAGTTGG
CTGAAATTACAAGGTCTTCCACCGCCAAGTGAACAAAAACGCTTCGGTTTCATCTCTCTC
TCCTCCCATTTTTCTTTGTGAAAACAGGCTCATCACGTCACTCCTTTCATTTTGGTCCGC
ATGCAACAAATTGGACGACCTCCATCCAGCCCAATATGGTGCAGCAGCCGCTGGAAGCCC
AAGGTGGCGACGCAGAAGCTGTTTTCAATGCAGAACGGACTTTAGTCACTGCATGGAGTG
AGAAGCTGGGTTGAGAAGTTGAATTTTTGGAGTTTGTAGAGTTGGGAAGACTTCAGAATA
GGCCC
>MITE_T_28|chr6D|178646158|178646642|TG|486|F5 TSD_IN:no MITE_LEN:484 TIR_LEN:486 CANDIDATE_ID:MITE_CAND_174949 COMMON_TSD:GC
AGCTATTCTGTTTCGCGTAACAGAATATTATTCTGTTTTGCCACTTGAACTGATGGTTTC
AGGCGACTGTACTGACGATTTTCATCATGTCGAACTGATCCTCCTCGATTTTTTTCATCG
GAACGGGGCATGTAATATATCATTGGAAATCTCTTGACATCTAGATTACAATAATATAGA
ACTTTTTTTGCAAAATCATCATGGTTTAAGTGCAGTTTTGAAAGAGCCATTTTATTCAAA
ACTGTTTTGAAGAAAACGGTTTTTTCAAAACTGCTCTTAAATCATGATGATTTTGCAAAA
ATGTTCTATATTATTGTAATCTAGATGTCAAGAGCTTTCCAATGATATATTACATGCCCT
GTTCTGACCGAAAAAATCAAGGAGGACAAGTTCGACGCCTCGATTTTCATCAGTACAGCC
GACTGAAACCATCAGTTCAAGTAACGAAACAGAATAATATTCTGTTACACGAAACAAAAT
AGCT
>MITE_T_39|chr7A|47564705|47565189|TAA|28|F6 TSD_IN:no MITE_LEN:484 TIR_LEN:28 CANDIDATE_ID:MITE_CAND_49519 COMMON_TSD:TTA
GGGCCTGTTCGGCAACTGCCCAGCTCCCAGAAATCCTCAAATCCGGCTTCTCGATCTCAC
CTCCAGCTTCCCGACGAAAATTGTAGATCAGAAAAACCGTTCGGCAGCAGAATTCCCAGA
TCCCAGTTCGCTAGTCTTGGGCTGGTAGCCGGCTGGCCCATTAAGCTAGATTCTGGCCTG
TTAGGGAGCGAAGGTAGTTGCTGCGTTCTATTCTTCCCTGGACGAAGCGTTTTCTTTCAC
TTCGCGGTGGCAGCTCACCGTAAATAACTCAAACTCCAGCTTCTGCGATTTCTGGGATCC
ACGAAACACTCGCTCCCAGTTTTTGCACTACGACTCGCCTTAGATCTGGGAAGCTGGCTT
CTGGGAGCTGACCTGTTCGGCCCAGCTTCGCCCGCTGATTCAGAGAAGCCAGGAGCTGGG
CAGTTGCCGAACAAGGAGCTGGGCAGTTGCCGAACAAGGAGCTGGGCAGTTGCCGAACAG
GCCC
>MITE_T_48|chr5A|582917205|582917689|CT|136|F7 TSD_IN:no MITE_LEN:484 TIR_LEN:136 CANDIDATE_ID:MITE_CAND_518023
TGTGGACAATTTTCGTGTTTTGACCCTTTTTCGTAAGTTGATCTAGATCTGACCCTAATT
TGCAAAATTTTCAAGATTTGACCCTTTTCCTATCGTCGGTGTCCTTGGCGGTAGGGTATA
ACAGCCTACCGCCCAGCTCAAAAAAATAATAACAGCCTATCGCTAAGGTTTCTGGCGGTA
GGGTTGCATGCCCTACTGCAAATTTTTCCTAAATATCAGATACAGTGTGTATTCATACCT
ACCGTCGAACACCTTGACGGTAGGGTTATATAGGCTACCGCCATCGTGTTTGGCGGTAGG
GGTCCGTGCTGCTGATGTAGATAAGTTTTCTACCGCCAAAGATCTTGACGGTAGGCTGTT
ATACCCTACCGCCAAGGACTGGATCTGACGGTAGGAAAAGGGTCAAATTCTAAAATTTTT
ACAAACTAGGGTCAAATCTGAAACAACTATCAGAAAAGGATCAAAACACAAAAATTGTCC
GACA
>MITE_T_54|chr7B|693273065|693273549|ACTCAT|37|F8 TSD_IN:no MITE_LEN:484 TIR_LEN:37 CANDIDATE_ID:MITE_CAND_615659
AACTCAGGGCGTGTTCTGATCTCCTCTAGCTTCACAAAACTTCACATATCCAACTTCTTT
TCGTGGCTTCTAACTTCAAGCAGCGATCTGAGATGCGTTCTGCTGCATTTGCAGCTTCTC
AAGCGCTGCGGCCCGGCTAGGAGGGCTGTGGCCTTGTACCGTTCAGACTGGGCCAGCTGG
AAGCAGCCCAATTGGGGCCGACAGGCGCACAGCGAGGCGAGGGAGATCGATCCTGTAGCG
ATAGGTTCTAATTTTCAAGCGTACTCAGCAAACCGTTTTCTTTAGCGGTGGCAGGATGTT
GTAAATAGGGTGAACTTCAACTTTTCCAATCGGTGGAGCTGGGCCTTCCTCGCTCCAGAT
TTTTCCACTAGGATCGACCACAGCTTCACAAAGCCAGCTTCTGGAGGTTATTTCGTTCGG
CTCTTATCTGCTCCAGGAAATTGTGAAGTGTGGAGCGGGAGGAGATCAGAACACGCCCTC
AGAT
>MITE_T_59|chr5B|14169738|14170221|TAA|23|F9 TSD_IN:no MITE_LEN:483 TIR_LEN:23 CANDIDATE_ID:MITE_CAND_14223 COMMON_TSD:TAA
GGGCGTGTTCTGATCTCCTCCAGCATCTAACTTCACAAACTTCAGAAAAGTTTTTGAGGC
GAACGCTTTTACACTAAGAAGCTAACTTCTAGAAGCCAAACGAAACCACAGTGCAAAAAC
TTGGAGCTCCATCTACCCAGCTCCATCGATTAGAGAATCAGAAGTTCACCCCTATTTACA
AGGAGTTGCCACCGCCAAAGAAAACGGTTCCCTGCCCCTCCTTGAAACAGCGCTACAGTA
GCGATACCAACGAATCGCTAACCCTCCCTCCCCCTCGTATCGGTGCACTGGGTCCGAGTT
GGGCTGCCATCAGCCGGCCCAATCTGTGCTAAACAGGCCCCAACCCTCCAAGTTGGGCTG
TAGTAATATGAGAAGCTGGCGATCGAAGCAGAACGATTCTGGATTGCCAGGTGAAGCAAG
AAGTCACAGAAAGAAGCTGGATATATGAAGTTGTGTGAAGTTGGAGGAGATCAAAACACA
CCC
>MITE_T_66|chr6B|288042651|288043134|TTA|11|F10 TSD_IN:no MITE_LEN:483 TIR_LEN:11 CANDIDATE_ID:MITE_CAND_262281
GGGCCTGTTCGGAGGCTCCCCAGCTTCTCAAAACTCCAAAAAACCAGCTTCTACTCCTCG
CTTCTCCTCGCTTCTAGCTTCAGCTAGCGATCCCAGGAGCGTTCGACTCGATGTGTAGCT
TCTCCCGTTGCTGCAGCCCAGTTGGGAGGGGATGTGGCCTGTTAGGCGTACGTTGGGCCG
GCTGGACGCGGCCCAATTAGCTGGGTACCGGTTCGAGCGAGACTAGCGTAACGCTTCGAT
TGATCCTTTTTCTATTCGACGAGGGGATGCAGCGAAGCGTTTTCTTTAGCGGTGGCAGTT
CGCTGTAAATTGAGCGAATTCCACGCTTCACGTTTAGGTGGAGCTGGGCCGGTCGTGCTT
CTGATTTTTACACTACGGGATCGATCAGCTTCGTGAATTCAGCTTCTTGGGCTACAACCG
TTCTGGACAAATTCATTTGTGAAGTTTTGGAAGCGTGGAGTTGGAGGACATCAGAACAGG
CCC
>MITE_T_70|chr4B|5553363|5554134|CA|13|F11 TSD_IN:no MITE_LEN:771 TIR_LEN:13 CANDIDATE_ID:MITE_CAND_7263
GGTAGGGCTACAAACGAGTCGAGTTCAAGCGAATTGGATTAGGCTCAACTCAACTCGTAC
TAAAATTCGAGCGAGCTCAAACTGGGTGAAGCTCAAGATCGAGCTCTAGAAAGTGGCTCA
TGCTCAGCTTGTAACGATCTCGAGTTGACCTCGAGCTAGTTTCGAGCTAAGTAAGATGAT
ATTTTTTAACAATCTAAGGCAATTTTTCGAACGAGATTGGCCACAACACAACATCAGAAA
CTATTATAGAATATTATTTTAATTGGAACGGTGATAATATATCTTTTTCAAGGTAGTTTG
GTGTATTCTCTCAATGAAGACAAGTAACTAATAGCAAGAGATCCTTGATGAGTTGCCAAG
AGAAGAAAACAAAGTTGGATCTATTCCCAAACATTGACAAGAATAGCAGGATATTTAACA
CGCAGCTGACCATGTACCAAATTAAGGCCTATTTTTTCTCCGTGCTTAATTAAGCTTCCT
AGTTTGCTACTGGATAAAATGAAGGGAAACCATACACCACATATATGATAGTAAATCATC
CTATTTCCTTTTAATTTATATCAGGATTATGTAATATAATTGTATAATATCGAGCTATCG
AGCTGAAATCGAGCGAGCCATGGTTGGCTCAAGATCAACTTGTTTCTCAATCGAGCTACA
AAAAGATGCTCATACTCGACTCATTTCTTATTTAGTCGATCTCGAGTCGAGCCAAAAAAC
GAGTCGATCTCGAGCGGCTCATGAGCATCGAGCTTTTCTTGCAGCCCTACC
>MITE_T_76|chr7D|305126756|305127239|TAA|31|F12 TSD_IN:no MITE_LEN:483 TIR_LEN:31 CANDIDATE_ID:MITE_CAND_304831
GGGCCTGTTCTGAAGTCCTCCAACTCCACACTCCACAAATTTCATAGATGAATTTTTCCC
GAACAGTTTTGCTACGAGAAGCTGGCTTCTAGAAGTTATGCCCGATGGCAGTGCAAAATC
CTGGAGGAGCATCGGCCCAGCTCCACCGATGCGAAAAGCTGGAGTTGGCCAGTATTACAA
CGGAAGTGCCACCGCCAAGTCCAAGCCAGCGAACTGGTACGCTCGCACGAAACATAACGC
TCCTCTCGCTCTCCATCGAATCGGTACAGGGGCGGCTTCCCTCGATGTCTAGCCCATACC
GGGCTGCCTCCAACCGTCCCAAACTGGCGCCCAATAGGCCCACAACCTCCCAGCTGGGCT
GCAGCGATGGGAGAAGCTGCACACGACGCCGAACGCTCGGGAATCGCTAGATGAAGCGAG
AAGCTGGCTAGGGAAGCTGGATTTGTGAAGTTTTGTGAAGTTGGAGGAGATCAGAACAGG
CCC
>MITE_T_84|chr7A|202735997|202736479|CTGACGGC|29|F13 TSD_IN:no MITE_LEN:482 TIR_LEN:29 CANDIDATE_ID:MITE_CAND_199772 COMMON_TSD:AT
TATAGCTGGCCAAACGGGCTGGCCTGGCCCGGCACGGCACGACCCATCTTAATCGTGTCT
GGCATGGCCCGGCCCGCCATGGCACGATTATTAGTCGGGCCATGCTGTGCCGGCCCGCGT
TCTGCCTCCTCTGGCCCAAGCACGGCCCAGGAACCAAACGGGCCGGCCCGATGGCAGGCA
CGCTGGCCCACTAGCCTGATGACCTGCTAGGTAGTTTCTTGGGCTGATTTTGGTCCGCTG
GGCTGTTTTTTATGTGTTATATATATATATATATATATATAAATCTAAATAAAAAATAAA
AAAAGATAAACGGGCCGTGCCATGCCGGCCCGCGTGCCCAGCCTTCAGGCCCAGGCATGG
CCCAAGGCGGGGCCGCGTGCCTGGCATGGCCCGATTAGAGCGTGCCGGGCCTGGCCCATC
ACGTGCCGTGCCAGCGTGCTTGCGGGCCGGCATGCCAGGCCCGGCCCATTTGGCCAGCTA
TA
>MITE_T_95|chr3D|67182689|67183171|AG|39|F14 TSD_IN:no MITE_LEN:482 TIR_LEN:39 CANDIDATE_ID:MITE_CAND_490933 COMMON_TSD:TA
ACTCCCTCCTTCCATCTATATAAGGCCTAACCCCAAATTTCATTTTTCCATCTATACAAG
GCCAAATGAGCTAACCGATGTGTCCCCCTTTTAGTTCTCTCTTGCAAGTCGTGTGTGGTC
GATTCCTCGTGAAAATGCGCTGGCTGCCACATTGATTTGCTTGCATGCATAGCACCACCA
TATTTCCAATGGAGCAGCGAGCTCTATCTTTCAGCCAATGCATGCATCATTTGAGGAGTT
ATGGTTGGGCATGCATGTAGAGAAGGGGAGAGAGAAATTTGCATGCGGGAGATTAAGTGA
TGGAGGCCAGCGGCTAGGCATTTAAAAGAGGTCGCGTGCAAGATTTACACGGGACCCAAA
ATCTGGTTTGCCTGCGATTCGGTTGGTCAAATACTACTCCCAAAATCTACTCCTCCTTCT
GCGCATATGCCTTGGTATGAGAGATTTAGGAGTTAGGCCCTATATAGATGGAAGGACGGA
GT
>MITE_T_100|chr4B|149720156|149720951|AT|279|F15 TSD_IN:yes MITE_LEN:795 TIR_LEN:279 CANDIDATE_ID:MITE_CAND_136739 COMMON_TSD:AT
TTTTGACAAAAAGGACCCCTTGACCAGCGAAAATGTCAAAAAAGACCACCCATGGACAAA
AATGTCAAAAAAGACCATCTACACCGTGGCGGCAGGTGCGCCAGCCGACACGTGGCACCT
GCCGCCACGGGATCCGGCGGCAGCACCTGCCGCCACCGGCTTAGGCGGCAGCCTCAGCTG
CATAGAATTTTGACCGACGACGCATGCGAAAACGGAACGGGCTGGCGACATGGCACCCGC
CGCCCCGCTCTCTGGCAGCAGCCTGTGCTGCTTTTCTGTTGGGCCATAGGTGGCAGACGC
TTTGCTAGTCGAGATGCACTGGCCAGATGCCTTTTCTGTTGATTGAGTTAGACTAAACAC
CTCAGTCGGTCAGTCCTGTATTTAGGATTAATCCAGATGACTCCACATAGCACAGGGCAA
CGAGAGAGAGATGGGTGCACAGAAAACAAAACGGCAGAGGCACCACGGCCAGCAATGCGT
CTGCCACACTAAGAACCAACGGACGTGCCGTTTGGCGTGAAAAGCAGCACAGGCTGCCGC
CAAGGAGCGTGGCGGCAGGTGCCACATCGCCAGCCCGTTCCGTTCTTGTGTGTGCCATCG
ACCGAAATTCTGTGCAGCTGAGGCTGCCGGTCGAGCCAGTTGCGGCAGGTGCTGCCGCCA
GATCCCGTGGCGGCAGGTGCCACGTGTCGGCTGGTGCACCTGCCGCCACGGTGCAGGTGG
TCCTTTTTGACATTGTCGCTCGTAGGTGGTCTTTTTTGACAATTTCACTGGGCAGGTGGT
TCTTTTTGACGAAAA
>MITE_T_106|chr4B|18461729|18462209|CA|24|F16 TSD_IN:no MITE_LEN:480 TIR_LEN:24 CANDIDATE_ID:MITE_CAND_20803 COMMON_TSD:CAGA
GCCATAGTTTAAAAAACGAACCGAAAATCGAATCGAAAAGGTTGTCGGTTCAGGATTTTA
CCGGTCGGACCGCCGGTTCACCGGTTCGTTTGTCGGTTATTTAAGCAATAAAATAATATA
TATTGATTAATATATTTGTTAATATAGTGTGAAACAATGATCAAATAAAATTATATCCAT
GTAGTGGACGACAAAGTAGCACAACAAAGTTGGTTATTGGGCCATGGGCAGGCCCCGCGT
ATGGATCACACGACCTTGGATCGAATCCCAATTTCTCAATTTATATTAAAACATTTGTCC
TGGTTTTTCCCGGTTCAATGGTCCGGTTTTTTTATCGGTCTTCCAGAAAACCAGCTGGTT
CGACCGGTTTTCTCCTGTCTAATCGCAGAAAGGTCTTATTAGCTTAAAACCCCGCTGAGG
TTGTCGGTTCTGGATTTTCTGGTTCGACCGCCGGTCCGGTCCGATTTTTTAAAATATGGC
>MITE_T_138|chr2A|185965170|185965650|GA|24|F17 TSD_IN:no MITE_LEN:480 TIR_LEN:24 CANDIDATE_ID:MITE_CAND_280535 COMMON_TSD:AT
CACTGCAGTGTATAGCTGGCCAAATGGGTTGTTTTTTGGGTCGGCCCGTGAGCACGCCGG
CACGGCCCGCCTTGGGCCAGGCACGGCACGGGCTAAACGGGCCGGACCTGGCACGCGGCA
CGCCCTGGGCCGTGCCTGGGCCTGGAGGCTCGGCACGCGGGCCGGCACGGCACGGCCCGA
TTATATATTTTTAATTTTTTTATACATCTATATATGACCCAACATGTAAAAATAGGCTAA
AAACGCTTAGTGCGTCAAATAATAAGCTAAAAATATGCGGCCCACCGTGCTAAACGGGCC
AACGTGCCGGCCCGTTTACTAACTGGGCTGTCCCTGGGCCTGGGGGCGCAGCACGCCGAC
CGGCCCGGCCCGGCCCTTATAGTAATCGGGCCCTGGCGGGCTGTGCCGGGCCAGGCACGA
TTAAGATGGGCCGGGCCGGGCCAGGCCGGGCCGGCTCGTTTGGCCAGGTATGCTGCAGTG
>MITE_T_187|chr1D|487348601|487349081|AAAAAATTG|43|F18 TSD_IN:no MITE_LEN:480 TIR_LEN:43 CANDIDATE_ID:MITE_CAND_5829
GGGATAATTAGATTTATGCCCCTAGTTGTGTCCCACTCGTCTGTTTTACCCCTAATTCCC
AAAAATCACCGGTTCTGTCCAAATCACTTTGCTCCTCTTATGCTTTTGCCCTTTGACCGT
TTGACCGTCAGTTTGAAAACTTCATAACTAATTCATACCAAATCAGAAAAATGCAAATAA
GATACCAAAATGTTCAGAAAAACATCACCTATATGTCAGTGTCATTTGCATTCATGAAAA
AAGTGTTGGAAAGTGCCCATCCGAGTTTTACTCTTATGCTACCACCATGAATAGTAAAAT
CTAAACAAGTTCAAAAAAAATACAAAAATAATCTGGTGGCAAAGAATGACAAATGTTTTA
AGTGCCTGCCAAGTTTCATGAGGGAATAACATTCACGGGTGCCGCGGCAAAAAAACAATC
AGCACTCCAAAAACAATCAGACGAGTGGGACACAACTAGGGGCATAAATCTATTTATCCC
>MITE_T_194|chr6B|157585450|157586245|TTA|24|F19 TSD_IN:no MITE_LEN:795 TIR_LEN:24 CANDIDATE_ID:MITE_CAND_150136 COMMON_TSD:TTA
GAGCATCTCTAGCAGACCCGCAAAAGCGGTCAAACCCGCAAAAATCCGCGTTTGCAGTTT
TGTGGTGTCAAAAAACGTTTCGAATAGAACCCGCAAAAGCGGTCAAACCCATAAAAATTT
TGCAGGCCCCTGGGAATCCATCCCCACGACCCTTAATTTTGCAGATTTGGAGGCAAAATA
TAAGGGAAACTGCAAACCGGTCAACACTACGCGACAAAGAAATTCCGCCGTGCGCACACG
TGCTCCGGTGACATTCCGCCACGGAACTCGCCGGAAACTCGCCGTTTACCGTTGCCACCA
CGGAACTCGTCGGAATCTCGCCGGAAACTCGCCATTTACCGCTGCCACCACGGAACTCGC
CGGAATCTCGCCGGAAACTCGCCGTTTACCGCTACCCGGCCACGAACGAGCTAGCTAGCA
AGCTCCTGATCCATCCGGCCATGAACGAGCAAGCTAGCTAGATCCATCCGACCACGAACG
TTGAGGGAGTAGCTAGCAAGCTCCTCGATCCAGCCGGCCATGGAATAGCTAGCTAGCTCC
TGGATCCATCCGGCAACGGAGGAGCTGCCTCCTGGATCGATTCGGCGACTACCATGAACG
ACGGGAGCTGACTATGAACACAGGCGAGAGGAAGAAGAAGACACGGGAAAGAATATACGC
GAATATTCTTTTTTACGGGTCCGTTATACGGGGTCTGCATCTGCGGCCGTCCGTGCCGGC
CTGCAAAGCCGTTTTTTCATGAACTGCAAACGTGTTTTACGGGTCGGCGGGATGCGGGGT
CTGCTAAAGATGCTC
>MITE_T_211|chr4A|704000206|704000685|AT|19|F20 TSD_IN:yes MITE_LEN:479 TIR_LEN:19 CANDIDATE_ID:MITE_CAND_588706 COMMON_TSD:TATATATATA
GCATATATATAAATAGATTTTCTCGTACGTATATATATATATATATATATATATATATAT
ATATATATATATAGGAGTAGGATTTTCTACAATAGCTTGCCACAGAACTAGTTAAGGTTT
TTGACGGTGTAAAAGTTCTCAAAAATTCTGTAAAAAATACTGATCCAACACACCTAAAAT
TTAGCATGATCCAACGGAGGGATTGAAGAAATATGACTGTATGTGTCCTGGACAAAAAGA
ACAAATGTTTCAATATATATTGATCCTGCATCGAGCTGAAATGCTTGTCTTTTTCCCTGA
GGACACATAAATGAATATTTTTATAATCACACCGTTGGATCATCTTATTATATTAGAGTG
AGGCTCCCCTATTTATTTCATATTTTTTACTTACTTTTAAACCGTTAAATGTTTAGCAAG
CCTTAACTAGTTCTATGGCAAGCTATGATAGACACAATTTTACCTATATATGTATATGT
>MITE_T_219|chr7A|722382690|722383169|GC|166|F21 TSD_IN:yes MITE_LEN:479 TIR_LEN:166 CANDIDATE_ID:MITE_CAND_644821 COMMON_TSD:GC
AGTAAAATATTGGCTCTTTTCACTATTTTGACCCTTTTGGAAAACTTTCGCACAAAATGA
ACTCCACACAAAACTATTTCACGATCTGACCTTTTTGATAACGCCATAAGCCGTGGCATT
TCTTCTCTATTTGAAAACGCCGAGCTAGCTAGCGCTGCTGGCCTGGTCGAGACGCTACGT
GGCAGGGCAGAAACACCAAAGTATGCAGCGTTGCTAGAAACGCCAAGTGTGCTTGGCGTT
GCTGCCCAAGCATGAAACGCCAAGGGGTTTGGCCTTTCAACTAGCTTGTTCATATTGCCA
TTTATTTATGAAGTGGAGCAACGCTAGCTAGCTCGGCGTTTCTAAATAGAGAAGAAACGT
CACGGTCTGCGGCGTTACCAAAAGGGCCAGATCGTGAAATAGTTTTGCGTGAAGTTTATT
TTGTGCGAAAGTTTTCTAAAAGGGTCAAAATAGTGAAAAAGGCCTACAATATTGTACTA
>MITE_T_231|chr2D|457249320|457250090|AT|15|F22 TSD_IN:yes MITE_LEN:770 TIR_LEN:15 CANDIDATE_ID:MITE_CAND_366339 COMMON_TSD:AT
CTGACGGTTCAAGTGCCTCTGGCGCATCTGGTGCACGATCGAGTGATAGGGATGGCACCC
GCAGGGTATGGGTACGGGTGGAGCTACCCCATACCCTTACCCGTCCGCCCTGAGTTTACC
CATCACCCTTACCCATACCTGTCAAGGGTACAATTTTTTCCCATACCCGGCACCCGACAG
GGTATATGGGTACCCGCGGGTAAAAATACCCGCGTTTACAACACATCAATTGAGTAGAAA
ATAGTTGTAAAAAACAACATATAATCATAAATTATTAATAGCAACACATTTTAAACAACA
ATGTACAACAACATATTGTAACAACAACATATTCTCATAAACGAAAATACTTGCCTATAA
AGTGACATATAAAAATATTAAACAAGAACACATAATCATAAATAACAACACATATGCATA
CATTTGAAGTTAACGAAATCATGATAAATTATAGAGATAATTTGAATACACATTAAAGTT
TTTACCTAGCGTGATTAGGAGGGGAAATGAATACATTGGGATATTAACAGAAACCCGCCT
ATCAACATTTTAGATGGGTACATGGTACGCAGGCATGGGTTATACGATCCCATACCCGTA
CCCTCTCTACCCGATGGGTATGATATTTTCCCATTTAAGTACCCATGGATAATTTTTTGT
CCCATACCCTTACCCTAATAAAGTTTGGGTAGTGATTTGCGCCGGCGCACCGGCCCAATC
GTTGGGCCGGTCAAGGCCCAGCCGTCCGATCCGCGAGCTTGAGCCGTCAG
>MITE_T_238|chr2B|51174964|51175442|TGCA|21|F23 TSD_IN:yes MITE_LEN:478 TIR_LEN:21 CANDIDATE_ID:MITE_CAND_575131
CTTAGGGCGTGTTCGGTAACCCTCCACAACCTCAAACTCCACAACTCCACAACCCAAAAC
CAGCAGCCAGCTTCTCGTTAAAAAGCCTGGAGTTAGACATATGTTCGCCTCGACAACTTC
TACTTCTGGTCGCTAAAGCTGGCTGAAAGCCAATTTGCGTGACTGGCCCATTAGTGATGC
AGCCCATTTATGCCACTTGCCCATGAAGGGATGAGGTCACGAGGATACGAGGGGAGGAAA
CAGAGCTAATCGGTATCTTGCAATTCACTTGGCGGTGGCATTACACTGTAATATTTGACA
ACTCCAGCTTCCCGGTTTTGGTGGAGCGCCGATTTCCCAGCTCCTCGACTCCTCACATTT
TGTACTGTGAAAATAGCCAGCTTCTCTCAGGAAACTCCAGGAGTTTGACCGTTCGGTTCA
ACTCTGGACACGGAGTTGGAGGAGTCAGGAGCTGTAGAGCTCCCGAACACGCCCTTAG
>MITE_T_244|chr4A|713410384|713410860|AT|11|F24 TSD_IN:yes MITE_LEN:476 TIR_LEN:11 CANDIDATE_ID:MITE_CAND_436633 COMMON_TSD:AT
TCTGTTACGTGTAACCATTGTTCAAGAAATCGGTAACTGGTAGCTGCTCGGTCGGCTTGG
GAGTAGTGATTAATTGGTGAACCGGCCTATTAACTGGATTAATCGATCGACCATTAATCG
GTAGATTAAATAGGAATTGCCAACATATATCTAGTTTTTTTATGTATTATACCATACTCT
CATGCTCTCAGCTATGTAATATACCAAGATATGCTATTGTTCGGTCAAACCGTAGCTATT
CAGGAGCGAGAGGAGGATGGGAGGGGTTGCAGGGAAATATTTTGGGCTTTGTTTGGCCAC
AAGTTAATCGGTCAGCAGCGATTAATCGGCCTAACAACCAATTAACCGGTCTAAAATCGG
TCTTTCAAGTTAACACGATGAATATGTGTTATTAGATTCGGTCATCCTACGACTAGCGAT
TAACTGGCCCGTTAACTGATTAATCGGATGAATTCTTGAACAGTGCGCGTAACAGA
>MITE_T_258|chr2D|133930038|133930513|CCAT|14|F25 TSD_IN:no MITE_LEN:475 TIR_LEN:14 CANDIDATE_ID:MITE_CAND_144540
GGCTCAGTTCTTTTCAAGCTTATGGGAGGCTTATGGCGGAAATTAAGCTCAAGCCGAAAA
GAACTCGTTTAGGTGTCATTAGCTTAATTTCCAGCGAGAGCCCCCTCCTTCACGTTTGAG
ATAAGCCAGCGATGGGTAGCTTCCCGAGCGCAGCCCTTTAAAAAGTGAAGCGGTATTTAT
CCTTGCCCTTTTCGCTGCTTGTACTTACGGAAAAACTGCCACCGCTCAGCCAACAGAACA
AGTCAACAAGCCGTACCTGCCTCATGCGGCCATGCAAATAATAATCCACGCACATATAGA
CGATGGCTCCAGGATATCTTGGATTTTTCACTAGTTTACCAGAAAATAAGCTAAACAAAC
AGAAACAAAAAAGAACTGGATGCCTTATTCACAGGGGGCTTATTCTCACTGCAGCTTCTC
ACGGGCTTAATTTCACAACAGCTTATGCACAAGCCGCAGCTCAAAAGAACTGGCC
>MITE_T_262|chr7A|294695934|294696409|AT|41|F26 TSD_IN:yes MITE_LEN:475 TIR_LEN:41 CANDIDATE_ID:MITE_CAND_274069 COMMON_TSD:TTA
GCATACTCTAGGGGCATGTTCGGTAGTTGCCCAGCTTCGCAAAATCTCCAACTCCCGCTC
CGCATGCCAGCTTCTAGCTTCTATCGACCGGAGCATCGCTAAGAAAATCGTTCTGTGAGA
TCAATCCGGCTTCTTTTTTTTATACAGGCCGTCAGCCCAAGAAGGAGAGAAGTTGGCCCT
TTAGTGAGGTAAGGTGGCCCGTTCAGGGGATATAACATATGGGAGAATGGGGAGACAATA
TAACGAACTGGTATGTGCCCCTCGAGTCACTTGGTGGTGGCATTCGTTCATAAATTCGGC
TAATTCCAGATCTCGTTTTTCCTGGGATCACCCAAGATGCCGCTCCAGCTTTTTATACAT
AGAACCGCATCAAATTTGAGAAGCCAGCTTCCAGGAGCTAGACTGTTCGGTCCAAATCCA
TCGTGGATTTCGTGGATCTGGAAGCTAGGGAACTACCGAACAGGCCCTAGGTATC
>MITE_T_268|chr7B|480001563|480002038|ATGCTGGA|20|F27 TSD_IN:no MITE_LEN:475 TIR_LEN:20 CANDIDATE_ID:MITE_CAND_415577
CTATGTTTTTAAGGCGACGCCTAGGCGTCGAGGCGCCCCCCCAGCGCTTTGCANNNNNNN
NNNNNNNNNNNNNNNNNNNNNNNNNNNNNNNNNNNNNNNNNNNNNNNNNNNNNNNNNNNN
NNNNNNNNNNNNNNNNNNNNNNNNNNNNNNNNNNNNNNNNNNNNNNNNNNNNNNNNNNNN
NNNNNNNNNNNNNNNNNNNNNNNNNNNNNNNNNNNNNNNNNNNNNNNNNNNNNNNNNNNN
NNNNNNNNNNNNNNNNNNNNNNNNNNNNNNNNNNNNNNNNNNNNNNNNNNNNNNNNNNNN
NNNNNNNNNNNNNNNNNNNNNNNNNNNNNNNNNNNNNNNNNNNNNNNNNNNNNNNNNNNN
NNNNNNNNNNNNNNNNNNNNNNNNNNNNNNNNNNNNNNNNNNNNNNNNNNNNNNNNNNNN
NNNNNNNNNNNNNNNNNNNNNNNCCTTAAAGCAAAGCGTCGCCTTAAAAACATAG
>MITE_T_272|chr2B|717771453|717771928|ACCAC|27|F28 TSD_IN:no MITE_LEN:475 TIR_LEN:27 CANDIDATE_ID:MITE_CAND_65986 COMMON_TSD:TAA
CTTCGGCCTCGTTCGCTTCAAAGGATTCTAAACCATATGAAAAATTAAAAGCGTAGGAAC
AGGGAAGCCTTGTAGGTACAATACGGAGGAACTGAAATTAGAGGAAAGAAACAGTGGTTG
TGCGTTCTGAACGCCGGATGGATAAACAGAGAGCTGCAACAGTCGTACTAGTCCTAACCA
CACATTAGCAGAGCTGTGCTGATTTTTAATTCGCATGCTAGCCATTCTTCTCTCACACAT
GGACCCACACTGCATATTTTATTCAGCTTATCAGTGGGCAGCCTCGGGCTTCCGCCAAAA
AAAGAGATCAGGGTAGATGTGTCGATTCCTATGGAATTGACACTGTTAGCAATCCTTTCC
TACGGTATACTGTAACGAATTCCTTTGTAACGAACACAGCAAAGGGAAAAGAAACCATGG
AATCCACAATTCCTTTGGAATGTCCAGAAATCCTGTAAAGCGAACGGGGCCGAAG
>MITE_T_279|chr3A|739793414|739793887|CT|24|F29 TSD_IN:no MITE_LEN:473 TIR_LEN:24 CANDIDATE_ID:MITE_CAND_451507 COMMON_TSD:TA
TACTCCCTCCGTTCCCAAATATAATGCCTCCTTTGGTTTAGAGGAATTTCATAGGAATTC
TAGAGGATATGATTCTTATAGAATTTTTTCCTTTAGAGCCCTTTGGTTCATACGAATGGA
TTCCTATTCCTACATAGAATTGGTTCCTATCCTCCATATTTCATAGGAAAATAAAAAAGA
GCCTAGACTCAATGGAAAAATTCATTTGGTGTCAACCAAATGACATCTTGTTTCCTATTC
CTACTCATAGGATTTGAGATACATGTCATCTCATTTCCTACAAGATTCCTATTCCTATGA
TAATCCTATCCTATGAACCAAAAGAGGCCTAAGTCTTTTTAGAGATTTCAACAAGGGACT
ACACACCAAGCAAAATGAGTGAATCTACACTCTAAAATATGTTTATATACATCCGTATGT
TGTAGTCCATTTGAAACTTCTAAAAAGACTTATATTTAGGAACGGAGGGAGTA
>MITE_T_283|chr2A|81165545|81166017|AAAAATATC|478|F30 TSD_IN:no MITE_LEN:472 TIR_LEN:478 CANDIDATE_ID:MITE_CAND_106179 COMMON_TSD:CTTTTTAGC
GGACGCAGCTTCAGTGACTTCATGAAGCTAAGTCTCATCATAACTTAGCCCCCTTTATCA
GCTGTCCATTGAAGATCCCACGTACCAGATTGATCCATATTCCAAACAAATTTTTTAAAA
CTGTTCAGAAAAAATTGAAAAAAAATTCAATAAATCATAAATGTTTCGTTTACTAATCTG
GGAAAGTTTCAACCCAGTTGGATGTATGATTTGTGATTAAATAGCCTTTTGAGCGCAAAT
AAATAAAAAATGTTTATTCATAAACGATACATCGAAATGGATTGAAATTTTTATAGAATA
CAAAACGAAACATTTATGATTTCTTGGAATTTTTTCAATTTTTTCTGAACAGTTTTGAAA
AATTCGTACGAAAATTGGGTCAATCTAGTACGTTGGATTATGAATAGACGACTGATAGAG
GTGGCTAAGTTGCGGTGAGACTTAGCTTCACAAAGTCACTGAAGCTGCATCC
>MITE_T_294|chr4A|666275206|666275678|TTA|21|F31 TSD_IN:no MITE_LEN:472 TIR_LEN:21 CANDIDATE_ID:MITE_CAND_149026 COMMON_TSD:CTAAG
GGGCCTGTTCTGATCTCCTCTAGCTTCCCAAAACTTCACAAATTCAGCTTCTCAGAGTAG
CTTCTCACTCCAAGCAGCGATGAAAAATCCGTTCGGCTCGCTTTGCAGCTTCTCGCGTCA
CTACAGCCCAGCTAAGAGGGTTGTGGCCTGTTTGGGCTAGTTGGGCCGACTGGAGGCATC
CCAAAATCGGCCTTGTAGAGGAGTAGCGAGGGAGCACAGTCGAGGGAACGAGGAACGATC
TGTTTATCGAGCGTACCGGTTCGCCTCATATGACTTAGCGGTGGCAGTTCGCTTGTAATA
TCGGCCAGCTCCAGCTTCACAAATCGGTGGAGCTGGGCCGAAGCTGCTTCACGATTTTAC
ACTACGATCGATCCCTGCTTCCTGAAGCTAGCTTCTCGCTGCTTTTACGTTCGGCTCGTA
TCTGCTCCTGGATTTTGTGAAGCGTGGAGCGGGAGGAGATCAGAACAGGCCC
>MITE_T_308|chr3D|11146552|11147024|GT|27|F32 TSD_IN:no MITE_LEN:472 TIR_LEN:27 CANDIDATE_ID:MITE_CAND_612667 COMMON_TSD:TA
ACTCCCTCCGTCTAGGTGTGTAAGTCACATTAGAAGGTGCATCGCGACCTAGGTGCAAGC
TGATTGGAAGGGAAGAAAATCTGAACCGGTCCTCCTTCCAATCAAAGTGCAGATTTCTTT
CTTCTAAACGTAGCATTTAATCGTAGCAATTAAGAGGATGACTTTTTAGCTACCCACGCA
GGCCCACGTACTTCTAGCATGCGAAGCCGCTTTAATTTCTTGCCTAATCAACGCATAGAT
GTGCTGCATGCATTGGCCATTACCTGAGAAAAAAAACAGGAGAAAATGAGTTTTCGCTGA
AAGATAACGAGGCATAGGAGGCAAATCTCGCTGGCAAACAAGACTGGGAGGGAAATCTCG
CTGGCAAACAAGACTGGGAGGGAATCGAGACGGGAAATTAATGAACGGCGTCTAAACGTT
TTGGGAAAACCTGATTTTCGTAAGATGACTTACACACCTAGACGGAGGGAGT
>MITE_T_316|chr1A|335048447|335048919|CT|15|F33 TSD_IN:no MITE_LEN:472 TIR_LEN:15 CANDIDATE_ID:MITE_CAND_98505
ATCTCAAGATGGCAATATTCCCCGTGGGGATGGGTACCCGCGGGGATTTATCCGTCATGG
AGCGGGGATGGGGGACAAATTAGCCCCATGGATATTGTTTGGTGGGTACCCGTTAATCTC
GCGGGGCGGGGATGGATATGAAATTCCCCCCGTGGGGACTCCATGGATACCCGAAAACTA
TGACATTCGTACTACAAATGCAGAATATATAGATTAATACCTAGATATTTTACACAATTA
TTTTTCTCCACCTCTCCCAACAACCATTTCTTCTCCAATCTCACCTATCCCAGTCAGCTT
TGAAATCCCCATGGATACCCGACGGGTACTGGATACCCGGTATTAACGGGGATGGGGGCG
TTTTGTCCCCGCGAAGCTTCACGGGGATCGCGGGTATGGGGATTGGCGGGGATCGGGGCG
GGGATGGCGGAGTCATCACCGGTCATCCCCGTCCCCGTTGCCACCTTGAGAT
>MITE_T_325|chr3B|592271662|592272133|TTA|22|F34 TSD_IN:no MITE_LEN:471 TIR_LEN:22 CANDIDATE_ID:MITE_CAND_159292 COMMON_TSD:TTA
GGGCCTGTTCTGATCTCCTCCGACTTCACAAAACTTCTCAAAAACCAGCTTCTCATGCTA
GCTTATACTCTGCCTGGCGATCACGATACGTTCAGCTCAATGGATAGCTTCTTCGAGCGC
TCCATTGGCTGGCAGCCCAGCTAACCAAAATCTGTCCTGTTCGGAGGCATTTGGGCTGAC
TTGAACAGCCCATTTCGAGGGAGAGAGGAGAGCGAACGGTTTTCTTTATGTACTCATTCG
TTTTCCTTATGAGTGTTGAGCGAACCGTTTTCTTTAGCGGTGGCAATTCTGTCGTAATAT
CGTCAAACTTCATCTTTTCATTTTTGTGGAGCTGGGCCGACCTCGCTCCAAATTTTAACA
CTACGATCGATCACAGCTTCCCGAAGCTAGCTTCTCGGGGCTAAATCATTCAGCTCGGCT
TCGCTCCAGAATTTTGGGAAGCTAGGAGCGGGAGGAGATCAGAACAGGCCC
>MITE_T_332|chr1A|557861785|557862256|TAA|21|F35 TSD_IN:no MITE_LEN:471 TIR_LEN:21 CANDIDATE_ID:MITE_CAND_389555 COMMON_TSD:TAA
GGGCCTGTTCTGATCTCCTCCCACTCCACGTTTCACAAAATTCCGGAGCGAAGCAGAGCC
GAACGATTTAGCCGCCGGAAGCTAGCTTCGGGAACCTTTGGGCAATTCCCGTGCAAAAAA
CTGGAGCGAGGACGGCCCAGCTCCACCAAATCGAAAAGATGAAGTTCGATGATATTACGG
TTGATGTGCCACCGCTTAAGAAAACGGTTCGCTCTTTCCCTCGTAAAGAAAACGGTTCGC
TCTCCCCTGCACGTAACCTTTCTTCTCTCCCTTGAAATGGGCTGGTTTCAGCCGACCCAA
ATGCCATCGAATATACCAGATCTTGGTCTAGCTGGGCTGCCAGCCAATGGATCGCTCGAA
GAAGCTATCGATCGAGCAGAACGGATTGAGATCGCCAGGCAGAGCCAGAAGCTAGCGCGA
GAAGCTGGTTGTGTGAAATTTTATGAAGTTAGAGGAGATCAGAACAGGCCC
>MITE_T_345|chr1D|138270753|138271223|AAC|45|F36 TSD_IN:no MITE_LEN:470 TIR_LEN:45 CANDIDATE_ID:MITE_CAND_189664 COMMON_TSD:AT
AATATACTCCCTCCTTACCGGTTTATAAGGCTCATCTCAAAATCTTCAGATTTCCGTTTT
ATAAGGCTTGTTTTGAAAGTCGCTTGGTTAAAGCGCTGAGGTCTTTTCGAGTGCTGCGTT
GCATTTAATTCCCTGGTGCCGTTTTCAAAAGAGAATTAATCACAGAGCGAAGTCGTTGCT
CCTTTCCTTCCCTCAGCTGCATACATGCAGCAAACTGGACATTAAAACGAGATAAGAAAA
CGAAGACTAACCAGTGCATGCGCCATCTGGATGAGAGAGGGAGTGGGACGCATGCGTCCG
TGGGGCGATGTCATTAATTGCAGTGGCAGTTGAACAGGCTGAGATTTAATACCATTATGC
TAATTGGGCACTTTTCACATAAGCTCAATTCATCTCAGCCAATAGACATTTACCTTGGTT
GGTGGGATTTCAGATATGAGCCCTATAAACCGGTAAGGAGGGAGTATATT
>MITE_T_363|chr6B|150660545|150661014|AT|26|F37 TSD_IN:yes MITE_LEN:469 TIR_LEN:26 CANDIDATE_ID:MITE_CAND_143847
ATTAAGGGCCTGTTCAGCAGCTCTCCAACTCCAATAAATCCACAAATCCAGCTTCGTTTT
TGGATCGCCAGCTTCCGGCGCGAGCGCTAGCGCTCAGAAATTCGTTCGGCCCCTCCGCTC
CAGCTTCTCGTACGTGTTAACAGGCCAACCTGGCTAGGTGGGCTGGAGCCCAGCCGGCTC
AACAGGTAAGGTGGCCTGAGGCCCAGGCGAACACACGAGAACAGGGGAGATAAAAGTAGC
GAACCGGTATGTGACCCCCTTGATTCACTTCGCGGTGGCAGCTGCTCGTAAATAAAGCCA
ACTCCAGATTCCCGATTTCTGAGATCACCGAAATCGTCGCTCCGATTTTTTTTACGTGCG
TGTCGCTCCGCTCCAGGAAGCCAGCTTCATGGAGCTGGGCCGTTCGGGCTAGCTCCGCTC
GCATATTTACGGAAGCTGGGAGCCAGCGAGCTACCGAACAGGCCCTAAG
>MITE_T_374|chr2B|581610238|581610707|CAT|17|F38 TSD_IN:no MITE_LEN:469 TIR_LEN:17 CANDIDATE_ID:MITE_CAND_165946 COMMON_TSD:TAA
ACTAAGGGCATGTTCGGTAAGTCGCCAGCTCCCAGCTTCCACGAATCCGCGAGCGAAGCT
GGCCCGAACGGCCCAGCTCCAAGAAGCTGGCTTCCCAGATCGAACCAGCATCGACGTGCA
AAAACTTGGAGCTGCAGTTTTGTCGACCCCAGAAGCTGGATTCCTGGAGTTGGCGTTATT
TACGATTGAATGCCACCGCGAAGTGCCTCACGTACCGGTTCGTTATGTTTCCCTCCGATC
TGGGCCAAGCCCATCCTCTCTCCTCCTGTTTCACACCCATCCTACTTGTTGAGCCGACTG
GGCTCCAGCCCGCCTAGGCAGGCCGGCCTGCTAGCGCGACGAGAAGCCGAAGTGATCGAG
CCGAACGGTTTTCCATCGATCTCGATTCGTGGAAGAAGCTGGCGATCGAAAACAGAAGTT
GGATTTGAGGATTTCCAGGAGCCAGGGAGTTGCCGAACAGGCCCTAAGT
>MITE_T_388|chr7B|213900411|213900880|GC|34|F39 TSD_IN:yes MITE_LEN:469 TIR_LEN:34 CANDIDATE_ID:MITE_CAND_193638
CCCTGCAATTATAGCTAGCCAAATGGGCCGGTTTTTTCGGGCCGGCCCGTGAGCACGCCG
GCACGGCCCGTCTTGGGCCAGGCACGGCACGGGCTAAACGGGCCGGGCCAGGCACGCGGC
ACGCCCTGGGCCGTGCCTGGGCACGCGGGCCGGCACGGCACGACCCGATTACGTTTATTT
TTATTTTTTTATACATATATATATAGCCCAACATGTAAAAATAGGCTAAAAACGCTCAGT
GTGTCAAATAACAGGCTAAAAGTATGCAGCCCACCGTGCTAAACGGGCCAAGTTCCGGCC
CATTTACTAACTGGACCGTGCCTGGGCTGCAGGCTGCAGCACGCGGGCCGGCACAGTACG
GCCCGTATAATAATCGTGCCTTGGCGGGCCGGGCCGTGCCAGGCACGATTAGGATGGGCC
GTGCCGTGCCGGGCCGGGCCGGCCCGTTTGGCCAGCTATACCTGCAATG
>MITE_T_398|chr4D|488687433|488687902|TGGCCA|17|F40 TSD_IN:yes MITE_LEN:469 TIR_LEN:17 CANDIDATE_ID:MITE_CAND_480013 COMMON_TSD:TGGCCA
AATGGGTCGGGCCAAACAGGCCAGCCCGCGAGCACGCCGGCACGGCCCGCCATGGGCCAG
GCACGGCACGGGCTAAACGGGCCGTGCCCGGCACGTGGCACGCCTTGGGCTGTGCCTGGG
CCTGGAGCCTGGGCACGCGGGCCGGCACGGCATGGCCCGTTTAATTTTTTTATATAATTT
TCAGATTTTTTTACATATGTATACTTAAAATATAGCCCAATAAGCCAAAAAACCAGCCCA
ACAGGTTGAAAATGTACAGCCCAGCGTGCTAAACGGGCCATCGGGCCGGCCTGTTTACTA
ATCAGGCCGTGCCTGGGCCAAGGAGCAGCGCCCGTGGGCCGGCACGGCACGACCCGTCTA
TTAAACGTGCCACGGCGGGCCGTGCCGGGCCAGGCATGATTAGCACAGGCCGTGCCGGGC
CAGGCACGATTAGCACAGGCCGTGCCGGGCCGTGTCGGGCCGGCCCGTT
>MITE_T_417|chr3A|333269323|333269791|TAGCCCAAG|470|F41 TSD_IN:no MITE_LEN:468 TIR_LEN:470 CANDIDATE_ID:MITE_CAND_413289 COMMON_TSD:CG
GGACAGGGATTCGGTGACTTCACTGAGCAAAGTCTCATCGTGACTTTACCTAGATGAGGG
CCATCGGATCAAGATCTAATGGACAAGATTGGTCTAAATTTTATGCTCAAAATTCAAACT
GTTTAGAAAAAATTGAAAAAATTCAGCTAAGTCATATATGTTCCATTGAATATTCTGGGA
AATTTTCGTTTCATTTGGATAAATGGTTTAGCAGCTAATTGGGTTTTGAGCTTGAAATAT
AAAACCCTATTTAATCATAGACCGTTTATCCAAATGAAACAAAAAATTTCACAGAATATG
GAATGGAACATGTATGACTTACCTGAATTTTTTCAATTTTTTCTGAGCAGTTTTAGTTTT
GAGTACAAAATTTGAATCAATCTTGACCGCTGGATCTTGATCCGATGGCACTCACCTAGG
TAAAGTCACGATGAGACTTTGCTTAGTGAAGTCACCGGATCCCTGTCC
>MITE_T_421|chr2A|552297624|552298091|AGT|35|F42 TSD_IN:no MITE_LEN:467 TIR_LEN:35 CANDIDATE_ID:MITE_CAND_139375
ACTCCCTCCGTCCAGGTGCATAGGGCGCCTAAGAAAAAGATCTATGATTTAGGTGGGTTG
AGATTGGACGAGAGTGTGCCCACATTTCCCTCAAAATCGAGACTGAATTTGAAAATTAAT
CCTATCACTAATGCTGGCCATTTCGGCTAACCCATGCAAAAGAAAAATCCCACGTTGCAC
GGCCCACCAGTAGAATTCACTCGTCTAATCAGCGCCTGGCTACCATGCATGCCTTGGCTC
TTTCCTTCTCCCACAAAAGCACCATGCATGCATGCTATTTGCTTTCACATAGGAGATTAC
TAGGAAGTGGACCGGTGGGAGATTAGGAGAAGGAGCGTGTCCTGGTAGAGCGAATAGAAA
AAACGAGACGGTTTAGATAAACGAGGAGCATTTAATTGAACTACGTCTATCACTTTTTGG
AATTTTAGGATTCTCTTAGGCGCCCTATGCACCTGGACGGAGGGAGT
>MITE_T_430|chr7A|294969072|294969539|ATAT|94|F43 TSD_IN:yes MITE_LEN:467 TIR_LEN:94 CANDIDATE_ID:MITE_CAND_274253
AAAAAAATATAAAAAATAATATATATATATATATATATAGTGTTACTATTCATCACCCAG
GGTGCAGAATAAGTTATTCTTCACCCGAGGTAATCTTACGATCATTTCATAATTAAATTA
CGTTTGGAATTCAAATAATTACATTCCTATTGATTCAGTACGTAAAATTTGACATAAGAA
AATAAAAATATAGGTCATAAGACAAGAAACTTTGCAATTTATGTGTATTTTAGACTATGT
TTTTACGTTTATAAGTTTACAAAATATAAAATATTTTTTACGGTGATTATATATTTTCTT
ACGGTCCCTTTTTGCGTCGGAAATAAGACAAAACTTACGGAACGTAAAATTACGGTGCAT
TGATGGTAAAATAGAGAAGGGTGAAGAATAACTATTCCTCACCCAGGATGACGAATAGCG
CgACCGTATATATATATATATATATATATATATATATATATATATAT
>MITE_T_439|chr6D|460793708|460794175|GGCAG|13|F44 TSD_IN:no MITE_LEN:467 TIR_LEN:13 CANDIDATE_ID:MITE_CAND_445397
GGACGCCGCTTCAATGACTTTACGAAGCCAAGTCTCACCGTAACTTAGCCCTCATTATCA
TCCGTCGGTTAAAGATCCAACGTTCCAGATTGACCTATTTTCCATACTGAAAATTTTAAA
GTGTTCAGAAAAAATTGAAAAAAATCTAGTAAATCATAAATGTTTCGTTTTGTATTCGTG
GAAAGTTTCAACCCATTTGGATGTATGGTTTGTGATTAAATAGCTTTTTGAGCTCAAATA
AGTAAAAAAGAAATGTTTATTCGCAAACTCTACATTCAAATGGGTTGAAATTTTCACAGA
ATACTAAACGAAACATTTACGATTTATTGGAGTTTTTTCAAAATTTTCTGAACACTTTAA
AAAAAAATCATTCAAAATATGGATCAATCTGGTCCATCTGATCTGGAATAGATGGCTGAT
AGATTGGGCTAAGTTACGGTGAGACTTGGCTTGATGAAGCTGCGTCC
>MITE_T_444|chr7B|746877987|746878454|AAG|16|F45 TSD_IN:no MITE_LEN:467 TIR_LEN:16 CANDIDATE_ID:MITE_CAND_672620
AGGCGTTGTTTGGGTAGGGACGGGATTATATAGAACTGGGTTTTAGCCAGGGACGGGATT
ATATAGAACTGGGTTTTAGCCAATTTTTAGTAAAAATCGGTTTTATCAATTGTTATATGT
GTAACCTGTTTATGAAAAAAGATGTTTGGACTAAAAAAAACTTAGGATCGATTTGTCACG
TTTCTTGTTTGGTTTGGATAGGCTTTTCGCCCACACGCATCAACGAGTTTGTTGAGAAAA
GGACGGGCGCAGAGAAAAAGTTAGCGATCGAGTATATCCAGATCGCATTTTTAGAAAAAC
GACTAATCCTCGTTTTTCCATATACCCGAAATCCTGGATTATGGAAAACCAGATTTTCTA
TATTCACGGATTAGATAGAGTTGCCAAACAGGATTTTAGTTTGTTACATCATTTTCCTGA
TTTGTGGAGAACCAGTTCTCTACGTATCACGTATCCAAACAACGCCT
>MITE_T_449|chr4A|603492597|603493063|AT|31|F46 TSD_IN:yes MITE_LEN:466 TIR_LEN:31 CANDIDATE_ID:MITE_CAND_361137 COMMON_TSD:TA
ACTACCTCCGTCCGGGTTTTTAAGTCCCCCCGACCGGAACGCACGGACCAAGGCAGGATC
TGCTGCAGCAGCAGCAGATATTGTGGCAGAGCGACGGCCAACGAGCTTCGCGCAGTTATT
ACTGCATGCATGCAACGCTTCGCTTTTTCCTTGCACGCGTGCATGCAGTACTCTCGCTTG
CATGATCCGGCGTGGGCGCCGTGACCCAATCAGCTTGCTCCCTCGCTAGCATCCATTGGA
CAATTCATCATGCCACGGATCGATCAACCATCCATTGGTCAATTCACGATGCCATGGATC
GATCAAAGCTCGGCCAGAGAAAAAATGGCGCCAGCAGCTTTGAATTGATTGCGCTTTGGG
AAGACGCAGCGCCTTCACTTTTTGCATGGCGCCCGAGAGAGCGGCCCTGTAAATGTGGTA
CGAGCGTGCGGCACCGAGGGGACCTAAAAACCCGGACGGAGGTAGT
>MITE_T_453|chr7A|91381013|91381478|TATATATATA|105|F47 TSD_IN:yes MITE_LEN:465 TIR_LEN:105 CANDIDATE_ID:MITE_CAND_101533 COMMON_TSD:TATATATATA
TATATATATATATATATATATATATATATATATATATATATATAGTGTTGCTATTCATCA
CCCAGGGTACAGAATAAGTTATTCTTCACCCGAGGTAATCTTACGATCGCTTCATAAACA
AATTATGTTTGGAATACAAATAGTTACATTCATATTGATTCACTACATAAAATTTGGTAT
AAGAAAACAAAAAAATAGGTTATAAGACCGAAAATATTGCATTTTTATGTATGTTTTTAC
GTTCGTAACTTTACATAACaTAAAATATTTTTTACGGCGAGTATATTTTTTTACATTCTC
TTTTTACGTATGAAATAGGACAAAATTTACGAAACCTAAAAATACGATGCATTGACGTAA
AAATAGAGAGAGGGTGAAGAATAACTATTCCTCATCTAGGGTGACGAATAGCGCGACCCG
ATATATATATATATATATATATATATATATATATATATATATATA
>MITE_T_463|chr1B|316237701|316238164|GCTGGG|26|F48 TSD_IN:no MITE_LEN:463 TIR_LEN:26 CANDIDATE_ID:MITE_CAND_416465 COMMON_TSD:AT
GTATAGCTGGCCAAACGGGCCGGGCCAAATAGGCCAGCCCGCGAGCACGCCGGCACGGCC
CGCTATGGGCCAGGCATGGCACGGGCTAAACGGGCCGTGCCTGGCACGCGGCACGCCTTG
GGCCGTGCCTGGGCCTGGAGCCTGGGCACGCGGGCCGGCACGACACGGCCCGTTTATTTT
TTTATATAATTTTCAAAAAAATTATATATTTATATCTAAAATACAACCCAATAGGCCTAA
AAAACAGCCCAACAGGCTGAATATGTGCAGCCCAGCGTGCTAAACGGGCCATCGGGCCGG
CCCGTTTACTAATCAGGCCATGCCTGGGCCAAGGAGCAGCGCCCGTGGGCCAGCACGGCA
CGGCCCGGCTATTAAACGTGCCATGGCGGGCCGTGCCGGGCCAGGCACGATTAGCACAGG
CTGGGCCGTGCCGTGCCGGCCCGACCCGTTTGGCCAGGTATAC
>MITE_T_514|chr2D|638881086|638881549|GTGCTGAG|22|F49 TSD_IN:no MITE_LEN:463 TIR_LEN:22 CANDIDATE_ID:MITE_CAND_583180 COMMON_TSD:AT
TATAGCTGGCCAAACGGGCCGGCCCAGCCCGGCACGGCACGGCCCATCCTAATCGTGCCT
GGCATGGCCCGGCTCGCCGAGGCACGATTATTATACGGGCTGTGCCGTGCCGGCCCGCGT
GTTGCAGCCTGCAGCCCAGGCACGGCCCATATGCTAATCGGGCCGGCCCACCGGCACGCC
AGGTCCGCTAATCTGCCTCATATTTTGCGCACTGGGCATTTTAGCCTATTTTTACCTATT
GGGCCACATTAGGATACATTAATTTTTTTAAAAAAATACAAAAAAGATAATCGGGCCGTG
TCGTGCCGACCCGCGTGCTCGGCCTTCAGGCCCAGGCACGGCCCTTGGCGTGCCGCATGC
TGGGCCTGGCCGGTTTAGCACGTGTCGTGCCGTGCCAGGCCCGTGCCGTGCCGGCCGTGC
TACCGGGCTGACCCAGCTATCCCGGCCCGTTTGGCCACCTATA
>MITE_T_547|chr7A|173865867|173866329|TATATATATA|97|F50 TSD_IN:yes MITE_LEN:462 TIR_LEN:97 CANDIDATE_ID:MITE_CAND_175047 COMMON_TSD:ATATATATAT
TATATATATATATATATATATATATATATATATATATAGGGTCGCGCTATTCGTCACCCT
GGGTGAGGAATAGTTATTCTTCACCCCCCTCTATTTTACCATCAATGCACCGTAATTTTA
CGTTCCGTAAGTTTTCTCTTATTTCCGACACAAAAAGAGACCGTAAGAAAATATATAATC
GCTGTAAAAAATATTTTATGTTATGTAAAATTACGAATGTAAAACATAGTCTAAAATACA
CATAAACTGCAAATTTTCTTGTCTTATGACCTATATTTTTATTTTCTTATGTCAAATTTT
ACGTAGTGAATCAATAGAAATGTAACTATTTGAATTCCAAACGTAATTTAATTATGAAAT
GATTGTAAGATTACCTCGGGTGAAGAATAACTTGTTCTGCACCCTAGGTGATGAATAGTA
ACACTATATATATATATATATACATATATATATATATATATA
>MITE_T_586|chr7A|183683793|183684255|CTCTG|173|F51 TSD_IN:no MITE_LEN:462 TIR_LEN:173 CANDIDATE_ID:MITE_CAND_183563 COMMON_TSD:GC
GTGGCTAAATTTTGTGTTTTCACCCTTTTCTGAAACCTATTCGAGATTTGACCTTAGTTT
AAATTTTTTTTGAGATCTGACCCTTTTGCTACCGCCAGGGACCATGGCGGTAGGGTATAA
CAGCCTACCGCCAGGGACCATGGCGGTAGGGTATAACAGCCTACCGCCAAGGTCCCTGGC
GGTAGGGTTGTATGCTCTACCACCAAAAACCTCCTAAGTATTGAACACAGTGCGTGCTCG
TGCCTACCGTCAAGCACCTTGGCGGTATGGTTGTGCAGACTACCGCCAGCCCGGTTGGCG
ATAGCGATGTTTCCTACCGCCAAAGTCCCTGGCAGTAGGCTGTTAGACCCTACCGTCATG
GACGCTGGCGGTAGCAAAAGGGTCAGATATTGAAAAAATTTCAAACTAGGGTCAAATCTT
GAATAGATTTTTAAAAAGGGTCAAAACATGAAAATTTGCCTC
>MITE_T_617|chr2D|619478842|619479303|TAA|15|F52 TSD_IN:no MITE_LEN:461 TIR_LEN:15 CANDIDATE_ID:MITE_CAND_320904
GAGCATCTTCAGCCACATACCTCTAATTTGACCCCTCAAACTCTTCGTGGATGCGCCCGG
TCACTGACAGGACGTGTCCGTTTTGAGCCCCTATTTGTCCATCCGCGCAGTCACAATCCT
CAATTCCATCCTCATATGTCGGGTCACTTGCACGTGATTGGTGGAGATGAAGAGATAGAA
AGAAAATATAGTAAATAAAGAAAGAAAGAGAAAAGGCGGTCCGGGGTGGGGTCGCATCCT
ACGTGGCGGATTGACCGGGCGCGCCCGGGCGTGTCTGCGAGCCCTCATATCCTCCCTATA
TTTGAGCTGGATATGAGTGTTCGCGGACTGCCCGGACATATAGGGAAGATATGAGAGGTC
CGATTGGGTCAACTTTTTGCTATTTTTTGCTTCTCTCTCCTGTCCGGTCAGTAGTCCCCG
CGCCCGTCCAGTCAATTTGAGATGTCCGGCTGTAGATGCTC
>MITE_T_623|chr5B|542830984|542831784|AAATAAATA|820|F53 TSD_IN:no MITE_LEN:800 TIR_LEN:820 CANDIDATE_ID:MITE_CAND_490976 COMMON_TSD:GC
GGGACATTTGGTTTTATGCCCCTAGTTGTGTCCCACTTGACAGGATTGTCCCTAATTTCC
AAAAGCCAGCGGTTCTGTCCAACCCACTTTGGTCGTCTTGTGCTTTTGCCCTTTGACCGT
CACTTTGAAACTTCATAACTAATTCATACTAAATCAGAAAAATGCAAATAAGATACCAAA
ATGTTCGTAAAAACATCACCTATATGTCAATGTCACTTGCATTCATGACAAAAGTGTTGG
TAAGTGCCCTTCCAAGTTTTACTCTTATCACATGACCATGAATAGTAAAATCTTAAAAGG
TTCAAAAAATCCAAAAAAATTGGTGTCAGAGAATGACAAATATTTTAAGTGCTTGCCAAG
TTTCATCAGGGAATGACATTTGTGGAAGTCATGGCAAAAAAACAATCTATTTAGGGCAAA
TGTCATTCCCCGATGAAACTTGGCAAGCACTGAAAACATTTGTCATTCTTTGACACCAAA
TTTTTTTGAACTTTTTAAGATTTTATTGTTCATGGTGGTGTGATAAGAGCTAAAAATTGG
ATGGGCACTTACCAACACTTTTGTCATGAATGCAAGTGACATTGACATACATGTGATGTT
TTTCCGAATATTTTGGTATCTTATTTGCATTTTTTTGATTTAGTTTGAATTAGTTATGAA
GTTTTCAAAGTGACAGTCAAACGGTCAAAGGGCAAAAGCACAAGACCATGAAAGTGGGTT
GGACAGAACCGCTGGCTTTTGGAAATTAGGGATAATCATGTCGAGTGGGACACAACTAGG
GGCATAAAACCAATTATCCC
>MITE_T_631|chr1A|468600527|468600987|TA|13|F54 TSD_IN:yes MITE_LEN:460 TIR_LEN:13 CANDIDATE_ID:MITE_CAND_365651 COMMON_TSD:GT
GAAGCTTCCCAGGGAAAGTATCTAGTGCTCCCAGGCCTAGGGTGCTCCCAGTGCTCCGAT
GCGAAAAACATTTTTTAAAATGTTCAAAAAATTCTGAAAAAAATGTAGAACATCGACGGA
ACATCGATGTCTCTTGTCACAAAATTTCAaATCAAAATTGGAAATATTGCTCGAGATACA
AAAATGACAAATTTGACATCAATGTGATAATGGGCCAAAACTAAAGCCCAACTTATGTTA
TGTACAAAAATTTGTCATTTTTGTATCTCGAGATATGTTTCGAATTTTGATTTGAAATTT
TGTGACAAGAGACATCGATGTTCCATCGATGTGCTACATTTTTTCAGAATTTTTTGAACA
TTTTTAAAATGTTTTTAGGACATTTGGAGCAACGGGAGCACCCCAAGCCTGGGAGCACTA
GATACTTTCCCAAGCTTCCCAAAACTGGGTGGGAAGCTCC
>MITE_T_668|chr4D|158379415|158379874|TAA|12|F55 TSD_IN:no MITE_LEN:459 TIR_LEN:12 CANDIDATE_ID:MITE_CAND_166996 COMMON_TSD:TAA
GGGCGTGTTCGGGAGCCCTCCAAATCCTGGCTCCTTCGGCTCCAACTCTGGAGTTTGACC
GAACGCTCCAGCTCCTGGAGTATAGCGAGAGAAGCTGGCGGCGAGCGCAGTGTAGAAAAC
AAGGATTCAGGGAGCTGGACAAACCGAGCTCCCAGAAAAAGAGAAGATGGAGTTGATGGA
TATTACCAGCCCCTGCCACCGCCAAGTGAGTTCCTAACGTACCGGTTCGCTCGCCAAGTG
AGTTCCTCACGTACCGATTCGCTAGCCGACCGGGCCTATGGGCCATCCCCAGGCCAAGTA
CACTAAACGAGGCCAGCCCAAACAAACAGGATGCTGGCTCTAGGTTTTGGTGCACCGAAC
AGATCGCTGGCTCCAGAATTTCACATGAGAAGCTGGCGCTCGGAAGCTGGCGGTGGAGTT
CAGGATTTTGCGGCCACGGAGGAGTACACGAACACGCCC
>MITE_T_672|chr4A|673785491|673785950|TA|428|F56 TSD_IN:yes MITE_LEN:459 TIR_LEN:428 CANDIDATE_ID:MITE_CAND_288146
ACTTAGACTAGTAACATATGTATGGAGTGCGGCTAATTTGCACCTGGGCTCATCTGCACC
CACGCTTAGAAACAAATTTAAAAAAAATACTAGAAAAATTCAAAAAATTCCAATTTTTTT
TGTGGTGGTAGATAATTTGACGCGTGAGGTGCGCCCCAAAATTCATCTCATTTGAGCATC
TGAGCAGCTCTCGGCAAAAAAGACAAAATCAGGGTCTGTAAAAATGTTCACTGTTCACGC
ACTGTTTTGACCCGATTTGTCTTTTTTGCCGAGAGCTGCTCAGATGTCCAAATGAGATGA
ATTTtGGGGCGCACCTCACGCGTCAAATTATCTACCACCACAAAAAAATTTGGAATTTTT
TGAATTTTTCTAGTATTTTTTTAAATTTTTTGCTGAGAGTGAGCAGATGAGCCCGGGCAC
CGTTTTGAGTTTTCGCATATGTATGTTACTAGTCTATGT
>MITE_T_676|chr6A|430745028|430745487|TAA|19|F57 TSD_IN:yes MITE_LEN:459 TIR_LEN:19 CANDIDATE_ID:MITE_CAND_358627 COMMON_TSD:TAA
GGCCCCGTTCGGATCCTCTCCAACTCCTCCAAATAGCCAGCTTCCGCTTCTCCTGCCAAA
TCCTGCTTCTGGTAGAAAAAACAGGCTCCAAAGAAAACGTTCGGGAGGTCAGCTCCACTT
CCAGTTAGTTTAGTTGGGCTGGTAGCCCAATAAACTTGCTGCAGGCCCATTCGAAGGAAA
GGCAGGCCACCTTTCGATCAGAATAGCAAAGTATCGGGGAGAAAGACATGACGAGCGAAC
CGGTACGCTGCCCCCCGGTCACTTGGCGGTGGCATATCCAGTAATTATCTCCAACTCCTC
CTCCTATGATTTTTGGGAGCGGGGTTGCCCCAGCTTCTCGTTTTTTGCACTGCGAGGGGA
CATCGCTCCGCGAAGCTGGCTTCTTGAAGCTGTGGCGTTCGGGCCGTCTCCAGCGTGGAG
CCGCAGAAGCTGGGAGCAGGACAAGATCCAAACGGGGCC
>MITE_T_686|chr3B|583633793|583634252|TG|69|F58 TSD_IN:no MITE_LEN:459 TIR_LEN:69 CANDIDATE_ID:MITE_CAND_584999 COMMON_TSD:TTA
TTAAAGCATCTACAACCGGACGCCTCAAACCATCTCTCATACGTCCGCGGATGCGCCTAG
TCAGTGACTAGACAGGAGAGAGAAGGAAAGAAGTGACCCAACCGGACACCTCATATCATC
CCTATATATCTGGACTGTCCGCGAACCCTCATATCCATCTCAAATGTAGGGAGGATATAA
GGGCTCGCGGACGCGCCCGGGCGCTCCTGGTCAGTGCGCCACGTAGGACATGGCCCCACC
CTGGACCACCTTTTCTCTTTCTTTATTCATTCTTTTCTTTCTCATTCTTCATCTCCATCA
ATCACGTGCAAGTGACCGGACATATAAGAAAAAAAATGAGGATTGTGGCTGCGTGGACGA
ACAAATAGGGGCTCAATGGACATGGCCAATAACTGACCGGGCACATCCGCGGACGTTTGA
GGGGTTGAATTAGAGGTAGATGGTTGTAGATGCTCTTAA
>MITE_T_691|chr2D|312022429|312022887|AT|19|F59 TSD_IN:yes MITE_LEN:458 TIR_LEN:19 CANDIDATE_ID:MITE_CAND_549058 COMMON_TSD:AT
ACCTGGCCAAACGGGCTGGCCCGGCCCGGCACGGCCCGGCCCATCGTAATCGTGCCTGGC
CCGGCACGGCCCGCCATGGCACGATTACTATACGGGCCGTGCCGTGCCGGCCCGTGTGCT
GCGCCCCCCGGCCCAGGCACGGCCCAATTAGTAAACGGGCCGACACATTGGCCCGTTTAG
CATGATGGGCCGCATATTTTCAGCCTGTTATTTGACGCACTGAGCGTTTTTAGCCTATTT
TTACATATTGAGCCACATATAGATGTATAAAAAAGTAAAAAAAAAGTAATCGGGCCGGGC
CGTGCCGGCCCACGTGCCCAGCCTCCAGGCACAGGCACGATCCAGGGTGTGCCGCGTGCC
GGGCCCGACCCGTTTAGCCCATGTCGTGCCTGGCCCAAGGCGGGCCATGCCGCGCATGCT
CACGGGCCGGCCCAGAAAAATGGCCCATTTGGCCAGCT
>MITE_T_699|chr5B|672623839|672624297|AT|176|F60 TSD_IN:yes MITE_LEN:458 TIR_LEN:176 CANDIDATE_ID:MITE_CAND_614577 COMMON_TSD:GC
AGTGGCTAAATTTTGTGTTTTGACCCTTTTTCAAAACGTATTCGAGATCTGACCCTACTT
TGCAAAAAATTTGGGATCTGATCCTTTTCTTACCGCCAAAGCCCCTGACGGTAAGCTATA
ACAGCCTACCGCCAAGGCCCCTGGCGGTAGGGTATAACAACCTACCGCCAAGACCCGTGG
CGGTAGGTTTTTTTTTCTAAGTATAGAGCAGTGTATGCTCGCACCTACCGCCGAGCACCT
ACCGCCGAGCACCTTGGCGGTAGGGTTGTGCAGTTTACCGCCAGCCTGTATGGCGGTAGG
TGTGTTTCCTACCGCCAGAGGCCTTGGCGGTAGGCTGTTATACCTTACCGCCAGGAGCCC
TGGCGGTAAGAAAGGGTCAGATCTCGAAATTTTTGCAAAACAGGGTCAGATCTCGAATAG
GTTTTGTAAAAGGATCAAAACACGAAAATTTGCCGCGT
>MITE_T_708|chr7A|47443256|47444056|CGTG|19|F61 TSD_IN:no MITE_LEN:800 TIR_LEN:19 CANDIDATE_ID:MITE_CAND_49429
ATTCCAGATGGCAACGGGGACGAAACTCATCGGGTTTTGCCTTCCCAAACCCATCCCCAC
GAGAAAATCGCAAACCCGTCTCCGTCCCCATCACCGTGCATGGGGCTAGTTTTCCGCCCG
TCCCCTAAACCCATCGGGTTTCGGGGAACCCGCGGGGAACCCACAAGAAAATCAAAATAT
TTAAATAAACATAGTGGCGACAAAGAATAACATTTCAACAGCAAAATAAGCACATTTCAG
CAGCATAACTAGAGCAAATTTCAACAAAAAACAACCCGACTTGGGACATGAAGAGGCCAC
CATTGAGTTCGTCACCGGCGGCGACGCCCTTTCTCCAGATCAGACCGGCGGCAGGGGAGA
AGACGTGGAGGGAGGAGGCTCGCCGGCGCAGATCGTGGTCGGCGGATCTTGCGAGATGGG
ATCGAGCCAGGCGGCGCCTGGGGTCCTAGGTTTAGGGTTAGGTATTATGTGGGAGAGAGA
GAGATGAGGGCTCGAGCGAGGGGGAAATGAGCGAGGGGGAAAGGAGCGGGCGATACTGGC
TGTTTGGCCTTCGACACTAGGGGGTGGGGGGCTCGGTAGTTTTGGGTTGGGCCGCGCAGG
AGCACTGGTTGGTAAAAAATGTATTTTGCCGGGTTTCGGGTTCGGGGACTACCGAAACGG
GTGCAAACCCACGAAACGTGTCGGGTTGTATAATGTGCCCAACAACAGCCCCGCGGGGAT
CAAAAGACGCCCATCCTCGTCCCCTAATAGGGTAAAAACCCACGGGGACGCGGGTTTCGG
GGCCCGTTGCCATCTTGAGT
>MITE_T_713|chr7D|492887198|492887655|TATA|89|F62 TSD_IN:yes MITE_LEN:457 TIR_LEN:89 CANDIDATE_ID:MITE_CAND_475909 COMMON_TSD:AT
TATATATATATATATATATATATATATATATATATAAGGATTGACTaTTCGTCACCCTGG
GTGAGGAATAGTTATTCTTCACCCCCCCTCTATTTTACCATCAATGCATCGTAATTTTAC
GTTTCATAAGTTTTGTCTTATTTCTGACGTAAAAAGAGACCGTAAGAAAATATATAATCG
TCGTAAAAAATATTTTATGTTATGTAAAATTACAAACGTAAAAACATAGTGTAAAATACA
CATAAACTGCAAATTTTCTTGTCTTATGCCCTATATTTTTATTTTTTTATGCCAAATTTT
ACGTAATGAATCAATAAGGATGTAATTATTTGAATTCCAAACGTAATTTAATTATGAAAT
GATCGTAAGATTACCTCGGGTGAAGAATAATTTATTCTGCACCCTGGGTGATGAATAGTA
ACACTATATATATAGATGTAATAAAATAAGATATAAA
>MITE_T_727|chr3B|820077619|820078076|TTA|20|F63 TSD_IN:no MITE_LEN:457 TIR_LEN:20 CANDIDATE_ID:MITE_CAND_653211 COMMON_TSD:TAA
GAGCAACTACAGCCGGACATAACAAATATGACTCCTTAAACGTCCGCGAAGGCGTCGTGT
CAGTGACCGGGCGTGTCCATTTGGGCCTCTATTTATCCGTCCGTACAGCCACACTCCTCA
TTTTTTTTATCATATGTCGGTTCACTCACACGTGATTGGTGGAGATGAAGAGAGAGAAAT
AAAAGAATGAATAAAGAAAGAGAAAAGGTGGTCCAGGGTGGGGCCGCGCCCTACGTGGCG
GAATGCCCGGGCGTGCCGGGGCGTGTCCGCGAGCCCTCATATCCTCCGCATATTTGAGAT
GAATATGAGGGTTCGCGGACAGCCTGGGCGTATAGGGATGATATGAGGGGTCTGATTTGG
TCACAATTTTCATTCTTCTCTCTCCTGTCCGGTCACTAAGCGGGGCGTGTCCGCGGGTGT
ATAAGGGATTGTTTGAGGTGTCCGGTTGTAGATGCTC
>MITE_T_733|chr1D|416524217|416524673|TTA|17|F64 TSD_IN:no MITE_LEN:456 TIR_LEN:17 CANDIDATE_ID:MITE_CAND_114917 COMMON_TSD:CG
GGGCCCGTTCGCTTCACAGGGTATCTACACATTCCTAAGGAATTGTGAGTTCCACAGTTT
CTCTTTCCTTTGCTGCTTTCGTTTCAAAGGAATCTACTACAGTAGACCAGAGGAAATGAT
TCGTAACAGTGTGGATTCCATAGGAATCAACACATCTACTCTGACCACTTTTTGGGCGGA
AGCCCGAGGCTGCCCTCCTGATGAGCTGAGTAAAATATACCGCCACAGGGTGGAGGTGTG
AGAAAAGAATGACTATATGCGAATAAAAATTCTCATAGCTACTCCTGCTGCGTGATTAGT
ACTATACCACCTCTGGTAGCCCATCCGATATTTTGAACGCACAGCCATTGTTTCTTTCCT
CTATTTCAGTTCCTCCGTATTGTACTTACAAGGAATCCCCGTTCCTATACTTTTTTACTC
TCCTATGATTTATAATGCTTTGAAGCGAACGGGGCC
>MITE_T_737|chr5A|461631931|461632387|AAAAAGA|82|F65 TSD_IN:no MITE_LEN:456 TIR_LEN:82 CANDIDATE_ID:MITE_CAND_406666 COMMON_TSD:GC
CGGCATTTTTCATTGTTTTGACCTTCTCAGCAAATCTTAGCATAAAATAAATTCCATCAA
AAACTATTTCACGATCTGACCTTTTTGATAACGTCACAAACCGTGGCGTTTCTTTTTTAT
TTAGAAACACCAAACTAGCTCGCGTTACTCCTCTTTGTAAATAATTGGCAAATCTGAGTA
AACTAGTGAAACGCTACTAGTATTGGCGTTTGGCACTTGGGCAGCAACGCCATGGGGCTT
GGCGTTTCCAACAACGCCTTACGCTGTGGCGTTTCTGTCCTGCCACGCAGTGTCTCGATC
AGGCCAGCAACGCAAGCTAGGTTCTTGTTTATGTATAGTGCAGCAACGCCCCGATCTATG
GCGTTTCTGAAGTGGGTCAAATTTTAAAATTAGTTTTTGAAAGAGTTCATTTTGTGCTAA
GATTTACTTAGATGGTCAGATCAGTGAAAAAGGCCG
>MITE_T_743|chr6B|581290877|581291333|AGGGTGG|151|F66 TSD_IN:no MITE_LEN:456 TIR_LEN:151 CANDIDATE_ID:MITE_CAND_507399 COMMON_TSD:GCC
AGGCCTTTTTCACCCTTCTGGCCTTATAAGGAAACTTTAGCATAAAATGAACTCCACACA
AAACAATTTCACAATCTGACTCTTTTCAGAAACGCAAAAGGCCGTGGCGTTGATGCACTA
TATGAAAACGTCGAACTAGCTAGCGTTGCTGGCCTGATCGAGATGCTACGTGACAGGGCT
AAAACGCCAAAGTTTGTTGCGTTGTTGGAAACGCCAAGGGGGTTGGCGTTTCTGCCCAAG
CATGCAACGCCAAGGATGGTTGGCGTTTCACCTAGCTTTTCATATTTTTCATTTATTTAT
GAAGTGAAGCAACGCTAGCTAGTTTGACGTTTCCAAATAGAGAAGAAACGCCACGGCTTG
TGGCGTTACCAAAAGGATCAGATTGTGAAATAATTTTGTGTGAAGTTCATTTTGTACTAA
AGTTTTCTAAAAGGATCAAAATAGTGAAACAAGCCT
>MITE_T_748|chr5D|172356896|172357351|ATAT|88|F67 TSD_IN:yes MITE_LEN:455 TIR_LEN:88 CANDIDATE_ID:MITE_CAND_205835
ACATACATACATATATATATATATCACTATATATAGGGATTGACTATTCGTCACCCTGGG
TGAGGAATAGTGATTCTTCACCCACCTCTATTTTAACATCTATGGACCGTAATTTTACAT
TCCGTAAGTTTTGTCTTATTTCCGACGTAAAAAGAGACCATAAGAAAATATATAATCATT
GTAAAAAATATTTTATGTTATGTAAAATTACAAACGTAAAAACATAGTGTAAAaTACACA
TAAACTGCAAATTTTCTTGTTTTATGACCTATATTTTTATTTTCTTATGCCAAATTTTAC
GTAGTGAATCAATAAAAATATAACTATTTGAATTCCAAACGTAATTTAATTATGAAATGA
TCGTAATATTACCTCGGGTGAAGAATAACTTATTCTGCACCCTGGGTGATGAATAGTATC
ACTATATATATATATATATATATATATATATATAT
>MITE_T_754|chr1B|457347514|457347969|TTGATACCC|19|F68 TSD_IN:no MITE_LEN:455 TIR_LEN:19 CANDIDATE_ID:MITE_CAND_231509
GGGGATGTATCTGGTGCATCGGAGCATTTGGTGCTACCGGTGCATCGGAGCATTTGGTGC
TACCGGTGCACCGGTCGCCCGTTGCAGATTAAAAATTGTTCGAAAAATTCCAGAAAAAAT
TAGTGCATTTAGACAACATCAATGTATGTTGTCACAAAAATTCAAATCAAAATTTGAAAC
ATTGCTTGAGATGCAAAAATGAAAAATTTAGCATTGAACAGTACATAAAACGAGTTGGGC
TTCAGTTTTGGCCCATTAGCACATTGACGTCAAATTTGTCATTTTTGTATCTTGAGCATT
ATTTTGAATTTTGATTTGAATTTTTGTGACAACATACATTGATGTTGTGTCGATGCACTA
AATTTTTCTCACAAAATTTCGAACATTTTTTAATGTGTAACATGGTCCGGTGCACCGGTA
GCACCAATTGCTCCGGTGCACCAGATACGTTCCCC
>MITE_T_765|chr5A|290793519|290793974|GC|172|F69 TSD_IN:yes MITE_LEN:455 TIR_LEN:172 CANDIDATE_ID:MITE_CAND_238832 COMMON_TSD:GC
TAAATTTCGTGTTTTAACCATTTTCTAAAACCTATTTGAGATTTGATCCTAGTTTGAAAT
TTTTTCAAGATCTGATCCTTTTGCTACCGCCAGGGACCATGGCGCTAGGGTATAACAGCC
TACCGCTAAGGTTCCTGGCGGTAGGGTATAACATGCCCTACCGTCAAAAACCTCCTAAAT
ATTGAACACAGTGCGTGCTCGTGCCTACCGCCAAGCACCTTGCCGGCAGGGTTGTGCAGG
CTACCGCCAGCCCGGTTGACGGTAGGGTTGTGCAGGCTACCGCCAGCCTGGTTGGCGGTA
GCGATGTTTCCTACCGCCAAAGTCTCTGACGGTAGGCCGTTAGACCCTACCGCCATGGAC
TCTGGCGATAGCAAAAGGGTCAGATCTCGATTTTTTTTTCAAACCAGGGTCAAATCTCGA
ATAGGTTTCAGAAAAGGATCAAAACACAAAAATTT
>MITE_T_779|chr6D|385691428|385691883|TAGTT|30|F70 TSD_IN:no MITE_LEN:455 TIR_LEN:30 CANDIDATE_ID:MITE_CAND_369005
AGGGCCTGTTCTGAAACTGCCCAGCTTCTCAGAAACTTCCTAAATTCAACTTCTCGCATA
GCTTCTCGCTTCCGGTGGCAATTTGGAAAGCGTTCGGCAACGCAGCTTCGTGTTCTATCG
TCAACCAAGAGGCTGCCATCCTATTTAGCGGGATTAGCAGGCCAGGTTCGGGGCCCAAAA
GGAATAGGCAACGTGAGAGAGAGCGAGTTCGGGAAAGAAAACGAACCGGTACGCTCAAAC
TCACTTGGCGGTGGCAACATTGTGGTAATTAGCCTCAACTCCAACTTCTGGGTATTCACG
GATCTGGAAAAGGCCAGCTTCCTCAACTCCACCTTTTTTACACTACGGCACCTCGCCAGC
TTCTCGATTCCAGCTTCCTGGAGCGCTAGCGTTCGGATGAGCTTCATGTGTGAAGTTGAA
GAAGCTAGGAGCTGGAGCGTTGCCGAACAGGCCCT
>MITE_T_785|chr6A|446518340|446518795|TAA|16|F71 TSD_IN:yes MITE_LEN:455 TIR_LEN:16 CANDIDATE_ID:MITE_CAND_371956 COMMON_TSD:TAA
GAGCATCTACAGGCGGACTCCTCCAATTGACCGGGTGGGCGCGGGGAGCACTGACCGGAT
AGGAGAGAGAAGGAAAAAGTAGCAAAAAGTTTACCCAACCGGACCCCTCATATCATCCCT
ATACGCCCGGGCTATCTGCGGACCCTCATATCCATCTCAAATATGGGGAGAATACGAGGG
CTCGCGGATGCGCCCGGGCGTTTCCGGTCATTCCGCCACATAGGATGCTCCCCACCCCGG
ACCACCTTTTCTCTTTCTTTATTCATTCTTTTCTTTCTCTCTCTCTTCATCTCCACCAAT
CACATGCACGTGACCGGACATATGAGGAAGAAAATGAGAAGTGTGACTGTGCAGACGGAT
AAATAAGGACTTAAAATGGACACGCCCGGTCACTGACTGGGCGTGCCCGTAGGCATTTGA
GGGGTCGAATTAAAGGTACGTGGCTGAAGATGCTC
>MITE_T_789|chr5A|431543388|431543843|AGTTGCC|81|F72 TSD_IN:no MITE_LEN:455 TIR_LEN:81 CANDIDATE_ID:MITE_CAND_381651 COMMON_TSD:GC
CGGCCTTTTTCACTGTTTTGACCTTCTCAGCAAATCTTAGTATACAATAAACTCCTTCGA
AAACTATTTCACGATCTGACTTTTTGCTAACGTCATAAGCCGTGGCATTTCTTCTCTCTT
TAAAAATGCTGACCTAGCTAGCGTTGCACCCCTACATAAATAAGTGGCAAATGTAAATAG
CTACTTGCAACGCCACTAATATTGGCGTTTCATAGTTGGGCACCAACGCCACGCCCTTTG
GCATTTCCAAGAACGCCAGACACTTTGGCGTTTCTACACTGCCACGTAGCATCTTGACCA
GGCCAGCAACGCGAGCTAGTTTGGTGTTTCCATGTAGTGCAGCAACGCCATGATCCGTGG
CATTTCTGAAAAGGGTCAGATCCTGAAATAGTTTTTGTACAAAGTTCATTTTATGCTAAG
ATTTGCTGAGAAGGTCAAAACAGTGAAAAAAGCCG
>MITE_T_794|chr2A|27633422|27633877|CAAA|37|F73 TSD_IN:no MITE_LEN:455 TIR_LEN:37 CANDIDATE_ID:MITE_CAND_406088 COMMON_TSD:TA
TACTTCATCCGTTTAGGTGTGTAAGTCACCTTACGAAAATCAGATTTTCCCAAAACATTT
AGGCGCCGTTCATTAATTTCTCATCTCGATTCCCTCCCAGCCTTGTTCGCCAGCCAGCTT
TGCCTCCTATACCTCGTTATCTTCCAGCGAAAACCCCTCCTCCCGTTTTTCTTTCTCAGA
CAATGACCAATGCATGCAGCACCTCTATGCGTTGATTAGGCGAGAAATCAATGCGGCTTT
GCATGCTAGAAGTACGTGGGCATGCATGGTAGTTAATATGTCATCCTCTTAATTATTGCG
ATTAAATGCTATGTTTAGAAGAAGGAAATCAACATTTTGATTGGAGTTTTGATTGGAAGA
AGGACCGGTCAAAATTTTTCTTCTCCTCCAATCAGCTTGTACCTAGGTTGTGATGCACCT
TCTAATGTGACTTACACACTTAGACGGAGGGAGTA
>MITE_T_804|chr2A|443135746|443136200|AT|18|F74 TSD_IN:yes MITE_LEN:454 TIR_LEN:18 CANDIDATE_ID:MITE_CAND_425144
TTAGGCCCCGTTCGGATCCTCTCCTACTCCCAGCTTCTTTGGTCGGCACGTGGAGTCATC
CCAAACGCGGCAGCTCCTGGAAGCCAGTTTCACGGAGCGAACTTCCCTCGTAGTGCAAAA
ACGAGAAGCGGGTCGAACCTAGCTTCAAAAATGGAAGGAGGCGGAGTTGGACGTAATTAC
CAGATATGCCACCGCCAAGTGAACTCTGGGGCAGCGTACCGGTTCGATCGATATGTTTCT
CTCACGTATATGTTCTCTCCCATATGAGAAACCACCTAACTGGGCTTTATGCTTGCTTCC
TGGGCTGCCGGCCCATGTAGACGGGAGCTAGAGAGCATCCGCGTGCTGCCGAAGTGTCGA
ACGCATCGCTGGCTCCGCCAAGAAGCTGGCTAGCGCTGCCTCCCCGAGAAGCTGGCCACT
TTGGGAAGCCAGCAGACTTCCGAACGGGCCCTTA
>MITE_T_808|chr5B|512235755|512236209|TATA|15|F75 TSD_IN:yes MITE_LEN:454 TIR_LEN:15 CANDIDATE_ID:MITE_CAND_460377 COMMON_TSD:AT
CCTGGCCAAACAGGCCGGCCTGGCCCGGCACGACCCGACCCATAATAATCGTGCCTGGCC
CGGCACGGCCCGCCAGGGCACGATTACTATATGGGTTGTGCCGTGCCGGCCCACGTGCTG
CGCCCCTAGGCCCAGACACGGCCTAGTTAGTAAATGGGCCGGCACGTTGGCCCATTTAGC
ATGGTGGGCCGCATATTTTTAGCCTGTTATTTGACGCACCGAGCGTTTTTAGCCTATTTT
TATATATTGGGCCATATATAGATGTATAAAAAAATAAAAAACGTAATCAGGCCGTGCCGT
GCCGGCCCGCGTGCCCAGCCTCCCGGCCCAGGCACGGCCCAGGGTGTGCCGCGTGCCGGG
CCCGACCCGTTTAGCCCGTGTCATGCTTGGCCCAAGGCGGGCCGTGCCGCGCGTGCTCAC
GGGCCGGCCCGAAAAAAAGGCCCATTTGGCCAGC
>MITE_T_814|chr2A|39724254|39724708|TTA|18|F76 TSD_IN:no MITE_LEN:454 TIR_LEN:18 CANDIDATE_ID:MITE_CAND_96725 COMMON_TSD:TTA
GAGCATCTACAACCGGATGCCTTAAATCATCCCTCATATGTTCGCGGGCGCGCCCACTCA
GTGACTGAATAGGGCAGAGAAAGAAAAACGTGACCCAACCGGATCACTCATATCATCCCC
ATACGTCCGGGCTGTTTGTGAATGCTCATATCCATCTCAAATATGGAGAATATATGAGGG
CTCGCGGACATGCCTGGGCGCGCCCGAGCATTCTGCCACGTAGGACACGGCCCCATCCCG
GATCACCTTTTCTCTTTCTTTATTCATTTTTTTATTTCTCTCTTTTCATCTCCATCAATC
ACGTGCAACTGACCGAACATATGAGAAGAAAAATGAGGAGTGTGGTTGCGCGGATGGATA
AATAGGGGGTCAAAACGGACACGCCCGGTCACTGACCGGGCTCGTCCGCGGGCATTTAAG
GGGTAATATTTGCTATGTCCGGCTGTAGATGCTC
>MITE_T_821|chr7D|637396533|637397301|TTA|20|F77 TSD_IN:no MITE_LEN:768 TIR_LEN:20 CANDIDATE_ID:MITE_CAND_632328
GAGCATCTCTAGCAGACCCCACATAAGTGGTCAAACCCGCAAAACTTTTGCGTTTTACAG
TTTCGGGCGAAAAAAGTGTCCAGAACAGAAACCGTAAAAATGGTCCAACCCGTAAATTTT
TTTAAGGGCCACTGCAAATGCACACCTGAAACCATTATCTTTGGAGGTTGGAAGGCCGAA
TCTAGGGGGGCCCGTATACCGGTCAAACCGCGTCGGAGCAAACACGCCGCCGCGGAGTTT
GCCGGAATCCGCCCTAAACTCGCTGGAATTTATCACCGCACATCGGAAAAGGCCGATAGA
CGTCGCAATCGACCGCCGCCGGTTCCAATTGGACGAGCTCGACATCGTCGTGGCCTCCCA
TGACCTCAGCCTGGCCACCGGAATCCTCCCTACGCGGCAGGCCAAGGGGCACGGCTCGCC
TAGCAATAGAGTAAGGCGCGGACGACGGAGGCGACGGGGCGTGGCAGGCAAGGCTGGGCG
CGACCGGCGTGGTGATGGGGCGCGACCAGCAGGGATGGGGCGCGACCAATGGGCCATCGG
GCGCAGCCGACGGGCGACGGGGCATGGCCTGCGGGCGACGGGGCGCGGCCGGCTGGACGA
AGGGGAGGCAACCGCCGGACTGGAGGAAGGAGCTCTTTATTCCAGTTTTATAGATTGTTT
TACAGTATCTGTTCGGCCGTGCTAGTTTTCGACCCGCAAACGCGATCTTCGTGAAACTGC
AAACGCGTTTTGCGGGTCAAGTTTTTGCCGGGTCTGCTAGAGTTTCTC
>MITE_T_828|chr1A|56613863|56614316|AT|20|F78 TSD_IN:yes MITE_LEN:453 TIR_LEN:20 CANDIDATE_ID:MITE_CAND_348070 COMMON_TSD:AT
AGCTGGCCAAATGGGCCGTTTTTTTGGGGCCGGCCCGTGAGCATGCCGGCACGGCCCGCC
TTGGGCCAGGCACGACACGGGCTAAACGGCTCGGGCCCGGCACGCGGCACGCCCTGGGCC
TGGAGGCTGGGCAAGCGGGCCGGCACGGCACGACCCGATTACGTTTTTATTTTTTTATAC
ATCTATAGATGGCCCAACATGTAAAAATAGGCTAAAACGCATGCTTGAACAGGCCAACGT
GCGTCAAATAACAGGCTAAAAATGTGTAGCCCACCGTGCTAAACGGGCCAACGTGCCGGC
CCGTTTACTAACTGGGTCGTGCCTGGGCCTGGGGGTGCAGCACGCGGGCCGGCACGACAC
GTCCCGTATAGTAATCGTGCCCTGGCGGGTCGTGCCGGGCCAGGCACGATTACGGTGGGC
CGGGCCGGGCCGGGCCGGCCCGTTTGGCCAGGT
>MITE_T_836|chr6D|455258338|455258790|TAA|46|F79 TSD_IN:no MITE_LEN:452 TIR_LEN:46 CANDIDATE_ID:MITE_CAND_439331 COMMON_TSD:TAA
GGGCATCTCAAACACCGACCTGCAAATTCATCCGGTATATGTCCGTTTTTGTGTCCGGAC
GTGGTCCGAGAAAATGACACGGGAGGGAGCCATCCAACGCTAATTACAAAGTATCTGGCT
GGGAAGAGAAAAAATAGGTGAGGACCATGCATGTGTTGGGCTATTTGTGGTGCGGTCTCC
GGTTGGGAGGAGAGCGAGAGGATAGGGAGACCATGCATGTGAAGAGAGAGAGAGAGAGAG
AAAAGAGAGGAGAACCATGCAGATGCTTTTGGTTGGTCAAGTGGATGTCCGGACCCTGGT
ATAGCTCTTCCATGTTTGTCTCGTATTTGCCAGAAAACGAACGTCCGGACCACTTCGCGG
ACCGATGCAGGACTGCGTTGGATTACAAAAGTGAACAAGAGTGTCCGGTCGGACATATAT
CGGAGTTTTGCGGGTCTCCCTTGGAGATGCCC
>MITE_T_844|chr1D|459832775|459833226|AT|21|F80 TSD_IN:yes MITE_LEN:451 TIR_LEN:21 CANDIDATE_ID:MITE_CAND_238332 COMMON_TSD:AT
AGCTGGCCAAATGGGCCGGGCCAACCAGGCCGGCCCGTGAGCACGCCCGGCACGGCCTGC
CATGGGCCAGGCACGACATGAGCTAAATGGGCCGGGCCTGGCACACGGCACGCACTGGGC
CGTGCTTGGGCTGCTAGGTGGAGCACGCGGGCCGGCACGACACGGCCCGATTGTCCTTTT
TAATTTTTTTATAAATCTCTATATGGCCCAACAGGTAAAATAAGCTAAAAATGCCCAGTG
CGCCAAATAGCAGGCAGACTAGTGGGCTTGGCGTGCCAGTGGGCCGGCTCGATTAGCAGC
TGGGCCATGCCTGGGCTGCAGGCTGCAGCACGCGGGCCGGCACGGCACGGCCCGTCCTGT
ATAATAATCGTGCCTCGGCGGGCCGGGCCGGGCCAGGCACGATTAGAATGGGTCGTGTCG
TGCCGGGCCGGGCCGGCCCGTTTGGCCAACT
>MITE_T_855|chr6D|2290746|2291197|TTA|15|F81 TSD_IN:no MITE_LEN:451 TIR_LEN:15 CANDIDATE_ID:MITE_CAND_2481
GAGCATCTACAGCCCGACATAGCAAATATGACCTCTTAAACACCCGCGGACGCGCCTTGT
CAGTGATCGGGCGTGTCCGTTTTGAGCCCCTATTTATCCGTCCGCGCAGCCACACTTTTC
ATTTTTCTTCTCATATGTCCGGTCACTAGCACGCGATTGGTAGAGATGAACAGAGATAAA
TAAAAGAATGAACAAAGAAAAAGAAAAGGTGGTCCGGGTGGGGCCGCGTCCTACGTACCG
GAATGCCCGGGCATGCCCGGACGCGTCCGTGAGCCCTCATATCCTCCCCATATTTGAGAT
GGATATGAGGGCTCGCGGACAGACCAGGCATATAGGAATGATATGAGGGGTTCAGTTGGG
TCACATTTTTCCTTCTCTCCTGTCCGGTCACTCACCGGGCACGTCCATGGACATATGAGG
GATGGTTTGAGGCGTTCGGCTGTAAATGCTC
>MITE_T_883|chr3B|612292071|612292522|TA|16|F82 TSD_IN:yes MITE_LEN:451 TIR_LEN:16 CANDIDATE_ID:MITE_CAND_2923 COMMON_TSD:TTA
GAGCATCTACAGCCGTACTGAGCAAATTTGGCCCCTCAAACGCCCGCAGACGCATTCGGC
CAGCGTCCCCACTTGTCTGCTTTCACTCCCTATTTTTCCGTTCACGCAGCCATGTCCCTC
ACTTTTTCTTTATATGACCGGTCATATGCATGTGATTAGTGGGGAAGGAGAGAGAAAGAA
AATAAATAATAAAGAAATAAATAATATGCTCTATGAGGGGCCCTATTCTATGTGGCGGAC
GTAGCACCACTGGCCGGGCACACGCGGGCACTCCTCATACTCATCCCATATATGGGATGA
ATATGAGGAATGCTGGACATTCCGAGCATTTAAGGAGGCTTTGAGGGGTCCATTTGGGTC
AACTTTTTGCTACTTTTTACTTCTCCCTCGTGTCCAGTCAGCGGTCCCCACGCCCGCCCG
GTCAATTTGAGGAGTCCCGCTGTGGATGCTC
>MITE_T_887|chr7D|548615951|548616402|GG|19|F83 TSD_IN:no MITE_LEN:451 TIR_LEN:19 CANDIDATE_ID:MITE_CAND_532709 COMMON_TSD:GG
TGGCCAAACGGGCCAGGCCAAACAGGCCAGCCCGCGAGCACGCCGGCATGGCCCGCCATG
GGCCAGGCACGACACGGGCTAAACAGGCCGTGCCCGGCACGCAACACGCCTTGGGCCGTG
CCTGGGCCTGGAGCCTGGGCACGCGGGCCGGCACGACACGACCCATTTATTTTTTTATAT
AATTTTCAGAATTTTTTTATATATGTATACCTAAAATATAGCCCAATAGGCCTAAAAATC
AGCCCAACAAGCTGAAAATATATAGCCCAGCGTGCTAGACGGGCCAACGTGCGGGCCCGT
TTACTAATTAGGCCGTGCATGGGCCTGGAGGCGTAGTACGTGGGCCGGCACGACACGACC
CGTATAATAAACGTGCCATGGCGGGTCGGGTCGGGCCAGGCACGATTACGCCAGGCCGAT
CCGTGCCGTGCAGGGCCGGCCTGTTTGGCCA
>MITE_T_895|chr3B|306546968|306547418|AT|25|F84 TSD_IN:yes MITE_LEN:450 TIR_LEN:25 CANDIDATE_ID:MITE_CAND_25072 COMMON_TSD:TGA
CCCTCTAAGGCTACGTTCGGTTAACCCCACACCCCGCAGGGATCAGGCCCAAACCCCGCG
GATGTTCGTGGTTTTTGCCCCGGCTGGGGTCAGATCTCGGTCTGGCTTATAACAACCTTC
GCTTAGACCCGGCGTGGATCACGCCCCTCCCAAATCCCTTCCAAATCGTGTGGAAGCCGC
CGGGATATAACCCACGCGTCTCACCCTGTAAAAACAAACCTCGTCTCTCTATCTTTCCTG
AAACGGTTACGCGCTCTCTCTCTCGGTTTCATGGCTGATAGGAGGGAGGAGATCTCGAGA
GGGAGTAACCGAACTGAATTTCATAGCAAGGGATTTGTGAGGAGGGTGTTGGCGGGGGGT
GGGTGACATGGGGGGATTCACCCAATCCCTGCAGGGATTGATTCCTCGTGGGGAAGGAAA
CCACAACAACCGAACATAGCCTAATGGGGG
>MITE_T_900|chr5A|554561014|554561463|TA|30|F85 TSD_IN:yes MITE_LEN:449 TIR_LEN:30 CANDIDATE_ID:MITE_CAND_490645 COMMON_TSD:TA
TTTTTAGAGTACTCGCACCAAGGCCCTGCTATCCTGACTCTTCAATATTGCTTTAAGATC
TGTACGAGACAACTAATTTTGTATATGAATTTTTTTTCTTTTTTGTTTCTCTCATATAGA
ACATATATTAAACTTCAAACATTGCAGTGCAGCAAAACATACTAACTAGAATGTGGGATA
AAACTTTCCGAATTTTTTGTCCAACATAAATCCTAGAAATAAGATTTTTTAATCAAATAA
AAACTTATTTTGTATATTTATGTTGGACGAAAAAAATCTAAAAATTTTATTCTAGATTCT
AGTTAGAAAACTTTACTGTTCTGCAAAGGTTTGAAGTTAAATACATGTTTTATGTGAGAG
AAACAAAAAAGAAAAATGTACTTGCATGAATCTTAATGTGAAGAATGGATGTTAGATAAG
AGGGGCCTGGGTGCAGGTGCTCCAAAATA
>MITE_T_907|chr5B|555118617|555119066|AT|17|F86 TSD_IN:yes MITE_LEN:449 TIR_LEN:17 CANDIDATE_ID:MITE_CAND_503165
GGGAGTTTACGAGGGGGAATTTGTGAAGAGATTAGATTTGGGAAGTAGATTATTAGTCCC
ATTCCCATGTTTGGTGTGTGGTAGTAATTATCGGTGGGAATTCTACATTGAGTTACAGGA
CTGGGAATTGTTGACGATACGCAAGTTTGGATTAGAAAAGTGAGCGCTTCATCAGCCGTT
GAACAACAGGACGTGAGCGAACAGTTTTTTCATTTTACGTCAATTCCCACTCCCACGCTT
AATTACCTGGTCCTCCCAGGGAAGAGATTGAAGGGAGTTGGACCTCTTAACTCCCCTTCC
TCTTCCCATCCTAACTACCATTTACCTGAGCCAATCAAAGGAATTTAACTCCCATAGACC
TTAAACTCCCATTCCCCATTGGCAACTCCCTCCAAACAAACACGTTGTAAGGAAAAGGAG
GGGGGGAAGCAGAGCCCTGGTAAAATCCC
>MITE_T_913|chr7B|103085758|103086207|AA|466|F87 TSD_IN:no MITE_LEN:449 TIR_LEN:466 CANDIDATE_ID:MITE_CAND_96109
TCCATGGAGGGGGAATATCTGGTACTCCAACCCCTAGGGTGCTCCTGGTGCTCCCAAACT
CGGTAGCACATTTTTAAATGTTCAAAAAATTCTGAAAACAAAATCCAGCACATTGACACA
ACATCGAAGTATGTTATCAAAAAAATCGAAACCAAAATTCAAAACATAGCGTGAGAAACA
TAAATGAAAAATTCGATAGTAAATAGTACACAACATAAGTTGGGCTTTAGATTAAGCCCA
TTATCACATTCATGTCCATTTTGTCATTTTTGTATGTCGAGCAATGTTCTAAATTTTGAT
TTGAATTTTTTTGACAACATACATTGATGTTGTGTCAATGTGCTGGATTTTTTTCAGAAA
TTTTTGAACAATTTAAAATGCGCTACCGAGTTTGGAGCACCAGGAGCACCCTAGGGGTGG
GAGTACCAGATATTTCCCCAATCCATGGA
>MITE_T_933|chr6B|675209534|675209982|AT|46|F88 TSD_IN:yes MITE_LEN:448 TIR_LEN:46 CANDIDATE_ID:MITE_CAND_592225 COMMON_TSD:TTA
GGCATCAGCCCAACTCCACCGCACGACCCTAAATCTTACCCCATTTTGTCCGGATTTTTT
TCGTATGAGGTAGAAATAGGGAAAACAAATGCCGGACAGAGGGCGGACAAACTCGCTGCA
CCCACCGCTGTTACCCCATATTTTGTCCGGATTTTGTCCGTGGTGGGTGCATGTGGTGGG
TCAGGTAAAAAAAAGGAGAGAGTGACATGTGGGGGCGAGGCGGACACAGACGGACGACGA
GGACGCGAAGACGTCCGCTTTCTGTCCGCTTTGACCCCAAACCGAGAGCAACTTTGGTCT
GGAAATAAGGCAAAAGCAGACCTAGACCGGACGAAACGTCCGTATGCTCCCATGGTTGGG
TCGTTCGGTTTGTCCGTTTTACCCCAAACAGACACAAACGGACGATTTGGGGTAAATTTG
GGTCACGCGGTGAAGTTGGCCTCATGCC
>MITE_T_954|chr1D|349474310|349474757|TT|12|F89 TSD_IN:no MITE_LEN:447 TIR_LEN:12 CANDIDATE_ID:MITE_CAND_364683 COMMON_TSD:TTA
TATACTGTAGTACATTATTTATTTAAATGGACTTTATGAACATTAAGGTGGTGTTTGGTT
CTCTAGTCCTAGGACTTTTTTTAGTCCCAACTAAAAAGTCCCTAGTCCCTAAAAAGTCCC
TCCCTGTTTGTTTCCAGAGACTAAAAAGTCCCTAGCCCCTTCCTAGAGGTTATTAAATGA
CCATGCTGCCCCTAGTATATAGAAAAATAACAATCAAACAACAGCATGGGGTGGCGGGCC
AATGGGTGCATGGAGGGGCATTATTGGAAAAGTCCCAAAAAGTCCCAAAAAGACTCTCCT
TGAGAGTCTTCTTCATTTAGTCCCAAATGCCTAGTTTAGTCCCTAAAAAGTTCCTCCCGT
TTGGTAAAAAAGTCTCCAAGAGGGACTTTTTCTAGTCCCTACACAAAAAAGTCCCTGGAA
ACAAACACCCCCTAATACTACAGTATA
>MITE_T_1008|chr5A|534624819|534625266|ATTCCCTCTC|454|F90 TSD_IN:no MITE_LEN:447 TIR_LEN:454 CANDIDATE_ID:MITE_CAND_471591
GGGAAAATTTCAGGTGCTCCCATCCTTGTGGTGCTCCCCATGCTCCAACTTCAAAACATC
AATTTTAAATGTTTCAAAATTTTCAGAAAAAAATCTGAATGCTCACAAGGAATGTGACTA
CAACCCCTAAAAATTTCAGGTCCAAATTCGAAATGTCCATTGAGAAACAAAAACGACAAA
TTCAGCTGTGAATAGTGTCAAATGTTGCTTTTGTCTTTTTTTTGTGAACATGCTTTTGTC
TTTTTATGACACTATTCATGCTAGATTTCACATTTTCGTTTCTCAATTTCCTTTAGAGTT
TAGATCTGAAATTTCTAGGACTTGTAGTTACATTTATTGTCAACATTCATAAAAAAAATT
CAGAATTTTTTGAAACATTTAAAATTGATTTTTTTTAAGTTGAAGTATGAGGAGCACCCC
AAGGATGAGAGTACCTGATATTTCCCC
>MITE_T_1012|chr1B|524162282|524162729|TGGCCA|17|F91 TSD_IN:yes MITE_LEN:447 TIR_LEN:17 CANDIDATE_ID:MITE_CAND_568265 COMMON_TSD:GC
AACGGGCCGGGCTAAACAGGCCGGCCCGCGAGCACGCCGGCACGGCCCGCCATGGGCCAG
GCACGGCACGGGCTAAACGGGCCGTGCCCGGCACGCGGCACGCCTTGGGCCGTGCCTGGG
CCTGGAGCCTGGGCACGCGGGCCGGCACGGCACGGCCCGTTTAATTTTTTTATATATTTT
TAAGATTTATATATATATATATATATATATACCTAAAATACAGCCCAATAGTTCTAAAAA
CCAGCCCAGCAGGCTGAAAATGTGCAGCTCAGCATGCTAAACGGGCCATCGGGCCGGCCC
GTTTACTAATCAGGCCGTGCCTGGGCCAAGGAGCAGCGCCCGTGGGCCGGCCCGGCACGG
CCCGGCTATTAAACGTGCCATGGCGGGCCGTGCCGGGCCAGGCACGATTAGCACGGGCCG
TGCCGTGCCGTGTCGGGCCGGCCCGTT
>MITE_T_1086|chr2B|195593566|195594013|GAGCTC|57|F92 TSD_IN:yes MITE_LEN:447 TIR_LEN:57 CANDIDATE_ID:MITE_CAND_613247
CGGGAAAATATCTGGTGCACTGGAGCTTGTGGTGCTACCGATGCACCGAACTCACACAAC
ATCAATGTAGGTTGTCACAAAATTAGTACTCACACAACATCAATGTAGGTTGTCACAAAA
TTAGTACTCACACAACATCAATGTAGGTTGTCACAAAATTTCAAGTCAAAATTCGAAACA
TAACTCGACAAACAAAAATGAAAATTTCAACACTGAATAGTACATAACATTAACTTGGGC
TTTAGATTTGGCCCATTTTCACACTGACGCCAAATTTGTCATTTTTGTATCTCAAAAAAT
ATTTTGAATTTGTATACGATTTTTTGTGACATCATACATTGATGTTGCGTTAACGTGCTA
GAATTGTTTCATATTTTTAAAAATATTCTATAGCATCCGGTGCACCGGTAGCACCACAAG
TGTGGGTGCACCGGATACATTGCCCCG
>MITE_T_1090|chr1D|416482179|416482625|TA|10|F93 TSD_IN:yes MITE_LEN:446 TIR_LEN:10 CANDIDATE_ID:MITE_CAND_314430 COMMON_TSD:TTA
TGACACTAGTCTAAGGGGGTGTTTGTTTCGAGGGACTTTTTTGTGTAGGGACTAGAAAAA
GTCCCTCTTAGAGACTTTTTTACCAAACGGGAGGGACTTTTTAGGGACTAAACTAGACAT
TTGAGACTAAATGAAGAAGACTCTCAAGGAGAGTCTTTTTTGGGACTTTTTGAGACTTTT
CCAACAATGCCCCTCCATGCATCCATTGGCCCGCCACCTCATGGTGTTGTTTGATTGTTA
TTTTTCTATATACTAGGGGCAACATGGTCATTTAATAACCTCTAGGAAGGGACTAGGGAC
TTTTTAGTCTCTGGAAACAAACAGGGAGAGGCTTTTTAGGGACTAGAGACTTTTTAGTTG
GGACTAGAAAAAGTCCTAGGACTTATGAACCAAACAGGGCCTAAGTTACTACCTTCATAG
TGCAAAGTAACATAGTAGTAGTGTCA
>MITE_T_1096|chr5A|632649841|632650287|TA|68|F94 TSD_IN:yes MITE_LEN:446 TIR_LEN:68 CANDIDATE_ID:MITE_CAND_563068
TTGATTATAATAGAGTGAATTCCATTTTTTACCTTGTAGTTGTACATTTGTGACACATAT
TACCCTATTTAGCCGAACTTCTATTGAAATGTCAGATTTTGGAGACTTTTAACACGGTTT
TACCCCAGTTTTACATTTTGTCTGTTTATGGTCGATAGGATCGGCATGTTTGTCATTGAT
TTGTAAAAAAAACTGTAAAGATCGGAGGGCATCATTGGCGATCTTGTCCAAGCTTCTCTT
GTCTATCTGTTCCACTCCTTGTGGCCATCCACATGTTTTTGGATACAGAGCGTCACCTCA
CACCTTACCTGATGGACACGCATCAAAAAATAAGGGTCCAAAGATTTCAAAAGGGGTATT
CTAGATGAATTTTCACTCGAAGGGGTAATTAGTGTCACAAATGTATAAATATGGGGTAAA
AAGTGGAATTCACTCATTATAATATA
>MITE_T_1196|chr7D|580653708|580654154|AT|20|F95 TSD_IN:yes MITE_LEN:446 TIR_LEN:20 CANDIDATE_ID:MITE_CAND_568206 COMMON_TSD:AT
TTATAAAGCACAGGTTTCTGGATACCTCTTATCCATACCCTTCAATACCGCTTTGAGATC
CGTGCGACACAACTAACTTACAGCACAAATTTTTCTTTTTTTTGTTCATTCAAAACAAAA
CGACATATGAACCTCAAACTTTGCAGGATAACAAAACATTCTTATTACAATGTGAGAAAA
AACTTTCAGATTTTTTTGCCCGACATAAATATACAAAATAAGATTTTTTGAGTAAAAAAC
ATTATTTTTTTGTACATATGATACTCGAAAAAATCTGAAAGTTTTTTCCCACATTCTAGT
TAGAATGTTTTGTTGTCCTACAAAGTTTCAAGTTCATATGTTGTTCTATTTAGGAGAAAC
AAAAAAGACAAAAATTGCTCGCACGAATCGCGATGCGAAAATGAATGGCTAGATAAGGGG
GTGTAGGAAAACCTATGCTTTCTCAA
>MITE_T_1200|chr6A|1096698|1097143|ACCT|34|F96 TSD_IN:no MITE_LEN:445 TIR_LEN:34 CANDIDATE_ID:MITE_CAND_1225 COMMON_TSD:TA
TGTACTTCCTCCTTCCATCTATATAAGGCCTAACCTCAAATTTCATTTTTCCATCTATAC
AAGGCCAAACGAGCTAACCAATGCATCTCCCACTTAATTCCCCCTCATAGGTCGCGCATG
GTCGTCCTCGTGAAAACGAGATGGGACGGCATTGATTTGCATGCATGCACAGAGCGGTTA
CTAGGTGTGCTTCACCCCACCTCCTCGTCCTTTTTCTCCACAGAGCTCTTTCTTTGGCCA
ATGCATGCATGAGTGGAGGAGTTATTTTTGGGCTGCATGCAGAAAAAGAGGGAGAGGAAG
TTGCATGCGAGGGAGTAGTAAAGAGGGAGGAGAGCGGGCTACAAGGTGAAGTACTATTCC
CAATATTTGCTCCTCTTTTTATGCAACATCCTTGGCATAAGAGATTCAAAACTTAGGCCC
TGTATAGATGGAAGGAGGGAGTAGA
>MITE_T_1215|chr1B|688071460|688071905|AT|38|F97 TSD_IN:yes MITE_LEN:445 TIR_LEN:38 CANDIDATE_ID:MITE_CAND_143452 COMMON_TSD:TA
TCTGTAGAGCTTAGGCTCAGGTGCACCCCTCTATCTAGCCATCCATCTTTGCATCACGAT
TCGTGCAAAAATTTTCTCTTTTTTGTTTCTATCAAATAAAAACAACATATGAACTTCACA
CTTTGCTGCACAACAAAACATTCTATCTAGAATGTGGGAAAAAACTTTCAGATTTTTTCG
TGCATCATAAGTACTAAAAATAACATTTTTTAATAAAGAAAATCTCATTTTGTATATTTA
TGTTGGTCAAAAAAATCTGTAAGTTTTTTCTCTCATTGTAGTAAGAATGTTCTGCTATCT
TGCAAAGTTAGAAGTTCATATGTTGTTTTATTTGGAAGCAACAAAAAAGAGAAAATTCCA
CGCAGTAAGTTAGTTGTCTAGCACGTATCTCAAAGCTCTACTGAATGGTATGGATAGGAG
GTGTCCATGAGCCTAAGCTCTAAGA
>MITE_T_1247|chr5A|626126242|626127009|TA|18|F98 TSD_IN:yes MITE_LEN:767 TIR_LEN:18 CANDIDATE_ID:MITE_CAND_556561 COMMON_TSD:GC
ACGTCCACATGTGTGGTGTCACCGACTGCATGCATGTGAGATTTTTTTAGATTTCCAGTT
TTTAAAATGTTTTATCTCTTAAATAAAAAATCCGGTTGAAGATTCGTTTTTACCATTAAA
TCCCTCGCGACGAGGTCTTCGAAACTAGATCTCATATCAATATATTTCGACGAATTTTTG
AATTTTTTTGAGGTTAAAAATTGCCATGCCTATTGCACATGAATTGCCATGGTGTTTACA
CTGAAGTTGCCATGATATATTTCAGCTATTTTTTTCTACATTTAAAAGTAAATTTTGACA
TTTATAAAATAAGAAATTAAGAACCTAGACTTTCCATGAACCATAAATTAAAATTGCCAC
GATACATGCATTTAAAATTGCCATGGTTCATACAAAAAATAATTTTCATGGTAAAATTAT
TGGAGTTTCCATCATCAAAATACTAAAATTGACATGCTCTACAAACTGAAATTGCCACAT
GGCAACTTTAGTCTAAGCATATGGCAACTACAATTTAAACATCATGGCAACTTCTTGGCA
AAAAAAATTCGTCGAAAGATATCAACATGGGGTCTAGTTTTGAAGATCTCGTTGAGACGG
ATTTAATGATGAAAACGGATTTTTAATTCAACTTTTTAATTGGGAGATAAAACATTTTAA
AGCGGAAAACCAAAAAGATTCTTGCTGATGTCATCTGTTCACATGTGGCAAAATGAGTGG
AAAAGAAGGCGTGTGGGCGATGTGCAAGATGTCACACGTGTGGACGT
>MITE_T_1266|chr1B|427383682|427384449|GC|10|F99 TSD_IN:yes MITE_LEN:767 TIR_LEN:10 CANDIDATE_ID:MITE_CAND_566894 COMMON_TSD:TA
AAACTTCGCCGGTGCATCCAAACCCCGTGTCGGGGATATACCCCGCGGTGTAAACCGGCA
GAAAGTTAACCCGGCCGGACTTGGCGGTTTATTTGAGACCCCGCTGACACTTGGCGGTTC
ACCGGCGACCCGTTTGGACCTGGCGGTTCACGACTCATTGGTAATCCGGCAGGCGGGTGC
GAGGAGCGACAAGACCTGGTGGCCCAACAGGAGGTTCATGAAGGCCGGTTCATACTATGG
TGGGCCGGTTTAAGAGGAAAGGCATAAGGAATATTTGTCTTACAAGGAGTTAAGACCTGG
ACTTGTATCCGGTTTGTATTAGAGATAGACTAGTCCTAATCCTAATAGGACTCCACATGT
AACCCGCCCCTTCAACATATATAAGGAGGGGCAGGGCTCCCCAAAGAGGGGGAAGTGACA
AGCTACAAGCAAGAAGAAACAATCTTAGGGCTAGACACAAAGAGGAGAGCCGGTTTACGG
CGACTCCCTCGTGATGATAATGAGACCTAGCCTCAAACAGCATGTAGGGTTTTTACCGGA
TGATGTTTCCCGGGGCCCGAAGCTGTCTAAATCCCTGTCTTGTGTTGCGTCTCTCGATTC
CGCTCAACCCCTCTCAAGCTAACACATAGATGCGTTGGCCTCGCGACTAAGTCCTGACAC
TAAGGACATCTGACGTAACAATTCCACGACAGTTGGCGCCCACCGTGGGGCTCGCGCACG
GTGGTGTTGAGTTCTTGGAGGGATCTTATCTAGGGTTTGAGAAGTTT
>MITE_T_1272|chr5D|486260365|486260808|AT|21|F100 TSD_IN:yes MITE_LEN:443 TIR_LEN:21 CANDIDATE_ID:MITE_CAND_506877 COMMON_TSD:AT
ACCTGGCCAAACGGGCCGGCCCGGCCCAACGTAATCGTGCCTGGCCCGGCACGGCCCGCC
AGGGCGCAATTACTATACGGGCTGTGCCGTGCCGGCCCGCGTGCTGCGCCCCTAGGCCCA
GGCATGACCCAGTTAGTAAACGGGCCGGCATGTTGGCCCGTTTAGCACGGTGGGCTGCAT
ATTTTCAGCCTGTTATTTGACGCACTGAGCGTTTTTTAGCCTATTTTTACATGTTGGGCC
ATATATAGATGTATAAAAAAAATAAAAAACGTAATCGGGCCGTGCCGTGCCGGCCCGCGT
GCCCAGCCTCCAGGTCCAGGCACGTCCCAGGGCGTGCCACGTGCCAGGCCCGACCCGTTT
AGCCCGTGCCGTGCCTGGCCCAAGGCGGGCCGTGCCGGCGTGCTCACGGGCCGGCCCGAA
AAAACCGGCCCATTTGGCCAGCT
>MITE_T_1307|chr2D|459402|459844|AA|23|F101 TSD_IN:no MITE_LEN:442 TIR_LEN:23 CANDIDATE_ID:MITE_CAND_202344 COMMON_TSD:AA
TAGAACACCTGCACCCAGGCCCTCCCTATCTAGCCATCCATTCTGCGCATCGCGATTCAT
GCAAACACATTTCTCTTTTTTGTGTCTCTCGCATAAAACATGTTTTGAAGTTTAAATCTT
TGCAGCGTGGCAAAGTTTTCTATCTAGAATCTAGGATAAATGTTTCAGATTTTTTGGTCA
AATATAAATATAAAAATTATGATTTTTTTTAGATTAAAAAAATCAGTTTTTGTATATTTA
TGTTTGACAAAAAATTCTGAAAGATTTATCCTAGATTCTAGATAGAAAGCTTTGCCACGC
TGCAAAGGTTTGGACTTCAAGACATGTTCTATGTGAGAGAAGCAAAAAAGAGAAAATTTC
ATATAGAAAGTTAGTTATGTTGCACAGATCTTAAAGCAATATTGGACAGCCAGGATAGCA
GGGCCCGGGTGCAGATGTTCTA
>MITE_T_1330|chr1B|28520384|28520826|TAA|14|F102 TSD_IN:no MITE_LEN:442 TIR_LEN:14 CANDIDATE_ID:MITE_CAND_285131
CAGCGTGTTTGGTAATGACAGGGAGAGGGCATGGGAGTTTAGCGATGGGAATTTGCCAAG
GGATTATACATGGGAAGTTGATTTGAAGTCCCATTCCTCTATTTGGCATGTGGAGGCAAT
TGAAGGTGGGAATTTAAGAGATAATTAACTGCCCCTATTTAGTTGGTGGGATTAGGCAGA
GAAATAACCAACTTTCAACATGAAATGCCATCCCTCACCACGTCCCAACTAACAAAACGT
TTTTTTTCTCTGTCAATTCCCAATCCTCGGTTAAATTACCAAGGCCCCCCTAGGGAAGAG
ATATGAAGGAGTTGGGCCTCTTAATTCCCCTTTCCCCTTCCCTTCTTAATTCCCATGTCC
CTGAGTCAATCAAAGGATTTAAAGTGCCACTTACCTTAAACTTCCATTCCCTGTCTTCAA
CTCCCCCCAACCAAACACGTTG
>MITE_T_1340|chr7B|38612305|38612747|AT|19|F103 TSD_IN:yes MITE_LEN:442 TIR_LEN:19 CANDIDATE_ID:MITE_CAND_37111 COMMON_TSD:TTA
TTAGGCTCCGTTCGGTACGCAGGAATCTCACAGGAACTTTTGAAGGATCAGTTTCCTTAG
TAACTTCTACCTGCAGTGCGTTCGTTTCACAGGAATCTGGTATTCTGTTCCAGTGGAAAG
TCACGTGAACCTGTACTTTTCACAGGAAACGAAAAATCCACCGGAACCTCATGTTCTGAC
CGAGACGCGAGGCTAAGCTCTTGCTATAGTGTGGTCCAGCCGAATAAACAATGGCTGCAT
GGGAGGTCATCACGTCTAGAGACAATAAAAAACTCTAATCAGCTGTGAGAACGCCCATCT
CTTCATCGTACTCCAAGGGCTCCATTTCCTGCACACCGAACAGGTCACAAGGCTCCATAG
GCTCGCTCTAGTCACTCGACTCTATTCCTGTGCAGTTACTTATTCCTTCATTTTTTCTGC
CTCCAAACCAAACGGAGCCTTA
>MITE_T_1347|chr5A|451393532|451393974|TT|49|F104 TSD_IN:no MITE_LEN:442 TIR_LEN:49 CANDIDATE_ID:MITE_CAND_398056
GCGGATACGCGGGGAGGACTTGTGTAGGATCTGTTCTTAGGTGAGATCAATGGGATCGAA
TTTTTTAAAGGTACAAAAGATGTTCAAAAATTAGGAAAAAAAATTGGAGACACACATTCA
TGTGTGATGTACAAGCTTAAAAAGTTCTAGCTCCTAATTCGAACTATACTTATTGGACCG
AAAAAGACAAAATCAGATGTGAATAGTATCAAATACTATTCACCCCAATGCTGACACTAT
TCATAGTTGAACTTGTCTTTTTCGAATCTCTAACTGTAGATCGAGTTTTGAGCTGATTTT
TTTGTAGTTATAGACATGCCCCGCGTGTATGTTGTACATTTTTTTCAGATTTTTTTGGAT
TGTCTAAATATGAAATGTTTGGGTTGATCCTACGATCTCACCTAAAGGGCTGATCCTATA
CTAGTCTTCTCCGCGGATACGC
>MITE_T_1363|chr5A|600554497|600554939|AAAA|14|F105 TSD_IN:no MITE_LEN:442 TIR_LEN:14 CANDIDATE_ID:MITE_CAND_533170 COMMON_TSD:AAAA
TAGCACAGCTGCACCCTGACCCTCTTTATCTAACCATCCATTCTGCGCATCGCGATTCGT
GCAAACACATTTTTATTTTTTGTTTCTCTCACATAAAACATATTTTGAAGTTCAAACCTT
TGCAGCGTAGCAAAGTTTTCTATCTAAAATCTAGGATAAATTTTTCAGACTTTTTTGTCA
AATATAAATATACAAAAAATGATTTTTTTAATCTAAAAAATCATTTTTTGTATATTTATG
TTTGACAAAAAATTCTGAAAGATTTATCCTACATTCTAGATGGAAAGCTTTGCCACGTTG
CAAAGGTTTGAACTTCAAGACATCTTTTATGTGAGAGAAACAAAAAAAAAGAAAATTTTC
ATACGAAAAGTTAATTGTGTTACACAGATCTTAAAGTAATATTAGACAACCAGGATACGA
GGACCGGTGTGCAGCTGTTCTA
>MITE_T_1368|chr4B|628240068|628240510|GC|11|F106 TSD_IN:yes MITE_LEN:442 TIR_LEN:11 CANDIDATE_ID:MITE_CAND_536131 COMMON_TSD:TTA
TATTATTTACTACTGGTACTAGCATTATGGAACGTTAGGCCTTCCACTATGTAGGCCATA
ATCGGTGCCAAATTTACTTTTTGACATTTAGCACCGATGCCCTACATTGTCCAGCCCGGT
GCCAAGTAAACAATTCTAGGCATCGATGCTTCTACTTGCTCCGGTGCCAAATTTGTTGAG
CCAATAAACTAAGCACGTCTTGGTCCTTTCTCACGCGAAGCAACACCCCGTGACACTGGT
CCTTGGGTAAGTTGGGCAGATATATTGCTAATTTATATGCATGCGGGCCCGTGCTGGAGT
GGATTTGAAATCTTTCACATTATGTGACCGGTGCCATAAAAAGTTCAACTGCCATCTGCG
TATACGTGGCTGGCTTTTAAGAAATGCGGCACCGAGTACATAGTGGAGGGCCTTATGGGA
TTGCATTATACTCTAAATAATA
>MITE_T_1378|chr6B|8444297|8444739|AA|23|F107 TSD_IN:no MITE_LEN:442 TIR_LEN:23 CANDIDATE_ID:MITE_CAND_8348 COMMON_TSD:TT
TAGAGCACCTGCACCCAGGCCCTTTCTATCTAACCCTTCATTTTCTGCATCTCTATTCAT
ATAAGCACATTTCTCTTTTTTGTTTCTCCCACATAGAATATATCTTGAAGTTCAAACCTA
TGCAGCGTCGCAACGTTTTCTAACTAGAATCTAGGATAAATCTTTCAGATTTTTTTGTCA
AACATAAGTATACAAAATAAGTTTTATTCTGATTAAAAAAAATCATATTTCTAGTATTTA
TGTCGGACAAAATATTCTGAAAGATTTATCCTAAATTCTAGTTAGAAAGCTTTGCCACGC
TGCAAAGGTTTGAACTTTAAGATATGTTTTATATAAGAGAGACAAAAAAGACAAAATTTC
ATACAGAAAGTTAGTTGTATCGCACGGATCTTAAAGCGATATTGAAGAGCTAGGATTGCA
GGGCCGGGGTGCAGGTGCTCTA
>MITE_T_1402|chr7D|352545|352986|AA|30|F108 TSD_IN:no MITE_LEN:441 TIR_LEN:30 CANDIDATE_ID:MITE_CAND_245 COMMON_TSD:AA
TAGAACAGGTGCACCCAGGCCCTCCCTATCTAGCCATCCATTCTACGCATCGCGATTCGT
GCAAATACATTTGTCTTTTTTGTTTCTCTCACATAAAACATATTTTGAAGTTCAAACCTT
TGCAGCGTAGCAAAGTTTTCTATCTAGAATCTAGGATAAATCTTTCAGATTTTTTTGTCA
AATATAAATATACAAATTATGATTTTCTAGATTAAAAAAATCATATTTTGTATATTTATG
TTTGACAAAAAATTCTGAAAGATGTATCCTAGATTCTAGATAGAAAGCTTTACCACGCTG
CAAAGGTTTGAAGTTCAAGACATGTTCTATGTGAGAGAAACAAAAAAAAAGAAAATTTCA
TATAGAAAGTTAGTTGTGTTGCACAGATGTTAAAGCAGTATTGGACAGCCAGGATAGAAG
GGCCCGGGTGCAGCTGTTCTA
>MITE_T_1420|chr7A|399518194|399518635|GC|14|F109 TSD_IN:yes MITE_LEN:441 TIR_LEN:14 CANDIDATE_ID:MITE_CAND_354852 COMMON_TSD:TGGCCA
CGGCCCAACCACCCCCTAAACCTATAGCTGGCCAAACGGGCCGTGCTAACTGGGCCGGCC
CGGTAGCACGCAGGAACGGCACGGCCCAGGCATGGCACGGCCCGAGCTAAACGGGCTAGG
CCCGGCACGCGGCACGCCATGGGCCATTCCTGGGCCTGGAGGCTAGGCACGCGGGCCGGC
ACGGCACGGCCCGTTTAATTTTTTTTGGATTTTTTTATATATATGACCTAAATTACAGCC
CAATAGGCCTAAAATACAGCCCAACAGGCTAAAAATCAGATGGGCCAGCGTGCTAAACGT
GCCACGGGCCGGCCCGTTTAATAATCAGGCCGTGCCTGGGCCAGAGAGCCACGCCCGTGG
GCCGGCACGGCACGGCCCGACTATTAAACGTGCCACGGCGGGCCGTGCCAGGCCAGGCAC
GATTAGCACGGGTTGGGCCGT
>MITE_T_1441|chr3D|520445610|520446051|AAAA|23|F110 TSD_IN:no MITE_LEN:441 TIR_LEN:23 CANDIDATE_ID:MITE_CAND_435120 COMMON_TSD:AAAA
TAGAACAGCTGCACCCCGGCCCTCTCTATCTAGCCATCCATTCTGCGCATCGCGATTCGT
GCAAACACATTTCTCTTTTTTGTTTCTCTCACATAAAAGATGTCTTGAAGTTTAAACCTT
TGCAGCGTGGCAAAGCTTTCCATCTAGAATCTAGGATAAATCTTTCAGAATTTTTTGTCA
AACATAAATATACCAAAAATGATTTCAGAATTCTTTAAAAAATCATTTTTTGTATATTTA
TATTTGACAAAAAAATCTGAAAGATTTATCCTAGATTCTAGATAGAAAACTTTGCTACGC
TGCAAAGGTTTGAACTTCAAAATATGTTTTATGTGAGAGAAACAAAAAAGAGAAATTTTT
ATATGAAAAATTAGTTGTGTTGCACAGATCTTAAAGCAATATTGGACAGCCAGGATACCA
GGGCCGGGTGCAGCTGTTCTA
>MITE_T_1473|chr2B|41382924|41383364|AT|46|F111 TSD_IN:yes MITE_LEN:440 TIR_LEN:46 CANDIDATE_ID:MITE_CAND_107833 COMMON_TSD:AT
ATTACTCCCTCCGTTCCTTGATATAGGGTGTATAGTTTTCTTGCACGAATATTAACGCAC
GGGCTGGGAGGGGAGATTTAGTTGGTTTTGGACGTAAAAGCCCCTGGTGCAAATACGTGA
GACTAGAGAGAAAAATAGGAAAATCACGATCCTCTCTATCCCAGGCAGTTTACTTCCTTA
TTTAGCCTAACCAATCCCACAATATCCTCTCTCACTTATTCTCCCCTTAGTACGTGTAAT
CTTCTCTTTCCAAACAAACCTACAGCGCATGCACAACATGCATATACGAGATGGGGACTT
GCCATCTTTTTTTCTAGGAAGGCCATGCGTGGGTTGTAGCTTATGGAGGGGTAAAAGTGT
CAACTAAAGGAATACACCTTATAATATGAACTTTTCCACAAAAAACTATACACCCTATAT
CAAGGAACGGAGGGAGTATT
>MITE_T_1482|chr1B|432244006|432244772|TAA|14|F112 TSD_IN:no MITE_LEN:766 TIR_LEN:14 CANDIDATE_ID:MITE_CAND_236910
GGGCCTGTTCTGATCTCATCCAGCTCCAAACTTCAGCAAATTTTGGCCCGAAGCAAACCC
GAACGCAATAACTCCGAGAAGCTGAAATTCCCGAAGCCATCGTGGGCTGTAGTGCAATTT
TCTGGAGCAAGGGATTCCCAGCTCCACAGTTTTCAGAATCTGAAGTTCTGGTTAATTACG
ACTCAAATGCCACCGCCAAGAGAAAACAGTTCGACCAGTTACCCCCTCGATCCCGCACGC
AACCGCTGAGAAAAGCTCGCTCACATCTCTCCCCTTTCCCTAGTCTTCTCCTGTCAAGCC
GTTGCCGCCGCCGTTCCCGCAGCCAGATGCAGCTGCCCTCGTCGCTGGCCGGAATCTCTC
CTCCGCCAACAGATCTAGCCGTCCGAGGCTGATTCCCGCCGGATCCCGTCCTCTACGCCG
CCAGTCGCGCAGGGTGGAAGGAGCTAAGACACCATGTCTTAGAGGAGCTAGGTCCGACAC
CATTGATGCATGAGAGACCATCCTGAGCCTAAAGAAGCACGACCGCTCATTTCTCTTTTT
TTTCAGCCTATGAGCGGTTCAGCCCGAAATGGGCTGCTTCCAGTCGGCCCAAGGTGGCAA
GAAGCTGGGCTTTAATGCCCCAGCTGGGCTGCCCAGCTCACCCAAGCGCTAGGAGAAGTT
GCCTCGACTCCAGAACGGTTTGCCTAGCGCCACGTGAAGCGAGAAGTCGGGGTAGAAGCT
AGATACGAGAAGTTTTCCCGAAGCTGGAGTGTTTCAGAACAGGCCC
>MITE_T_1486|chr7B|720817863|720818303|TA|13|F113 TSD_IN:yes MITE_LEN:440 TIR_LEN:13 CANDIDATE_ID:MITE_CAND_645748 COMMON_TSD:TA
TCTGGTGCACCGGTGCTTGTGGTGCTACCGTGCACCAAAATCAAGTCGTACATTTTAAAT
GTTTGAAAAATTCCGAAAAAAATGTAGCACATTGACACAACATTAATGTAGATTGTCACA
AAATTTCAAGTCAAAATTAGAAACACAGCTCCTAAAACAAAAATGACAAATTCAACACTG
AATAGTACATGACATTAGTTGGGCTTTAGATTTCGCCCATTATCACACTGATGTCAATTT
TGTCATTTTTGTATCTCAAAAAATATTTCAAATTTTGATACGAAATTTTGTGACGACATA
CATCGATGTTACGTCAATGTGCTCAAACTTTTTCAGATTTTTTAAAACTTTGTACGGCAT
CCGGTGCACCGGTAGCACCACAACTGTTGGTGCACCGGATACATTCTACCCCTTGTCGTC
CGAAGTGTTGGTGCACCGGA
>MITE_T_1492|chr4A|174807922|174808361|GCCCCAAGG|454|F114 TSD_IN:no MITE_LEN:439 TIR_LEN:454 CANDIDATE_ID:MITE_CAND_542144 COMMON_TSD:GC
GGCTAAATTTCATGTTTTAACCCTTTTGGAGAAGTTGTTCGAGATCTGGCCCTAGTTTGC
AAAAAGATCAGGATTTGACCCTTTTCCTACCGCCAGGGGGTCTGGCGGTAGGGTATAGCA
GCCTACCGCCAAGGCCCCTGGCGGTAAGAAACTTGACCACATCAGCGCAATGCATCCCTA
CCGCCACAGGGGATGGCGGTAACATGTGTAACCCTACCGCCAAGGTGCCTGGCGGTAGGT
GCACACACGCATTGTGTCTGAAACTTAGAATATTTGCGGTAGGGTGTGCAACCCTACCAC
CATGGACCTCGGGGTAGGCTGTTATACCCTACTGCCATGCTCCTTGGCGGTAGGAAAATG
GTCAGATCCTGAAATTTTTGCAAACGAGGGTGAGATCTCGAACAACTTCTCCAAAAGGGT
CAAAACACAAAATTTTGCC
>MITE_T_1499|chr4A|37002238|37002675|AA|25|F115 TSD_IN:no MITE_LEN:437 TIR_LEN:25 CANDIDATE_ID:MITE_CAND_177860
TGATGAGTGAATTCCACATTTTACCACCCCCCTCCCTAGATATGCATTTGTGACACTAAT
TACCCAATGAGTGGAAAATTCATCTAGAACACCCATTTTAGAAGCTTTGGGCCATCATTT
TCTGATGCGTGTCCATTAGGCAAGGTGTGAGGTGACACCCCGGGTCCAAAAATATCTGGA
CGACGACAAGGAATGGAACACATGGACAAGAGAAGTCCGGGCATGATCGTCAATGATGCC
CTCATTCTTTGCATATTTTTTATGAATCATTGCCGCAATATGCTGATCCTATCTAACATA
AACAAACAAAATGCAAAATTGGGGTAAAACCATGTTAAAAGTCTCCAAAATCTGACATTT
TGATAGAAGTTCCACTAAATAGGGTAATATGTGTCATAAATGTACAACTACAGGGTAAAA
AGTGGAATTCACTCTCA
>MITE_T_1507|chr4A|634399025|634399462|CC|55|F116 TSD_IN:no MITE_LEN:437 TIR_LEN:55 CANDIDATE_ID:MITE_CAND_247325 COMMON_TSD:TA
ACTAGTCCGGGAATGTATCTGGTGCACCCGCACTCGTGGTGCTACCGGTGCACCGGATGC
CATAGAATATTTTTAAAAATCTGAAGAAAAAAATCTAGCACGTTAACACAATATCAATGT
ATGATTTCACAAGATTTAGTGTAAAAATTTGAAATATTTTTTGAGATACAAAAATGATAA
ATTTGACATCAGTGTGATAACGGGCCAAATATGAAGCCCAAGTTATGTTATGTACTATTC
AGTGTTGAATTTGTCGTTTTTGTTTTTCGAGTTATAGTTCAAATTTTGACTTAAAATTTT
GTGACAACCTACATTGATGTTGTGTGAGTGTGCTAAAAAAATTTCAGAATTTTTTGAACA
TTTTAAAATCACAATGTGAGTTCGGTGCATCGGTAGCACCACAAGCTCCGGTGCACCAGA
TATGTTCCCCCACTAGT
>MITE_T_1542|chr3D|396602275|396602712|CG|55|F117 TSD_IN:yes MITE_LEN:437 TIR_LEN:55 CANDIDATE_ID:MITE_CAND_289201
ACGGGGAAATATCTAGTGCACCCAGTCATCTTGTGCTACCTATGCACCAAGTTAATAAAG
TCCAATTTATGAATGTCAAAAAGATCTGAACAAAAGGTATGTTGTACTAGCAACAAGAAT
CTGTAGTACTATAAAATTTGAGATCCAAATTGAAAACACAGCATTAGACACAAAAAAGAC
AAATTCACCGATGATATAAAAAATGGGCTGAATTCAAGGCCCAGGTTGCATTAGGTGCTA
TTCACAGCATGATTTGTCTTTTTTGTTTCTAACAATGTACGTTAAATTTGAATCCAATTT
TTTTTACTATGGTAGATATGTGTCATACTTACCACCTCATAAAATTTCATATTTTTTCAA
TGTTTATAAAGTGAGATATGGAGATCGGTGCACCGGTAGCACCAAATTCACCGTTGCACC
AGATACGTTCCCTCGGT
>MITE_T_1546|chr5A|506648517|506648954|TA|64|F118 TSD_IN:yes MITE_LEN:437 TIR_LEN:64 CANDIDATE_ID:MITE_CAND_446294 COMMON_TSD:TA
GAGCACATGCACCTAGGCCTTATCTATCTAGCCATCCATTTCCTGCTTTAAGATCCATGC
AAATACATTTCTCTTTTTTGTTTCTCTCACATTGAACATATCTTGAAGTTCAAACCTATG
TAGCGTGGCAAAGCTTTCTATGTAGAATCTAGGATAAATCTTTCTGATTTTTTTGTCAAA
TATAAATATACAAAATACGTATTGTTTGATTAAAAAAATCATATTTTTAGTATTTATGTC
GGGCAAAAAATTCTGAAAGATTTATCCTATATTCTAGTTAGAAAGTTTTGCCACGCTGCA
TAGGTTTGAACTTCAAGATATCTTCTATGTGGGAGAAACAAAAAAGAGAAAAATTTCATA
TAGAAAGTTAGTTGTGTCGCACGGATCTTAAAGCGATATTGGACAGCTAGGATAGCAGGG
CCTGGGTGCAAGTGCTC
>MITE_T_1584|chr5B|502014879|502015316|GAC|46|F119 TSD_IN:no MITE_LEN:437 TIR_LEN:46 CANDIDATE_ID:MITE_CAND_451225 COMMON_TSD:TA
ATTGGTGCCATATACTCCCTCCGGTCCTTTTTAGTGTGCGTATAACTTTTTTCAGTTTTT
TCCGGAATGGTCTGCGCGATTCATATTTTGAGCGATTCTTTCCTATCCTACCCCTGATTT
AACGCTTCGCTGCAACCAGCAGTAACTGCTCACCCCCTCCCATGCGCGCATGTCTCGCAT
GCAACGAGCAGTAACTATGGCGTGGCGGAGGGAACGAGGAAAAGGAAAAAAAAAAGGAGC
CAATCAACTGGTGCTGCGGATTCCAGGGCGTTGTTATCAATTGCATGCACGCATTTATAT
CCATCCAGCTTTTTCCATACGGCTCATGCAACCAAAGGGCAAATTAGTCCAAAATATTTG
AACCGAGGCCCTCCTTGGTATCCGGGCTTGCACTTAGACGCACAGTAAAAAGGACCAGAG
GGAGTACATTCACTAAT
>MITE_T_1589|chr5B|527944998|527945435|GCC|450|F120 TSD_IN:yes MITE_LEN:437 TIR_LEN:450 CANDIDATE_ID:MITE_CAND_475498
ACGGGAAGAATATCACATGATATCAACACTTACATGCTCCCATAATATCAATTTGAAAAT
TTCAAATTTAAGCGTGTCAAAAAATTTCAAAAAAAAATCATGGATGTTCTTACCATATGT
GTCTATAAGCCCTAAAAGAATCAGATCCAAATTCAAATTGTGCAATGAGAAACAAAAAGA
TAAATTTAGCATGAATAGTGTTAATAAAGACAAAACATGAATAGTGTAGAAAAACTACAC
TATTCACAACAGATTTGTCTTTTTTGTTTCTCAGTGTGTATATCGAATTTGGATCTGATT
TTTTTAGGGCTTGTAGACACATATGCTGAGAAAATCCATGATTTTTTTCGAAATTTTTTG
ACACGCTTATATTTGAATTTTTGAAATTGATATCATGGGAGCATGTAAGTGTTGGTATCA
TGTGATATTCTCCCCAT
>MITE_T_1596|chr3A|240091987|240092424|TGA|66|F121 TSD_IN:no MITE_LEN:437 TIR_LEN:66 CANDIDATE_ID:MITE_CAND_631045 COMMON_TSD:ATATATATAT
ATATATATATAGTGTTACTATTCATCACCCAGGGTGCAGAATAAGTTATTCTTCACCCGA
GGTAATCTTACAATCATTTCATAATTAAATTACGTTCCAAATTCAAATAGTCACATTTCT
ATTGATTCACTACGTAAGTTTTGACAAAAGAACATAAAAAATATAGGTCATAAGACAAGA
GAATTTGCAGTTTATGTGTATTTTAGACTATGTTTTTACGTTTGTAATTTTACATAACAT
AAAATATTTTTTACGGCGATTATATATTTTCTTACGGTCTCTTTTTGCGTCGGAAATAAG
ACAAAACTTATGGAACGTAAAATTACAGTGCATTGATGGTAAAATAGAGAGGGGTGAAGA
ATAACTATTCCTCACCTAGGGTGAAGAATAACTATTCCTCACCTAGGGTGACGAATAGCA
CGACCCTATATATATAT
>MITE_T_1606|chr3D|325986602|325987038|AGAGGCA|81|F122 TSD_IN:no MITE_LEN:436 TIR_LEN:81 CANDIDATE_ID:MITE_CAND_170343 COMMON_TSD:GC
AGGTAAATTTGACAAATTTAACCTATAGACGAAACCAAATCACAGAATGAACTGTCCGTG
AAACTATTTCACGCGGCTGACTCGTGGCGTCTAGCTCTCAGGCGCTGCACTAGTGCAACG
CCTGGGAGCTAGGCGCTGCACTAGTGCAATGCCTGGGAGCTAGGCGCTGCACTAGTGCAA
CGCCTAGGAGCTAGGCGCTACACTGTATGTATAGTGTGGCGCCTAGCTCTTAGTCGCTGT
ACACTGACTTAGTAATTTTCTGATCACACGGGTGCGACGCTGGCCGTGTAGCGCCTATCT
GTGAGGCGTCGCACAGTGTAGTGTGGCGCCTTTGTGTCGGGCGTCACACAAAAAGGTCAG
CCGCGTGAAATAGTTTCACGGATAGTTCATTCTGTGATTTGATTTCGTCTATAGGTCAAA
TTTGTTAAATTTGCCT
>MITE_T_1727|chr2D|60794377|60794812|TTA|43|F123 TSD_IN:no MITE_LEN:435 TIR_LEN:43 CANDIDATE_ID:MITE_CAND_143894 COMMON_TSD:TTA
GGGCATCTTCAAGGGAGACCTGTAAAACACCGGTATATGTTCGGCCGGACACATTTGTTC
ACTTTTGAAATCCAACGGGGACCTGTATCAGTCTGTGAAGCTATCCGGATGTCTAAATTT
CGGTATTTTGGAGACAAAAGTAGGGAAGCTTTGCCGGAGTACGGACATGCAATTGACCAA
TCACATGCATGGTTTCTCTCTTCTCTCTCTTATCCCATCGGCACATGCATGGTCCCCCTC
ATCTTTCTCTCTCTCCTCTCCCAACCCACAAATATTTCACTACATGCATGGTCCACATCT
ACTTTTTCTCCTCCCAACCGGATACTTTGCAATTAGTGTTGGATTGCTCTCTCCTGTATC
ATGTCCGCGGACCACGTCCGGACATAAAAACGGACATATACCGGAGAAATTTACAGGTCA
GCGTTGGAGATGCCC
>MITE_T_1737|chr2A|44849298|44849733|TTA|16|F124 TSD_IN:no MITE_LEN:435 TIR_LEN:16 CANDIDATE_ID:MITE_CAND_25803
GGCCAACTCCACCGCACGACCTTAAATATATATCTATTTTGTCTGGATTTTGTCCGTATG
CGATAGAAATAGAATGAACAAACGCCGAACAGAGGCCACACAAACTCGCTGCGCCCAACG
CTGCTACCCTAAATCTATACCCATTTTATCCGAATTTTGTCCGTACGATGGGCCAGGTAC
AGAAAAGGAGAGAGTGACAGGTGGGGTCGAGGGCGGACACAGACAAACGACGAGGACGCG
AAGACGTCCGCTTTCTGTCCGCTTTGGCCCCAAACTGAAAGCAATTTTGATCTAGAAATG
GGGCAAAAGCGGACACAGAGCGGACGAAACGTCCGTATGCTCATATACGTTGGGTCGTTC
GGTTTGTCCGTTTTACCTCAAACGGACATAAACAGACGATTTGCGATCGATTTGGGTCAC
GCGCTGGAATTGGCC
>MITE_T_1745|chr4D|346352262|346352697|TA|11|F125 TSD_IN:yes MITE_LEN:435 TIR_LEN:11 CANDIDATE_ID:MITE_CAND_340621 COMMON_TSD:TA
CTCCCTCCGTCTAGGTGAGTAAGTCACTTTACGAAAACCAGGTATTCCCAAATCACCTAG
GCGCGTAATATTAATTGTTTTCTTGTTTTCTTCCCACCTCATTTAACCACCCACGCTTTC
TCTTCTCTGGCTATTAATTAGGGATTGATTCCTAAATAAACGACCTATGCATGCATAGAA
AGAAGGCGCTGGTTAGTCAAGGGAATCAAGCCGGCTTGCATGCGATGGATTTAATTCTTG
AATGGGCTAGCCAAACAGTCATACCTATCAATTAAGAATTAATTGCTGAATTTTTGGCTG
GTCATGGGGTATAGCTATTGGATGGTTTTCATGTTGATTTTTTGCCTCGCCCAATCCTTA
GCCACCTAGGTTGCGGAGCTCCTCCTAATATGACTTACACACCTAGACGGAGGGAGTAGA
AAGGACCGGAGGGAG
>MITE_T_1759|chr2D|637973597|637974032|AT|42|F126 TSD_IN:yes MITE_LEN:435 TIR_LEN:42 CANDIDATE_ID:MITE_CAND_460222
ATGCAGGGGAAGACTTGTGTGAGATCTCACATTAGGTGTGATCTATGAGATTGATTTTTT
TGAAAAAAGAAATACATGTCTAAACATTCTCAAATTTTGTGTAGACACGCATCAATGTTT
GATGTACAACATCAAAAAGTTGCAGCTCCTAATTCAACTTACATTAATAGAAATAGAAAA
GGAAAAATCAGATGTGAATAGTGTCAAAGTACTATTCAGCCAAAACTGCTACTATTCACA
TTCGAATTTGTCTTTTTTGAATCTCAAAATGTGCATCGAGTTTTGAGCTGATTTTTTTTG
GAGCTGTAGATATACCACACATGAATGTTGTTGAATAATTTCAGATTTTTTTTTGAAATA
TCTAAATATAATTTTTGAGGATTTTACTCACGATGTCACCTAAAAGTGAGATCTCATACA
AGTCTCCCCCTACGT
>MITE_T_1763|chr7D|117216386|117216820|AT|434|F127 TSD_IN:yes MITE_LEN:434 TIR_LEN:434 CANDIDATE_ID:MITE_CAND_126016 COMMON_TSD:CG
GTCAAATGCGGACAGAGATCAGGTGACATGCATGTTTTGCATGTCACCGTGTGCCTTGCG
GCCGGAATTCAAATTTAAACATTGCGAAAAAATCTGAAAAAAATCATGCATGTTCACAGC
ACATATTAAGATAACCCCTAAAAAATTCAAATCAAAATTCAAAACATACATCGAGAAACA
AAAAAGAGAAATTTGTCATGAATAGTTCGCGAATGGTTCTCTGTAGACTATTCACATCTG
AGTTTCTCTTTTTTGTCTCTCTATGTATGTTTCGAATTTTGATCTGAATTTTTTAGGGGT
TATCTTAATATGTGcTGTGAACATGCATGATTTTTTTCAGATTTTTTCACAATGTTTAAA
TTTGAATTCCGGCCGCAAGGCACACGGTGACATGCAACCGTGCATGTTACCTGATCTCTG
TCCGTCAAATGCAC
>MITE_T_1777|chr7A|120739524|120739958|TCA|18|F128 TSD_IN:yes MITE_LEN:434 TIR_LEN:18 CANDIDATE_ID:MITE_CAND_129304 COMMON_TSD:GAA
GGCCAACTCCACCGCACGACCCTAAATTTATATTCATTTTGTCCGAATTCTGTCCGTATG
GAGTAAAAATAAAAAGAACAAACGTCGGACAAAGGCCGCACAAACTCGCTGCATGCAGCG
CTACTACCTCATTTTCACCCCATACGTCGTGGTCGTGGGTGCACGTGGTGGGGCAGGTAC
AGAAAAAAAAAGAGTGACATGTGGGGTCGAGGCGGACACAAACGGACGACGAGGACGCGA
AGACGTCCGCTTTCTATCCGCTTTGGCCCCAAATCGAGAGCGACTTTGGTCTGGAAATGG
GGAAAAAGCGGACACGGGCCAGACAAAACGTATGTATGCTTTCATGCGCTGGGTCGTTTG
ATTTATTTATTTTATCCTAAACGAACATAAACGGATGATTTAAGGTAGAAACAGGTCACA
CGGTGGAGTTGGCC
>MITE_T_1788|chr1B|38211692|38212126|CGTAGACAT|443|F129 TSD_IN:no MITE_LEN:434 TIR_LEN:443 CANDIDATE_ID:MITE_CAND_56285 COMMON_TSD:CAT
GGGAATGTATCTGGTGCACCAGGGCAATTGGTGCTACCGGTGCACCGGACTCCGTTGCAC
ACTCAAAAATGCACGAAAAAATCCAAAAGAAAATATTTAGTGCATTGACACAACATCAAT
GTAAGTTGTCATAAAAATTCAAGTCAAAATTCAAAACATTGCTCGAGATACAAAATTGAC
AAATTTGACACCGAATAGTACATAACACAAGTTGGGCTTTAGTTTTGGCCCATGAGCACA
TTGATGTCAAATTTGTCATTTTTTGTATCTCGAGCAATGTTTCGAATTTTGATTTGAATT
TTTGTGACAACTTACATTGATATTGTGTCAATGCACTAAATTTTTTTTCGAATTTTTTCA
TGCATTTTTAAGTGTGCAATGAAGTCCGGTGCACCGGTAGCATCAATTGCCCCGATGCAT
CAGATACGTTTCCC
>MITE_T_1803|chr4B|660181106|660181540|TA|55|F130 TSD_IN:yes MITE_LEN:434 TIR_LEN:55 CANDIDATE_ID:MITE_CAND_569903 COMMON_TSD:TTA
CTAGCTTATGTTCTTGCCCATTGTGACCAGCCTTAGAGGGTGTTTGGATACTCTCTAGTC
ATGTGACTAGTAGTAGTCAGACTAGAAGTTTTTAGTCAGACCCTGTTTGGAAGGTGACTA
CTACTAGTCAGCATTAAATGTCCCGGTATTAAATGACTCTTGTGCAACACCAATTAGAGG
AGAGAGAGGGGGACTTTAGTCAGTAAAAGTCAGGGGTGTTTTGAGGTTTACTGACTAAAG
GTGACTACTACTAGTCTCTAGTCAGTAAAAGTTGGGGGTGGGGTGACTAGGGACTAAACT
AGTTTTAGTCACCCATTAGTCAGGGGTGTTTGGAGGTTTACTGACTAAAGGTGACTACTA
CTAGTCTCTAGTCTCTAGTCTCTAGTGATCCAAACACCCCCTTAGGCTGGCCATAGTGGG
AGTAACATAAGTAG
>MITE_T_1814|chr7A|670858267|670858701|CTCGTAC|445|F131 TSD_IN:no MITE_LEN:434 TIR_LEN:445 CANDIDATE_ID:MITE_CAND_591298
AGGGAGAATATCAGGTACTCCCACCCTTTGGGGTGCTCCCGGTGCACCGATGCCGAAAAA
CATTTTAAAAATATTTGAAAAATTCTGAAAAAAAAACTTAGCACATTGACACAACATTGA
TGCATCTTGTCACAAAATTTCAAATTAAAATTCAAAACATTGCTCGAGATACAAAAATGA
CAAATTCGACAGTAAATAGTACATAACATAAGTTGGGCTTTAGATTTGGCCCATTATCAC
ATTGATGTCAAATTTGTCATTTTTGTATCTCAAGAAATGTTTTGAACTTTGATTTGAAAT
TTTGTGACGAGACACATCGATGTTGTGTGACTGTGCTAACTTTTTTTCAGAATTTTTCAA
ACATTTTTAAAATGTTTTTCGGCATCGGTGCACCGGAAGTACCCAAGGGGTGGGAGTACC
TGATATTTTGCCCT
>MITE_T_1821|chr7B|700280561|700280995|GC|452|F132 TSD_IN:yes MITE_LEN:434 TIR_LEN:452 CANDIDATE_ID:MITE_CAND_622929 COMMON_TSD:GC
GTACACAGGCAAAATTTCATGTTTTGACCCTTTTCTAAAACCTATTCGAGATTTGACCCT
AGTTTGAAAACATTTCGAGATCTGACCCTTTTGCTACCGCCAGAGTCAATGGCGGTAGGG
TGTAACAGCCTACCGCCAGGGACCTTGGTGATAGGAAACATCCCTACCGCCAAACAGACT
GGCGGTAGCCTGTACAACCCTACCGCCAAGGTGCTTGGTGGTAGGCACGAGCACGCACTA
TGTTCAATACATAGCGGGATTTTGCGGTAGGGCATGCAACCCTACCGCTAGGGACCTTGG
CGGTAGGCTATTATACCCTACCGCCATGGACCCTAGCGGTAGCAAAAGGGTCAGATCTCG
AAAAAATTTCAAAGTGGGGTCAGATCTTGAATAGATTTCAGAAAAGGGTCAAAACATGAA
ATTTAGCCGTGCAC
>MITE_T_1858|chr7A|725300865|725301299|TTTCACCCC|148|F133 TSD_IN:no MITE_LEN:434 TIR_LEN:148 CANDIDATE_ID:MITE_CAND_647890
GGGAAAATATCTAGTACTCCCATCCTTGGAGTACTTCGGATGCCCCAAGTTCAAAAACAA
ATCTTAAGTGTTTTCAATTTTTTTTAAAAAAATGAACGTTCGCAAGGAATGTGACTACAA
CCCCTAGAAATTTCAGGTCCAAACTTTTTTTTGAGGGTCCAAACTTGAAATGTACATTGA
CAAACAAAAATGTGAAATCCAGATATGAATAATCTCGATGTTGATTTTGTCTTTTCTTAA
CACTATTCATGCCAGATTTCACTTTTTTTTTCTTATTGTCATTTCGAGTTTGGACCTGAA
ATTTTTAGGGGTTGTAGTCACATTCATTGTGAACATTCATATTTTTCCGGGATTTTTTGA
AACATTTATAAATAGCTTTTTTAAACTTGGAGCACCGGGAGTACCTCAAGGATAGGAGTA
CCTGATACTTTCCC
>MITE_T_1864|chr2D|190096714|190097147|TT|440|F134 TSD_IN:no MITE_LEN:433 TIR_LEN:440 CANDIDATE_ID:MITE_CAND_118146 COMMON_TSD:CG
CATGTACGGGGAAATATCTAGTACTCCCATCCTTGGGGTGCTCCCCGTGGTCCAACTTCA
AATAAATCAATTTTAAATGTTTGAAAAAATTCTGAAAAAATATGTATGTTTACAAGGAAT
GTGACTACAACTCTTAAAAGTTTCAGGTCCAAACTCTAAATACACATTGAGAAACAAAAA
TGTGAAATCTAGCATGAATAGTGTCATACAAAGACAAAAGCAACATTTGACACTATTCAT
ATCTGAATTTGTCTTTTTTGTTTCTCAATGTACATTTCGAGTTTGGACCTGAATTTTTAG
GGGTTGTAGTCACATTCCTTTTTAACATTCACAATTTTTTTCAGAATTTTTGAGACATTT
AAAATTGATGTTTTACATTTGGAGCATAGGGAGCACCCCAAGGATGGGAGCACCTGATAT
TTCCCCCTTCATG
>MITE_T_1895|chr5B|306453507|306453940|GCAAC|31|F135 TSD_IN:no MITE_LEN:433 TIR_LEN:31 CANDIDATE_ID:MITE_CAND_271443 COMMON_TSD:GC
TTAGGCCCCGTTCGGATCTTCTCCAGCTTCACGGAATAGCCAGCTTCCTGAGAAGCCAGC
CGCCGCCAGCTTCCGACGGGAGATAGATTCGTTCAGCAGCACTGGCTCAGCTCCTCTCCG
TCAACATGGGCTGGCAGCCCAGGAAGCGAGCTTGAGGCCCAGTTCGATGGCGAGTCATGA
GAGGGAAACAGATCGAGAAGAAAACGTTTCGCGAAAGATGGCACTTCGGAAGGGAAGATC
AAGTATAATTTCCAGCAACTTCTCCTGGAGCCAGCTTCTCGTTTTGGAGAAGCTATGATT
CTGCTGCTCCAAGAAATTGCACGCTACTCTGCTCGATCTCCAGAAGCTGGATTCTGGGAG
CTGTCCTGTTCGGGCGGCTTCTAGCTGGATTCTTGGGAATCTGGAAGGTGGAGGAGATCC
GAGCGGGGCCTTA
>MITE_T_1900|chr3A|735405311|735405744|TTA|62|F136 TSD_IN:no MITE_LEN:433 TIR_LEN:62 CANDIDATE_ID:MITE_CAND_532971
AATTTTGAGTGAATTCCACTTTTTACTCCTTAGTTATGCATTTTGACACTAATTACCCTG
TCGAATGAAAAATCGTCAAGATTACCCCTTTTAAAAGCTTTGAAACCTTGTTTTTATGCG
TGTCTATTGGGCAAGGTGTAAGGTGTTGACCAGAGTTTAAAAATATCAAGACGAGGAGGA
GGATTTGAACATATGGGTAAGAGAAATCTGAACATGAATATCGATTATGCCCTCAGATCT
TTACGCATTTTACCGTGCCACGTCGGCCTAACATGCCGGTACTATCTAACAGAAACAAGC
AAAGTGCTAAACTGGGGTAAAACTGTGTTCAAAATCTTCTAAATGAAATATTTGGTAGAA
GTTGCACTAAATAGGGTAATATGTGTCACAAATGCAGAACTATAGAGTAAAAAGTGGAAT
TCACTCTTAAATT
>MITE_T_1909|chr1B|561694221|561694654|TA|40|F137 TSD_IN:yes MITE_LEN:433 TIR_LEN:40 CANDIDATE_ID:MITE_CAND_56104 COMMON_TSD:TA
GCTCGAGCTACGTGATACTCCTTATCTTAGCCATCCATTTTTGTATCGTGATTCATGCAA
GCACATTTGTTATTTTTGTTTCTCTCAAACGAAACAATGTATAAACTTTAAACTTTGTAG
GACAACAAAACATTCTAATTACTGTGTGGGAAAGAACTTTCAGATTTTTTCATGCATTTT
AAATGCTAAAAATTATTATTTTTTAATACAAAAAATCCTCATTTAGTATATTTATGTTGG
TTCAAAAAATCTAAAAGTTTTTTCACACATTGAAGTTGTAAATTTTGTTTGATCTGGAAA
GTTTGAAGTCTATATGTTCTTTCATTTGAGAGAAACAAAAAAGAAAAATATTCTTGTTGT
AGGTTAGTTGAAAAATACGGATCTTAAAACAATGTTGGAGGGTTGAAGATAAGAGGTTTC
ATGTAGCCTGAGC
>MITE_T_1913|chr6B|667223348|667223781|GCATGC|461|F138 TSD_IN:yes MITE_LEN:433 TIR_LEN:461 CANDIDATE_ID:MITE_CAND_584504
GCGGGAATGTATCTGGTGCACCAACGTAATTGGTGCTACCGGTGCACCGGACCCCGTTGC
ACATTATTGTAAAATGTTTTAAAAAATTCAAAGAAAAATTAATGCATCGACACGATATTA
ATATAAGTTGTCACAAAAATTCAAATCAAAATTCACAACAATGCTAAAGATACAAAAATG
ATAAATTTGGCGTCAATATGCTAATGGGCCAAAACTGAAACCCAACTTGTGTTATGCACT
ATTCAATGTTAAATTTGTTTACTTATATCTCAAGCAATATTTCGAATATTGATTTAAATT
TTTGTGACAACTTACATTAATATTGTGTAAATGCACTAATTGTTTCTGTTTTTTTCGAAT
ATTTTTGAATGTGCAACGGGCGACCGGTACACCGGTAGCACAAATTGCACCGGTGCACCA
GATACATCCCCCT
>MITE_T_1921|chr7D|605183266|605183699|TGGCCA|458|F139 TSD_IN:yes MITE_LEN:433 TIR_LEN:458 CANDIDATE_ID:MITE_CAND_596342
CGGGGAAAATATCTGGTATTCCCACACCTAGGGTGCTCCCGGTGCTTCAAAACTCTATAG
CACGTTTCTAAATGTTCGAAAAAATCTGAAAAAAAATCTAGCACATTGACGCAACATCAA
AGTATGTTGTCAAAAAATTTGAAATCAAAATTCAAAACATAGCTTGAGAAACATAAATGA
CAAATTCGACAGTAAATAGTATGCAACTTAAGTTGGGCTTTAGAGTAGGCCCATTACCAC
ATTGATGTCTATTTTGTCATTTTTGTATCTCGAGCAATGTTTCGAAATTTGATTTGATTT
TTCTTAACAACATACATTGATGTTGTGTCAATGTGCTAGTTTTTTTCAGAATTTTTTTAA
CACTTTAAAATGTGCTACCGAGTTTGGAGCACCGGGAGCACCCTAGGGATGGGAGTACTA
CATATTTCCCCTG
>MITE_T_1954|chr5B|101020283|101020716|ATATATATAT|114|F140 TSD_IN:yes MITE_LEN:433 TIR_LEN:114 CANDIDATE_ID:MITE_CAND_97708 COMMON_TSD:ATATATATAT
ATATATATATATATATATATATATATATAGGGAAAATCCATCCTACCACCTGGGGGTAGT
TACCCCACATGTCTCATATACTATCTTATAGTAGTATATATCCTACTTTATCATTTTAAG
TATGTTCATATACTATATATAAGATACTCCAAAGTGAGTTGCATGAAAAAATTTCAAGTT
GGCCCATGGTTTTTATTATATTTGTGAAATACGTACATATTTGTACATAAAAGAGAGCAT
ACTCAAAATATGATACATACTACCAAAAAATAGTATATATACTACCTAAACATTTTTATA
TACTACATATTACGCGTACATACTCTCCGATTTGATAGATACTACATACTACATATAAAA
CTCAAGTGGTGGTAACTACCACTGGTGGTAGATAAAATTTGTCCTATATATATATATATA
TATATATATATAT
>MITE_T_1966|chr5B|26877910|26878342|TGGTGGCTAG|151|F141 TSD_IN:no MITE_LEN:432 TIR_LEN:151 CANDIDATE_ID:MITE_CAND_28159 COMMON_TSD:GTACAAAGA
GGGAAAGTATATGGTGCACCGGTGCTTGTGGTGCTAGCGGTGCACCGGATGCCCGTAGCA
TATTCACGAATGTTCGAAATTTTTTGGAAGAAAATATAGCACATTCACACAACATCCGTC
TATGTTGTCGCAAAAATTCAACTCAAAATTTGAAATATTTCTCAAGGTACAAAAATCACA
AAATCTACATTAAATAGTACACAACAGAAGTTGGGCTTTAAATTTGGCCCATTATCAGAT
TGATGCTAAAATTGTCAGTTTTTTTATCTCGTCCAGTGTTTTGAATTTTGATTTGAAATT
TTGCGACAACATAGACCAATGTTGTGCCAATGTGCTTTATTTCTTTTCAGATTTTTCGAA
ACATTGTTTAACACGCTACGACGTCCGGTGCACCGGTAGCACCACAAACACCGGTGCACC
AAATACTTTCCC
>MITE_T_1975|chr6D|11489410|11489841|TA|28|F142 TSD_IN:yes MITE_LEN:431 TIR_LEN:28 CANDIDATE_ID:MITE_CAND_12141 COMMON_TSD:TA
GCTCAGGCTACATGGTACCCCTTATCTTTGCCATCCATTTCTGCATCGCGATCCGTGTAG
ATGCATTTGTCTTTTTTATTTCTCTCAAATGACACAACATATAAACTTCAAATTTTGCAG
AACAACAATACATTCTAACTACAATCTGGAAAAAAACTTTCAGATTTTTTCATGCATTTT
AAATACTTAAAATAATATTTTTAGTCAAACAAAATCTCATTTGGTATATTTATATCAGAC
CAAAAAATCTGAAAGTTTTTTCaCACGTTGATGTTTTAATGTTTGTTCGATCTGCAAAGT
TTGAAGTTCATATGTTGTTTCATTTTAGAGAAACAAAAAAGAGAAATCTACTTGTCGTAA
GTTAGTTGGAGAGTACGGATCTCAAAGCAAGGCTGGAGGGTTGAGGATAAGAGGTTTCAT
GTAGCCTGAGC
>MITE_T_1992|chr7A|307769318|307769749|TG|10|F143 TSD_IN:no MITE_LEN:431 TIR_LEN:10 CANDIDATE_ID:MITE_CAND_284807 COMMON_TSD:CTAG
CTAGTACTCCCTCTAGTCCTTTTTTCTTTGCGTCTAAGGTCCAACCCGTATACCAAGGAG
AGGAGTAATTAGCAAAAAAATGGACTGTTTTGCCCCTGGATTCATTTGAGGAGACCCTGG
TTGCATGCGAGATTGGCTCAGACTTTGCATGCATGTCATCTCTCTCTCCCCTATCCATCT
CTCTGCAGGCATGTGCCTCTCACTCTCTCTCCTGTTTCTGCATGCAAGCAGCTCTTTCTG
CCTTGGGAAGATGCGAAGCACATGGGAAAGAGAGATGGAATTACTGCAGGCATGCATGCG
GTGGAAAGGGATGGAGGGCCCGGTTGGAAAGAGCAGCAAAAAATGCCAATGCGCACAGCA
TTGCGGGGAAAACGAAATTTTCTTAGACGCGGACAAAAAAGGACCGGAGGGAGTACTACT
AGGAGTACTAG
>MITE_T_2050|chr7B|377815087|377815518|TGTTC|443|F144 TSD_IN:no MITE_LEN:431 TIR_LEN:443 CANDIDATE_ID:MITE_CAND_326273
AGGGGAAAGTATCCGGTGCACCGGCGCTTGTGGTGCTACCGGTGCACCGGACGCCCATAG
CGCATTTAAAAATGTTCAAAAAAATCAGGAAAAAATTAGCACATTCATACAACATTGGTT
CATGTTGTTGCAAAATTTCAACTTCAAATTTGAAACATTGCTCGAGGTATAAAAATCACA
AAATTGGCACTGAATAGTACACAAGATAAGTTGGGCTTTAGATTTGGCCCATTAACACAT
TGATGCCAAATTTGTTATTTTTGTATCTCATGCAATATTTAGAATTTTGATATGAATTTT
TGCGACAACATAGGCCAATATTTTGCCAACGTGCTACATATTTTCTGATTTTTTAAAACA
TTTTTAGATGTGCTACGACATCCGGTGCACCGGTAGCACCACAAGCACCGGCGCACCAGA
TACTTTCCCCT
>MITE_T_2056|chr5A|501847989|501848420|TA|35|F145 TSD_IN:yes MITE_LEN:431 TIR_LEN:35 CANDIDATE_ID:MITE_CAND_441788 COMMON_TSD:TA
GGTCGAGCTACGTGGTACCCCTTATCTTAGCCATTCATTTTTGCATTGTGATCCATGCAG
GCATATTTGTCTTTTTTGTTTCTCTCAAACGAAACAACGTATAAACTTCAAACTTTCCAG
GACAACAAAACATTATAATTACTATGTGAGAAAAAACTTTCAGATTTTTTTCATGGATTT
TAAATGCTAAAAATTATTTTTTTAACAAAAAAATCCTTATTTTGTTTATTTATGTCGGTC
CAAAAAATCTGAAAGTTTTTTCACACATTGAAGTTGTAAAGTTTGTTTGATCTACAAAGT
TTCAAGTCTATATGTTCTTTCATTTGAGAGAAACAAAAAAGAGAAATATTCTTGTTGTAA
GTTAGCTAGAGAGTACGGATCTCAAAGCAACGTCGGAAGGCTGAAGATAAGAGGTTCCAT
GTAGATCGACC
>MITE_T_2071|chr5A|79101585|79102016|AT|74|F146 TSD_IN:yes MITE_LEN:431 TIR_LEN:74 CANDIDATE_ID:MITE_CAND_73652 COMMON_TSD:ATATATATAT
AAATTATAGTTATATATATATAGTGTTACTATTCATCACCCAGACTGCAGAATAAGTTAT
TCTTCATCCGAGGTAATCTTACGATAATTTCATAATTAAATTACATTTCGAATTCAAATA
GTTACGTTCCTATTGATTCACTACATAAAATTTGACATAAGAAAATAAAAATATTGGTCA
TAAGACAAGAAAATTTATAGTTTATGTGTATTTTAGACTATGTTTTTATGTTTGTAATTT
TACATAATATAAAATATTTTTTACGGCGATTATATATTTTCTTACGGTCCCTTTTTGCGT
CGGAAATAAGACAAAACTTACGGAACATAAAATTACGGTGCATTGATGGTAAAATAGAGG
GGGTGAAGAATAACTATTCCTCACCCAGGGTGACGAATAGCGCGACCATATATATATATA
TATATATATAT
>MITE_T_2111|chr2A|36472728|36473158|GATGT|152|F147 TSD_IN:no MITE_LEN:430 TIR_LEN:152 CANDIDATE_ID:MITE_CAND_583613 COMMON_TSD:GC
GCGGCTAAATTTCGTGTTTTGACCATTTTTCCAAACCTATTCGAGATCTGACTTTACTTT
AGAAAAATTTCGAGATCTGACCCTTTTGCTACCGCCAGGGACCATGGCGGTAGGGTATAA
CAGCCTACCGCCAAGGACCCTGGCGGTAGGGTTGCATGCCCTACCGCCAAAACCCGTCTA
AGTATTGAACACAGTGCGTGCTCGTGCCTACGGCCAAGCACCTTGGCGGTAGGATTGTGC
AGGCTACCACCGCCAGCCCGTTGGACGGTAGAGATGTTTCCTACCGCCAAAGTCCCTGGC
GGTAGGCTGTTAGATCCTACCGCCATGAACTCTGGCGGTAGCAAAAGGGTTAGATCTTAA
AAAAAAATTCAACTTAGGATCAAATCTTGAAAAGGTTTTGGAAAAGGATGAAAACATGAA
TTTTTGCCGC
>MITE_T_2128|chr7B|741615043|741615473|AT|54|F148 TSD_IN:yes MITE_LEN:430 TIR_LEN:54 CANDIDATE_ID:MITE_CAND_666922 COMMON_TSD:TA
GACGGGAAAATATCTGGTGCACCGGAGCTTGTGGTGCTACCAGTGCACCAATTAACTTAT
ATTGTGCTTTTAAAATGTTCAAAAAAATCTGAAAAAGATTAGCACACTCACACAACATCA
AAGTTGATTGTCACAAAATTTCAGCTCAAAATTCAAAACATAACTCGAAAAACAACAAAT
GATAAATTCAACAATGAATAGTACACAACATAACTTGGGCTTTAGATTTGGCCCATTATC
GCACTGATGCCATATTTGTCAGTTTTGTAGCTCAAACAATATTTCAAATTTTTATATGAA
ATTTTGTGACATTATACATTGATGTTGTGTCAACGTACTAGATTTTTTTTCAGATTTTTT
AAAACATTCTATGGCATCCGGTGCACCGGTAGCACCACAAGTGCGGGTGCACCGGATACA
TTCCCGATCC
>MITE_T_2153|chr1A|399420041|399420470|GTGGGACCCT|439|F149 TSD_IN:no MITE_LEN:429 TIR_LEN:439 CANDIDATE_ID:MITE_CAND_28997 COMMON_TSD:TA
GGGAACGTATCAGGTGCACCAAGGTAATTGGTGCTACCGGTGCATCGGACCCCGTTGCAC
ATTTAAAAATGTTCACAAAATTCTCCAAAAAATTTAATGTATTGACACAACATCAATGTA
TGTTGTCACAAAAATTCATATCAAAATTCAAAACAATGCTCAAGATACAAAAATGAAAAA
TTTGACCTCAATGTGCTAATGGGCCAAAACTGAAGCCCAACTTGTGTTACGTACTATTAA
GTGTCAAATTTGTTATTTTTGTATCTCGAGCAATGTTTCAAATATTGATTTAAATTTTTG
TGACAACGCACATTCATGCTGTGTCAATGCACTAGATTTTTTTCGGATTTTTTCAAACAT
TTTTGAATGTGCAATTGGCGACCGGTGCACCGGTAGCACCAATTACCTTGGTGCACTAGA
TACGTTCCC
>MITE_T_2188|chr1D|294460606|294461035|TA|35|F150 TSD_IN:yes MITE_LEN:429 TIR_LEN:35 CANDIDATE_ID:MITE_CAND_43045 COMMON_TSD:TA
CTCCCTCCGTTTTTTATTACTCTGCGCCTAAGTTTTTGCGGTTTTTTCCCAAATGCTCTG
CGCGCTAGCCATTTCTCTGGTTTCCTTCCAATTCTGCCCCTGATTCTCAGCTTCCCACGT
AACTAATGCATTAACTGCTAGCCAATCCGTTGCATGCAGCAGCAGCGAGTAGCCAATCCG
TTCCATGTGTGGAGCCATCCCAAGCAATTAGTGCCGCAGTTAGCGTGCATGCAGGAGCGG
GCGAGCGGCATGCAGAGCTGGCGAGCGGAACAAGCCAATCTGTTGCATGCGCTTATTTAT
AACGCGTCAGTTCCCAATACACACAATTAACAACAAAGCAGGGGCAAGCCAGTCCATAAA
ATTCTCACCAGAGCCCTCCTTGGTATCCGGGATTGCACTTAGGCGCAGACAAAATAAAAA
CGGAGGGAG
>MITE_T_2193|chr3D|266539677|266540106|ATATATATAT|86|F151 TSD_IN:yes MITE_LEN:429 TIR_LEN:86 CANDIDATE_ID:MITE_CAND_445830 COMMON_TSD:TA
ATATATATATATATATATATATATAGTGTTACTATTCATCACCCAGGATGCAGAATAAGT
TATTCTTCACCCGAGGTAATCTTACGATCACTTCCTAAATAAATTACGTTTAGAATATAA
ATAGTTACATGCACATTAATTCAATATGTAAAATTTGGTCTAAAAAAAGttATAAGATCA
GAAAAATCACATTTTATGTATGTTTTACAATATGTTTTTACATTTGTAATTTTATGTAAC
ATAAAATATTTTTTACGGCGAGTACATATTTTCTTACGTTCTTTTTTTATGTATGAAATG
AGACAAAATTTACAAAACGTAAAAATACGGTGCATTGATGTCAAAATAGAGAGGGGGTGA
AGAATAACTATTCCTCACCCAGGGTGACGAATAGCGCGACCCTATATATATATATATATA
CTCATATAT
>MITE_T_2234|chr7A|5486253|5486682|GC|20|F152 TSD_IN:yes MITE_LEN:429 TIR_LEN:20 CANDIDATE_ID:MITE_CAND_5449 COMMON_TSD:TTA
CACTTACAGCATGTTTGGTTGGGGGTAGTTAGAGCTAGGGAATGGGAATTGAAGGGGTAC
GAGACTTCAAATCTATTGTTTGGTTAGGGGGATTGGGAATTGATAAGGGAATAGTCATGG
GACTTGAGACTCCAACTCCCACCGTTTTATTAATAGGGGAGGGGGTGGGAGTTGGAAGGG
AATTGTTTTAGTGAGTCGATCTTAGCCCTTCATCATAACTTACGTTAATTTCCCTTGTCT
ATTTCCTTGTCAATTCCCACGAACCAAACACGGGAATACAATTTCTCATCAAACTCTCAC
ACATAATTTTCATCATGCGTCAAACAGAGGATTGGGAATAAAACGACTCATCCCATGTCT
AATCTCAATACAACTCCCTGCATTAAACTCCCATTCCCATTCCCATTTTTTGCCAAACAC
GCTGTTAGG
>MITE_T_2248|chr4D|48638359|48638788|TCA|12|F153 TSD_IN:no MITE_LEN:429 TIR_LEN:12 CANDIDATE_ID:MITE_CAND_62191
GGCCTTGTTCGGTAGGCAGAGGACCAACCCCCTAGCAGATTCAATCCACCCAGGGATCGG
GTGATCCCTACACCGTCACCCAATCCCTGCACGGATTAAACCCCAAATCTCCTAAATCTA
TCCCTTAACAGATTACGTTCCGTTAACCCCTTAGCAGGCACAGAACGAGTTCGGTTTGGG
CTGCGCCGCAAGCAAGAGTTCCCCTCAGGTCGCTCGGGGTTTCTTTCCGCGGGTAGGGAG
ACGATGATTTTTCCCCCGTGCGTTTCGCGAAGACCGGAGGGGTTTCAGTCGGGGAACGGA
CCCACGCCAGGCTTAACCGAATATGCATTAACAGACTGGCCGGGTTCACACCCAGGCGGG
GGCGATCCCCGTGGATCCGCAGGGGTTGGGCCCCAAACCTCGTGGGGGAGAGAGTAAACG
AACAAGGCC
>MITE_T_2252|chr5B|93412656|93413085|GG|29|F154 TSD_IN:no MITE_LEN:429 TIR_LEN:29 CANDIDATE_ID:MITE_CAND_91095 COMMON_TSD:TA
TACATACTCCCTCTGTCCAGGTGCATAGGACGTATTAGAGGTTGCACTGCGATTTAGGCA
CATGGAGATAGGCCAGCGATTTATTTGAAAAGAATGGAATGAGCCTATCGTTGTTTCTAA
AAAACGCAACCAAGAAAGGCATTTAATCCATGATTATAGTTGAGACAGTTCACATGACCC
CGTTTAAGGTTTGAAACCCAATCCCCGCTACCCTCGTTGGCATGCATAGGTTACACCCAT
GCCCAAGTCAACCTTTAAGCATGTAACTCTATGGATGGATGAAGGATGCATGCGTGGGAA
GTGGAGAGAAGAGATTAATAGAGCTGCATGGGAGCCAAATCGAGGCACATTTAATTAGAT
CACCCCTCATATATTTGGAAATTCTAATTTCTCTTAGATGCCCTATGCACCTGGACGAAG
GGAGTAGTA
>MITE_T_2269|chr1A|549694656|549695082|TGA|25|F155 TSD_IN:no MITE_LEN:426 TIR_LEN:25 CANDIDATE_ID:MITE_CAND_140469 COMMON_TSD:TTA
GGGCCTGTTCGGCAACTCCCCAGCGCCAAGAAATCCTTAAATCTGGCTTCCCGATCTGGC
TTCCAGCTTCCAGACGAAAATTAAGGATCAGGAAAACCGTTCGGCACTAGAACTCCCCGA
TCCAGTCGCTCGTGTTGGGCTTCTAGCGGCCTAGCCCATTAAGCTCATTTCTGGCCTGGT
AGGGACGAACCGTTTCGTTTCTTTCATCGCACGAACCGTTTTCTTCCACTTCGCGGTGGC
AGCTCTCTGTAAATAAAGTCAACTCCAGGATTTCCGATTCTGGGATCGCCGAAACCGCCG
CTCCGGTTTTTTGTACGTAGACGCTGCTTTGATCCGGGAAGTCAGCTTCCTGGAGCCGGG
CCGTTCGGGCCAGCTCTGCTCGCGGATTCGCGGAAGCTGGAAGCTGGCGAGCTCCCGAAC
AGGCCC
>MITE_T_2277|chr6A|447838914|447839340|TTA|68|F156 TSD_IN:no MITE_LEN:426 TIR_LEN:68 CANDIDATE_ID:MITE_CAND_373039 COMMON_TSD:TATATATATA
TATATATATATATATTATTAATGTTACTATTCATCACCCAGGGTGCAGAATAAGTTATTC
TTCATCCGAGGTAATCTTACGATCATTTCATAATTAAAGTATGTTTCAAATTCAAATACT
TACATTCCTATTGATTCACTATGTAAAATTTGACATAAGAAAATAAAAATATAGGTCATA
AGACAAGAAAATTTGCAGTTTATGTGTATTTTAGACTATGTTTTTTACGTTTGTAATTTT
ACATAACATAAAATATTTTTTACGCCGATTATATATTTTCTTACGGTCCTTTTTGCGTCG
GAAATAAGACAAAACTTACGGAACGTAAAATTATGATGCATTGATGGTAAAATAGAGGGG
GTGAAGAATAACTATTCCTCACGCAGGGTGACAAATAGCGCGACCCTATATATTATATAT
TATATA
>MITE_T_2299|chr3A|382147495|382147921|AT|38|F157 TSD_IN:yes MITE_LEN:426 TIR_LEN:38 CANDIDATE_ID:MITE_CAND_396933 COMMON_TSD:AT
AACTTATTCTGCATCCTGGGTGATGAATAGTATATATATATATAGTAACACTATTCATCA
CCCAGGGTGCAGAATAAGTTATTCTTCACCCAAGGTAATTTTACGATCGTATCATAAATA
AATTACGTTTGAAATACAAATAGTTACATTCATATTGATTTACTACATAAAATTTGACAT
AAGAATACAAAAATATAGGTGATAAGATCAGAAAAAATGCATTTTATGTATATTTTACAC
TATGTTTTATGTTTGTAATTTTACGTAACATAAATTATTTTTTACGGCGACTATATATTT
TCTTACGATCTATTTTTACGTATAAAATAAGACAAAATTTACGGAATGTAAAATTATGGT
GCATTGCTATTAAAATAGAGGAGGGTGAAGAATAACTATTCCTCACCCAGGGTGACGAAT
ATGTAT
>MITE_T_2309|chr5A|452920744|452921170|TA|71|F158 TSD_IN:yes MITE_LEN:426 TIR_LEN:71 CANDIDATE_ID:MITE_CAND_399418 COMMON_TSD:TA
GAATAGTGATGTCCTATATACATATGCTATTCACCATCCTGGGTGAGGAATAGTTATTCT
TCACCCTCCTCTATTTTACCATCAATGCACCGTAATTTTACGTTTCATAAGTTTTATCTT
ATTTCCAACGTAAAAAGAGACCGTAAGAAAATATATAATCGTCGTAAAAAATATTTTATA
TTATGTAAAATTACAAACGTAAAAACATAGTGTAAAATACACATAAACTGCAAATTTTCT
TGTCTTATGACCTATATTTTTATTTTCTTATGCCAAGTTTTACGTAGTGAATCAATAAGA
ATGTAACTATTTGAATTCCAAACGTAATTTAATTATAAAATCATCGTAAGATTACCTCGG
GTGAAGAATAACTTATTCTGCACCCTGAGTGATGAATAGTGATATATATATAGGGTAACG
CTATTC
>MITE_T_2321|chr2D|63006559|63006985|TC|30|F159 TSD_IN:no MITE_LEN:426 TIR_LEN:30 CANDIDATE_ID:MITE_CAND_4903
CATCATATCATAAGCATAGGCCCTGTTTGGATACTCTAACTCAGTTAGAGGTTAGAGTTA
GATTCTAACCCTGAACTAACCCTGAACTAACTCTAACTAAAGAGGTGTTTGGATGGCAGG
GTTAGATGGAGCGCGGATATGGCGAGGCGCCTTCGCGGGCGGTGCGAGAGGGAGGGAGGG
AGAGGACGAGAAGCTTCGAGGAAGTGGGGAGGGATCTGCTGCGGGGAGAGCGAGAGAAAA
ATGTGTTTTTTTAGTGATCCCGAGAAGAACTAACCCAAATAAGCACTTCTTGGGTGGGTT
AAATTTTTTGAATGGGTTAGATGCATCTAACCCAAACTAACCCTCCTATTTGAATATTTT
TGGGTTAGTTGAGTCCAAACTAACCCTAACCCATGGATTCAAACAGGGCCATATTTATAT
TTGATG
>MITE_T_2457|chr2D|242448425|242448851|TA|72|F160 TSD_IN:yes MITE_LEN:426 TIR_LEN:72 CANDIDATE_ID:MITE_CAND_611548 COMMON_TSD:TA
TTATATATATATATTTATAGTGATGCTATTCATCACCCTGGGTGCAGAATAAGTTATTCT
TCACCCAAGGTAATCTTATGATCACTTCATAATTAAATTACATTTGGAATTCAAATAGTT
ACGTTCCTATTGATTCACTACGTAAAATTTGGTATAAGAAAATAAAATTATAGGTCACAA
GACAAGAAAATTTGGAGTTTATTATATTTTACACTATGTTTTTACGTTTGTAATTTTACA
TAACATACAATATTTTTTACGGCGATGATATATTTTCTTACAGTCTCTTTTTACGTCAGA
AATAAGATAAAACTTACGGAACGTAAAATTACAGTGCACTCATGGTAAAATATAGGGGGG
GTGAAGAATAACTATTCCTCACCCAGGGTGACGAATAGTCAATCCCTATTTATTTATATA
TATATA
>MITE_T_2472|chr2A|57722074|57722499|TA|29|F161 TSD_IN:yes MITE_LEN:425 TIR_LEN:29 CANDIDATE_ID:MITE_CAND_183153 COMMON_TSD:TA
CTCCCTCCATCACGATTTAGAAGGCACAGTTAGATTTACGTGTGTTTCCAAAATAGACAA
GATTTAAGGCGCCAATACAATTACTCCTACTAGTACAGTATGCATGCGAGATGCGACCGT
GTGAATCTTACGCTGCTCACGTCGGGGTGTAATTGATGCATGCATGGTATGAACGTGTGT
GTAAAAGCTAGTTCTGCATGCAAGGGAAAAATACCCGCTGGAATCAGTCTCCACCAATGC
ATGCGTGAGGGCTGCTCATTTAGTGGTCATGGGTTACTGCGCATTGACTTTTCAAGCAAT
TAGGCACTGTGCTATTAACTATGCTAATATTTTTCAGTCGCATGCAAAGGAAACTAGAGC
CAATCGTGAAACGCCTTGGTCCCAGAGATTTCTGATGTATGCCTTCTAAACCGTGATGGA
GGGAG
>MITE_T_2477|chr2A|536694501|536694926|CCAAGACA|432|F162 TSD_IN:no MITE_LEN:425 TIR_LEN:432 CANDIDATE_ID:MITE_CAND_419382
TGGGAAAGTATCAGGTGATACCAGCCCTTATGTGCTACCATGATACCAACTTTAAAAATT
CAAATTTACACTTGTCAAAAGATTTTGAAAAAAAATTATGGATGTTCATGACATACATGT
CGACAATTCCTAAAAAATTCAGATCAAAATTCGGCATACACATGGAGAAACAAAAAGCAC
AAATTTATCATGAATAGTGTCAAAAGAAGACAAAAGCAAAAAATGACACTGCTCACATCT
GAATTTGTTTTTTTGTTTCTTCATGTATATTTTAAATTTTGATCTGAATTTTTTAGGGGC
TGTCTACATGTATGTCATGAACATCCATGATTTTTTTCAGAACTTTTTGATAAGTTTAAA
TTTGATTTTTTTTAAGTTGGTATCATGGTAGTACATAAGGGCTGGTATCACCTGATACTT
TCCCA
>MITE_T_2483|chr3A|80389973|80390738|ACT|33|F163 TSD_IN:no MITE_LEN:765 TIR_LEN:33 CANDIDATE_ID:MITE_CAND_54835
AAGGCCCATATGGCTCAAGATGGCAACGGGGCCCCAAAACCCGCGTCCCCGCGGGTTTTT
ACCCTATTAGGGGACGGGGATGGGCATCTTTTCATCCCTGCGGGGCTGTTGTTGGGCGCA
TTATACAACCCGACACGTTTCATGGGTTTGCACCCGTTTCGGTAGTCCCCGAACCCGAAA
CCCGGCAAACCCGGCAAAATACATTTTTTTACTGAAATATGCTCCTGTTTGTTGCTGAAA
TATGCTTATCTTCGTTGTTGAAATGGGCTATAGTTGTGCTGAAATAGGCTTCTTTTAGCT
GATGTTATTCCTGAGTATTGTGCTGAAATTTGCAGTTGTTTTGCTGCTGAAATATACTAT
GTTGCTGCTGAAATGATATCATTGTTGCTACTATGTTATGTTTGCTGCCTCCGAAATATA
CTATGTATGTTGTTTAACTCTGCTAAAATACACTCTATATAGTTGTTGAACCATCTACTA
TTGTTTTTTGTTGAAATTTGCTCCAGTTATGCTGCTGAAATGTGCTTGTTTTGCTATTCA
AATGTTATTCTTTGTCGCCACTATGTTTGTTTAAATATTTTTATTTTCTCATGGGTTCCC
CGTGGGTTCCCCAAAACCCGATGGGTTTAGGGGACGGGCGAAAAACTAGTCCCGCACATG
GTGATGGGGACGGGGATGGGTTTGCGATTTTCTCGTGGGGATGGGTTCGGGAAGGCAAAA
CCCGATGGGTTTAATCCCCGTTGCCATCTGGACATATGGCCCATT
>MITE_T_2491|chr7A|67615661|67616086|GTCATC|431|F164 TSD_IN:no MITE_LEN:425 TIR_LEN:431 CANDIDATE_ID:MITE_CAND_70350
CCGGGAAAGTATCCAATACTCACAGCCTTCGGGTACTTCCAGTACTCCAATTTTAAAAAA
CATATTTTGAATGTTCTAAAAAATTTGAAAAAAATTGTGAATGTTCACAATGAATGTGAC
TACAAGCCCTAAAAATTTCAGATCCAAACTCGAAATGTACATTGAGAAACAAAAAAAAGA
AATCCAGATCTAAATAGTGTCAATGTTGCTTTTGTCTCTTCTTTACACTATTCATGCTAG
ATTTCACGTTTTTGTTTCTCAATATGTGTTTCGAGTTTGGATCTGAAAATTTTATGGCTT
GTAGTCACATTCGTTGTGAACATTCATAATTTTTCTCAGAATTTTTCTGAAACATTCAAA
ATATGTTTTTTGACATTGGAGTACCGGGAGTACCCAAGGTTTGCGAGCACCAGATACTTT
CCCTG
>MITE_T_2516|chr7D|575753379|575754144|GTTGAGGG|10|F165 TSD_IN:no MITE_LEN:765 TIR_LEN:10 CANDIDATE_ID:MITE_CAND_562938
CAGGGCCGTAACTAGAAAATCAGAGGCCTTGTGCGAATCAAAATTTAGGCCCCGACATTT
GAAAGGGCGGATTAAAATGTATAGTGTGTTCTCATTGCAGCAATATAATGTTCATGTAGA
ATTACACCACCAGATGCACAGGTTAAAGAAAGAATTACACCACTGGATGTACTAGTCTAC
TTATAAACTAATAAAAGAATAGGGTGCCGAGAACTGCCACAACCTTACCAGGACTCTGTA
GTTTTAGATCATAGGAGACTGCAAATGAAGCTCGGATGGTTCATTGTAGGTCAGCGACAA
AGCAGTTCAAGGGGCAACTCCAATCGCTACAGGGTTCTAAATGATGCACAAGAGCACATG
AGAATTGAGAGAAGAACTCCCCAATATATATAAGATTGGAGTACATGACCACGCCAGTTT
GCTGCCACTAATGCCTTTCTTTTGGGAAATCGTCAACCATTAGTCCGGAGGAGAATTGGA
AAAGAATCAAGATGGGGAGGAAACGATGGGTCCATGAGTTAATTTGGGGCCTGTGAAATT
GATTTTTTGGAATAGCAGCAATGCATTTGGAGAGAGAGAGAGAGAGAGAGAGAGAGGTGA
TGGATTGGAGGGAGAAGCAGCTGCCTTGGGGTCCAACATTTCCATCATTTTTTTACTCCA
ATTAATGCTCTGTTTAACACCCTACAATTACCTGCAGCCGGGGGCCCTCCAATTTTTGGG
GCCCTGTTCAACCGCTCCGGTTGCACCTGCTGACATACGGCCCTG
>MITE_T_2521|chr1D|46487890|46488314|AA|23|F166 TSD_IN:no MITE_LEN:424 TIR_LEN:23 CANDIDATE_ID:MITE_CAND_106105 COMMON_TSD:TT
TAGAACACCTGCACCCAGGCCCTCTCTATCTAGCCATCCATTCTTCGCATCGCGATTCGT
GCAAATCGATTTCTCTTTTTTGTTTCTCTTACATAAAACATGTTTTGAAGTTCAAACCTT
TGCAGCGTGGCAAAGCTTTCCATCTAGAATCTAGGATAAATCTTTCAGAATTTTTTGTCA
AACATAAATATACAAAAAATGTTTTCTTAGATGTGTTGCACAGATTTTAAAGCAATGTGA
GAGAAACAAAAAAGAGAAATCGATATGGAAAGTTAGTTGTGTTGCACATATCTTAAAGCA
ATATTGGTTTTTATGTGAGAGAAACAAAAAAGAGAAAATTTCATATGGAAAGTTAGTTGT
GTTGCACAGATCTTAAAGCAATATTGGACAACCAGGATACCAGGGTCGGGGTGCAGGTGT
TCTA
>MITE_T_2525|chr6A|507440507|507440931|TA|28|F167 TSD_IN:yes MITE_LEN:424 TIR_LEN:28 CANDIDATE_ID:MITE_CAND_422807 COMMON_TSD:TA
TTCCTCACCCAGGATGACGAATAGCGCGACCCTATATATATATATATAGTGTTACTATTC
ATCACCCAGGGTGCAGAATAAGTTATTTTTCACCCGAGGTAATCTTACGATCATTTCATA
ATTAAATTACGTTTGGAATTCAAATAGTTACATTCCTATTGATTTACGATGTAAAATTTG
ACATAAGAAAATAAAAATATAGGTCATAAGACAAAAAAATTTGCAGTTTATGTGTATTTT
AGACTATGTTTTTACGTTTGTAATTTTACATAACATAAAATATTTTTTACGGCGATTATA
TATTTTATTACGGTCTCTTTTTGCGTCGGAAATAAGACAAAACTTACGAAACGTAAAATT
AAAGTGCATTGATGGTAAAATAGAAGGGGGTGAAGAATAACTATTCCTCACCTAGGGTGA
CGAA
>MITE_T_2596|chr2B|665444281|665444705|ACGT|70|F168 TSD_IN:yes MITE_LEN:424 TIR_LEN:70 CANDIDATE_ID:MITE_CAND_453162
ACGGAGAATGGCGTTTTGGAGGCCGAGCTCCATGGAGGCCTTTATTTCTGAAAAATTCAA
ATTCAAATTTTTATGTTTCAAAAAAATTTGAAAAAAATATGTGTGTATGTAAGGATGTAA
TCCACATGTGTGTAAAATTTCATGATGAAATACGTTGAAATGCAACCTGTACAAAAAAGA
CAAATTCATAGTCTGGAAGGATGAATAGTATCATGTGTTAACCAGCTCCAGATTTGTCTT
TTTTGCACAACCCTCATTTCAACGTGTTTTGCCCTGAAAATCTGAACACATGTGTGTTAT
GCCTTCATGTATATCTGTACTTTTTTCAAAAAAAAATTAAATGTAAAAATATGAATTTTG
ATGAAATTTGAATTTTGAATCTGAAGGCCTCCAATGAGCTCGGTCACCGAAGGCAATTTC
CGGT
>MITE_T_2600|chr1D|28485196|28485620|GGCC|16|F169 TSD_IN:yes MITE_LEN:424 TIR_LEN:16 CANDIDATE_ID:MITE_CAND_479069 COMMON_TSD:GGCC
AAACGGGCCGGGATAGCTGGGCCAGCCCGGTAGCACGGCCGGCACGGCACGTGCTAAACG
GGCCAGGCCCGGCACGCGGCACGCCAGGGGCCGTGCCTGGGCCTGAAGGTCGAGCACGCG
AGCCGACACGGCACGGCCCGATTATATTTTTTTTATTTTTTATGTATCCTAATGTGGCCC
AACAGGTAAAAATAGGCTAAAACGCCCAGTGCGCAAAATAGGAGGCAGATTAGCGGGCCT
AGCATGCCGGTGGGCCGGCCCGATTAGCATATGGGCCGTGCCTGGACTGCAGGCTGCAGC
ACGCGGGCTGGCACGGCACGGCCCGTATAATAATCGTGCCTCAGCGGGCCTGGCCTGTGC
GGACCGGGCCGTGCCAGGCACGATTAAGATGGGCCGGGCCGTGCCGGGCCGGGCCGGCCC
GTTT
>MITE_T_2617|chr2D|502514691|502515115|TA|451|F170 TSD_IN:yes MITE_LEN:424 TIR_LEN:451 CANDIDATE_ID:MITE_CAND_586750 COMMON_TSD:TA
TAGGAGGACGTATCTGGTGCACCAACACTTCTTGTGCTACCGGTGCACCGAACGTGTAAA
CATGTTCAAAAAAATCCAAGAAAAAATTGGTGTATTGACAAAACATCAATCTATGTTGTC
ACAAAAATTCAAACTAAAATTTAGAACATTGCTCGAAATATAAAAATGACAAATGTGACA
TCAATGTAATAATGGGCCAAATCTAAAGCCCAGCTTGTGTTGTGTACTAGTCAATGTCGA
ATTTGTCATTTTTGTATCTTGAGCTATGTTCCAAATTTTGATTTGAAATTTTGTGACAAC
GTACATTAATGTTATGTGAATGTGCTATATTTTTCTCTGATTTTTTTGGACATTTGAAAG
TGTGGTACGCGAGTCTGGTGCACCGGTAGCACCAGAAACTCTGGTGCACCAGATATGTTC
TCCA
>MITE_T_2622|chr2B|319137479|319137903|TTA|16|F171 TSD_IN:no MITE_LEN:424 TIR_LEN:16 CANDIDATE_ID:MITE_CAND_684331 COMMON_TSD:TTA
GGCCCCATTTGGTTGTAATCTTTCCCGGGGGGAATCCCTGCCTTTTCCCCTGGTGGGTAA
ACCACGGGCCGACTTGGCCCTGGCCAAGCAATCAACCCAATTTGGTTACACGCGAGGGAG
GCATATCCCTAGCCTTTCCGCGGCCTATCCCCGGGTATATCTCCCTGTGTCGTTAGCTCG
GGGAGAAAACCCTCGACTGTTCGCTCACTCTCCCTCGTGACCCTCCAGCCTCTGCCTCTG
TGATTCTCCGTCTGACAAAAGAAAAGCGGCGCCCCCTCACCCGTCCCCGCCATTCCCTCT
TGCATGTTTCCCAAACTGAGTTCGTCTTCTCCCCGTGGTGGAAGGGGATCCCCAATGACC
ATGGAAATCACCCTGAGGTGGATTAGTGCCATGGGTAACTTTGCCCTTCCAACCAAATTA
GGCC
>MITE_T_2626|chr3D|64199162|64199586|ACGTCCTC|433|F172 TSD_IN:no MITE_LEN:424 TIR_LEN:433 CANDIDATE_ID:MITE_CAND_80582
GGGGAAAATATCGGGTGCTCCCAGCCTTGAGGTACTCCCAGTGCTCCAATGTCATAAAAA
CATTTTTTATTATTTCAAAAAATTCTAGAAACAAATATGAATGTTCATAAGGAATGTGCA
TACCATCCCTAAAAATTTCAGGTCCAAACTCAAAACACACATTGAGAAACAAAAATGTGA
AATCTATCATAAATAGTGTAAATAAAAAGACCAAAACAACACTGACACTATTCACACCTG
GATTTGTCTTTTTTGTTTCTCAATGTGCATTTCGATTTTGGACTTGAAATTTTTAGGAGT
CGTAGTCATATTCCCTATCAACATTCAGATTCTTTTTTCTAATTTCTTGAAACGTTTGAA
AATATTCTTTTTGACATTAGAGCACGGGAAGTACCCCAAGGCTGGAGCACCTGATACTTT
CCCC
>MITE_T_2633|chr1A|57405847|57406270|GCACGG|432|F173 TSD_IN:no MITE_LEN:423 TIR_LEN:432 CANDIDATE_ID:MITE_CAND_138462
CCGGGAGAATATCTGGTACTTCCATCCTTATATACTCCCGGTGCTCCATGTTTAAAAATA
TATCTTAAATATTTCCAAAAATTTCGGAATAAAATGTGAATGTTCGCAAGGAATGTGGCT
ACAACTCCTAAAAATTTCAGGTCCAAACTTGAAATGTACATTGAGAAACAAAAATGTGAA
ATCCAGATGTGAATAGTGCCAGCGTTGATTCTGTCTTTTTCTTTACACTATTCATGCAAG
ATTTCACATTTTTGTTTCTTAATGTGCACTTCGAGTTTGGATCTGAATTTTTTATGGGTT
GTAGTTACATTTCTTGCGATCATTTATATATTTTTTTCTGATTTTTTAAACATTTATGAG
TGATTTCTTTAAACTTGGAGCACCAGGAGTATCCCAGGATGGGAGTACCTGATATTTTCC
CGG
>MITE_T_2642|chr4B|171213830|171214253|GTAC|437|F174 TSD_IN:yes MITE_LEN:423 TIR_LEN:437 CANDIDATE_ID:MITE_CAND_153658
AGGGAAAGTATCACATGATACCAGCCTTTATATGATACCATGATACTAACTTGCAAAACT
CAAATTTAAACATGTCAAAAAATTCTGAAAAAAATCATGAATTCTCACAACACATATGTT
GACAAGCCCTAAAAAATTCAGATCGAAAATCGAAATACACAAGGAGAAACAAAAAAGACA
AATCCATCATAAATAGTGTCAAAAGAAGACAAAAGCAAAAATCACACTATTCACATTTGG
ATTTGTCTTTTTTGTTTCTCCTTATATATTTCGAATTTTGATCTAATCTTTTTAGGAGTT
GTAGACATATGTGTTATGAACATCCATGATTTTTATCAGAATTTTTTGACATGTTTAAAT
TTGAATTTTTTAACTTGGTATCATGGTATCATGTAAATGCTGGTATCATGTGATACTTTC
CCG
>MITE_T_2646|chr6D|347683187|347683610|ATGATCAT|451|F175 TSD_IN:yes MITE_LEN:423 TIR_LEN:451 CANDIDATE_ID:MITE_CAND_331542 COMMON_TSD:CG
CGGGAAAGTATCAGGTACTCCCATCCTTGAGGTACTCCCAATGCTCCAAATTCAGAAACC
ATTCTTAAATGTAACCAAAAAATTCGGAAAAAAATGTGAATGTTCATAGGTAATGTGACT
ACAACTCCTAAAAGTTTGAGGTCCAAACTCGAAACGCATATTGAGAAACAAAAATGTAAA
ATCTAGCATGAATAGTGTAAGGAAAAAGACAAAATCAACATTGACACTATTCACATTTGG
ATTTCATTCTTTTTTTTCTCAATGTGCATTTGGAGTTTGGATCTCAAATTTTTAGGAGTT
GTAGTCACATTCCTTGTAAACATTCATATTTTTTTCTGGATTTTTTTGTTACATTTAAGA
ATGGTGTTTTGAATTTGGAGCACCGGGAGTATCCCAAGGATGGGAGTACCTGATACTTTC
CCA
>MITE_T_2653|chr1A|372170038|372170460|AACTGTGGA|127|F176 TSD_IN:no MITE_LEN:422 TIR_LEN:127 CANDIDATE_ID:MITE_CAND_318504
GGCAAATTTTCGTGTTTTGACTCTTTTCTGAAACCTATTCAAGATTTGACCCTAGTTTAA
AAAAAATTCGAGGTTTAACCCTTTTGCTACCGTCAGAATCCATGGCGATAGGGTCTAACA
GTCTACCATCATGGACTTTGACGGTAGGAAACATCACTACTGCCAACCGGGCTGGCGATA
GCCTACACAACCATACCGCCAAGGTGTTTGACGGTAGGCACGAGCACGCACTGTATTCAA
TACTTAGGAGGTTTTTGGCGATAAGGCATGCAACCCTACCGCCAGGGACCTTGGCGGTAG
GCTGTTATACCCTACCGCCATGGTCCCTGACGGTAGCAAAACGGCCGGATCTCGAAATTT
TTTCAAACTAGGGTCAAATCTCAAATATATTTTAGAAAAGGGTCAAAACATGAAATTTAG
CC
>MITE_T_2661|chr5D|127932203|127932967|ACCACGCGC|18|F177 TSD_IN:no MITE_LEN:764 TIR_LEN:18 CANDIDATE_ID:MITE_CAND_132675 COMMON_TSD:GC
GGGTTCGGCTCCTCTACAGTAATGTTATTACTGTACGCATGCTGTTGCTCTCAAAATCCA
CCGTCGGTTTCAATCCAAAGGCTCTCTTTGGTCTGCCTTAATTATGTTATTAATCAAAAA
CAAAAATTGTAACGACGCTGGAAGAACGGCGGTCCTCCGGCTGGCCGCGCCGGCCAGCTC
AGCTGTCAGCGTGCATGTGAAATTGAAACGCACGGCGCCGTCGCGGCCGGAGGCCAGGAG
CTCGCCGGCCTTGTAAATGGCTTGCATGACCGGAGCATAAGTTCCTCAAGGAAACCATCT
TGAGTTCTTGTAGCCCTACGATTGTTGTCTGGGGCTACCATGGAGAAGAAAGCTAGCTGG
TTAACAAGTGGAGGATGAATACATGTCTCGATGCAAGAATTACTTGGTCGATGCATGAAT
TACTTAGCATTGATCTAACAAATGCTGCAGGTATGGTGACGGTATCCTGTTTCGGTAGCC
ACGCGACGCTTTGTTTGCAGGTTCGCAAGCTCTGGACATACGACGGTGCCGGCACCGTTT
GTGCGGATTTCATCGAACTTGTCGGCGCGGGGAGCGTATGACCGCCGTCACGTCTCTAGT
CCGGGGTGGTGTTTTTTGCGATTTAATAAGAGAATTAAGTGAAAGTAAGGAGATCCACTA
GATTAGAGTGGACGGTTGATAGTAGAGCCTACAGCACCCATACAGTAACAACTGAACTGT
AGAGGAGCTCCCATAAAAAAAAGAATTGTAGAGGAGCTGAACCC
>MITE_T_2667|chr4B|648574170|648574592|AT|16|F178 TSD_IN:yes MITE_LEN:422 TIR_LEN:16 CANDIDATE_ID:MITE_CAND_556459
GCACGCACGCACGCTCTGGTCCTATGGAAGTACTCCCTCCGATCCGCTTTAGTCTGCGCA
TAACTTATTTTGATTTTTTCCTTAATAGTCTGCGCGCGTTGGCAAGTTTCCGAGCATACC
CTCCTTTGACCGGAGTAATTAGCATTGCTTTGGCAGCTGCAACGAAATGGCAGCCAATGA
ATCACGCCATGCAGCGGGCCCGTACTGCGGGTCTGGGAGAGATAAGAGGAGCCACATGGA
CCGGCCAATCCAATGCATGCAGTAACTGAAAATGTCCAGCGCTTTCCATGCATGCACAAG
GGTAAAACAGTCCAAAAAACAACCAGCTGGGCTCTTCTTGGTATCTGGAACGCTACTTAT
GCGCAGAGAAAAAAGAATCGGAGGGAGTACTATATACGAGATGGCGATGGTGCTGTGCGT
GC
>MITE_T_2673|chr6B|689114900|689115322|TCTCACTTC|149|F179 TSD_IN:no MITE_LEN:422 TIR_LEN:149 CANDIDATE_ID:MITE_CAND_605879 COMMON_TSD:GC
GGCTAAATTTCATGTTTTGACCTTTTTACGAAACTTGATCCTGATCGAGATCTGCCTTGC
AAAAATTTCGGGATCTGACCCTTCTCTTACCGCCAGGGTCCATGGCGGTAGGGTTATAAC
AGCCTACCGCCAAGGTCCCTGACGGTAGGGTTGCATGCTCAACCACAATTTCCTCCTAAG
TATGAAACACAGTGCATGCTCGCGCTTACTGCCGGGCAACTTGGCGGTAGAGTTGTACAA
GCTACTGCCAACCTGTTTGGTGGTAGAGATGTTTCCTACTGCCAAGGTCCTTGGCGGTAG
GCTGTTACACCCTACCACCATGGACCCTGGCGGTAGCAAAAGGGTCAGACCCTGATTTTT
TTTCAAACTAGGGTAAGATCTCGATTAACTTTCAGAAAAGGGTCAAAACACGAAATTTTG
CC
>MITE_T_2686|chr6B|69452249|69452671|CAAG|51|F180 TSD_IN:no MITE_LEN:422 TIR_LEN:51 CANDIDATE_ID:MITE_CAND_70977 COMMON_TSD:TA
ATGGGGAAAATATCCGGTGCACCCGAGCTTATCGTGCTACCGGTACACCGAACTCACATT
TGTGCTTTTAAAATCTTCAAAAAATTCTGGAAAAAAAAAAGACTCACATAACATCAATGT
AGTTTGTCATAAAATTTCAAGTCAAAATTTGAAACATGTCTCGAAAAACAAAAATGACAA
ATTCAACATTGAATAGTATATAACATAACTTGGGCTCTAGATTTGGCCCATTATCACACA
GATGTCAAGTTTGTCATTTTTGTATCTCAAAATATATTTCAAATTTTTATACGAAATTTT
GTGACATCATACATTGATGTTGTGTTAACATGCTAGAATTTTTTCAGATTTTTTAAAATA
TTCTATGGCAGCCGGTGCACCGGTAGCACCACAAGTGCGGGTGCACCGGATACATTCCCC
CT
>MITE_T_2721|chr6A|97316659|97317081|TGCCCTGGT|148|F181 TSD_IN:no MITE_LEN:422 TIR_LEN:148 CANDIDATE_ID:MITE_CAND_92765 COMMON_TSD:GC
GGCTAAATTTCGTGTTTTGACCCTTTTTTAAAATCTATTTGAGATTTGATCCTAGTTTGA
AAAAAATTTAAAATCTGATCCTTTTGCTACCGCCAGAGATCATGGCGGTAGGGTATAATA
GCCTACCGCCAAGGTCCCTGGCGGTAGGCTTGCATGCCCTACCGCTAAAAACCTTCTAAG
TATGAAACATAGTGCGTGTTCGTGCCTACTGCCAAGCACCTTGGCGGTAGAGTTGTGCAG
GCTACCGCCAGCCCGGTTGACGGTAGCGATGTTTTCTACCGCCAAAGTCCTTGGCGATAG
GATGTTAGACCCTACCGCCATAGACTCTGGCGGTAGCAAAAGGGTCAGATCTCGAAAAAT
TTTCAAACTAGGGTCAAATCTCAAATAGGTTTCAGAAAAGGGTCAAAACACGAAAATTTG
CC
>MITE_T_2736|chr7D|135974843|135975264|AC|19|F182 TSD_IN:no MITE_LEN:421 TIR_LEN:19 CANDIDATE_ID:MITE_CAND_145090 COMMON_TSD:GC
TTATAGGGCTAGTTTGGTTCAATTCCTGGCAAAAAATTGCCTGGCCTGGACCTCCTTCCC
TGAGACCTTCCTGAAAATTGTTTGGTTGGTGCCTGAAGAGTGAAATACTAGCCTGGCCTG
GAGCTCCTGCTATAGTCCTTAGCCTGACTGAAACATCAGGCATGATCGTTAGCCTGGACC
AGGCGTTCTGCACCGCTCGCCTGGCTCGAGCCTAGGGTTCTAATGCTGCTTTTTTCTTGT
GGGCCAGCAGCTATTTATAGTCTGATACATTAACAATTGCTCCACGGGCACATGACATGA
ACCAAACACATAGCACTCAGGCAGGCCTGGCCAGGCAATTTTCTTCATGTCTCCAGGCCA
TGGCCAGGCTCCATTTTCTCCCAGGTGTGAAGTCCAGGCCTCAAACGAAACTAGCCCATA
A
>MITE_T_2740|chr6D|227416528|227416949|TATATATATA|74|F183 TSD_IN:yes MITE_LEN:421 TIR_LEN:74 CANDIDATE_ID:MITE_CAND_219400 COMMON_TSD:TA
TATATATATTCTTGTAGCAATATATAGGACAAATGTTTCCTACAAGCAGTGGTAGTTACC
ACCACTTGCGTTTTGTATGTTGTATGTAGTATCTGTCGAAATCAAGAGTATGTACGTGTA
GTATGTAGTATATAACAATGATTAGGTAGTATATATACTAATTTTTAGGTAGTATATACC
ATGTTTTGAGTATGCTCTTTTTTACGTACAAATATGTACGTATTTCACAAATATAACAAA
AACTATGGGCTCATATGCAATTTTTTCATGTAACTTGTTTTGAAATATCTTATATATATT
ATACGAATATATTTAAAATAATAAAGTAGTATATATAGTACCTCATGGTAGTATATGAGA
CATATGGGGTAACTACCACAGGTGGTAGGATGGATTTTCCATATATATATATATATATAT
A
>MITE_T_2770|chr2B|455795158|455795579|AT|37|F184 TSD_IN:yes MITE_LEN:421 TIR_LEN:37 CANDIDATE_ID:MITE_CAND_321269 COMMON_TSD:TA
AGTAGTACTCCCTCCGTCCAGGGTGTGTAAGTCATATTAGGAAGAGCAGCGCGACCTAGG
AGGCTAGAGATTGGACGAGGAGGAGCCCCTTAACCAGGAAACTTCCAATCACAGTGCTGT
TTTAAACGGACGGAAAATCAACATTTATTCGCTAGTTATTAGATGTCGTTTGAGCTGTCC
ATGCAGGCTCGCGTATATAATTGCATGCAAAACCGTTTCAATCTCTTGCCTAATCAACAC
CCAGCCACGATGCATGCAGTGGTCCTTTCCTTGCGTGCGCCTCCTCTTCCTGAGTTTCGT
GGGCATTAGTACGAGGCTAAGAGGGAAATGAGAAAGAAATTTAATGTATTGTGCCTAAGA
CTTTTGGGAATACCTGGTTTTCGTGAAGTGACTTACATACCTAGACGAAGGGAGTACTAT
T
>MITE_T_2788|chr3A|727289882|727290303|TGCA|64|F185 TSD_IN:yes MITE_LEN:421 TIR_LEN:64 CANDIDATE_ID:MITE_CAND_360548 COMMON_TSD:GC
GAGGCCACGAAAAGTGGCTGCAGAGGCCGAGCTCCACTGCTCTTGATATTTGAATTTTTT
GAAAAACACACTTTCGATGCTCAAAAAAATCTGAAAACAAATATGTGAATACGTACACAT
ATTCCTAAGGACTGGTAGAAATCTAGAGAAGAAATACTTTGTATTTTGGGAAATACAAAA
AAGAGAAATTTCTGACAGAAATGGCATCTTTTTTCTCCTATATACTGTTAGAAATTTGTT
TTTTTTCCTATAGTCCAAAACAAAACGAGATTTGTACCGAAACTTGCAACGGGTATTCGG
AATGTGTATATGCATCCCGGGAAATAATTTTACATTTTTTTGAAACTTCAAAAATACGAA
TTTGAAAAAGTCAAATATAGAGAGCACTGTTGCTCGGGCGCTGCAACGCTGCTCTCGCCT
C
>MITE_T_2809|chr4D|482718408|482718829|GTCGGTGTA|85|F186 TSD_IN:no MITE_LEN:421 TIR_LEN:85 CANDIDATE_ID:MITE_CAND_473875
GGCAAATTTGACAATTTTGACCTCGGTACGAAATCATTTCACAGAATGAACTGGTTGCGA
AACTATTTCACTCCCCTGACCCTTTTGTGCAGCGCCCGCCACGCCGGCGCCACACCCTAC
TGTGCAACGCCTCACAGATAGGCGCTACACGGCCAACGTCGCACCCATATGTGCCCAAGT
CAGCGTGCAGCGCCTGAGAGCTAGGCGCCACACTACACAGTGTAGCGCCTGGCTCCTGGG
CGTTGCACTAGTGCAGCGCCTAGCTCCTGGGCGTTGCACTAGTGCAGCGCCTAGCTCCTG
GGCGTTGCACTAGTGCAGCGCTTGAGAGTTAGGCGCCAAGGGTCAGCCGCGTGAAATAGT
TTCACGGACAGTTCATTCTGTGATTTGATTTTGACTATAGGTCAAATTTATCAAATTTGC
C
>MITE_T_2826|chr4B|571467709|571468130|GA|27|F187 TSD_IN:no MITE_LEN:421 TIR_LEN:27 CANDIDATE_ID:MITE_CAND_483040 COMMON_TSD:TTA
AAGACGAATAAGAGCCTGTTTGGGACTACATTGCTCCTTAAAATTCAGCTCCGCTCCTGA
AAACATAAGCCAAACGGGGTAGCTCCACGATATGCCGCTCCATGAAAAAACTAGAATCTG
GGGTACAACTCCCAGTTTTTTATGAAACTTGTGAGGGGGTGCTCCAAAAAACTCTAGAAG
CTGGAGTTGGGGGGAAATTACCCACCACTGCCACCAGTAAGTGCATACCCCTTCGTTTCT
CCCCTCTCATCCAATCAAATAGATCATTTTCACCAAACTTTCCATTCTTGAGGCTGGAGC
TACATGGAAGCTTTTCTTTGGTAGTGCACAACTTCTCTATGAAACTGCTCTAAAATGAAT
TTGGTGGAGTGAAACTGATTTTAGTGAAGCGGAGCAGTCCCAAACAAGCCCTAAATCTCT
T
>MITE_T_2833|chr1D|37961110|37961531|GG|52|F188 TSD_IN:no MITE_LEN:421 TIR_LEN:52 CANDIDATE_ID:MITE_CAND_60997 COMMON_TSD:GG
GGGAGACTTGTATGAGATCTCACATTAGGTGAGATCATGAGATCAACCCCAAAAATTCAT
ATTTAGATATTTCGAAAAAATCCGAAATCATTTGACAACATCCATGTGGGGTATGTCTGC
AACTCCACAAAAAATCAGCTCAAAACTCGATGTACATTTGAAGATTCAAAAAAGACAAAT
TCAAATGTGAATAGTAGCAGCTTTGGGTGAATAGTAGTTTGACACTATTCATGTCCAATT
TTGTCTTTTCTGTTTCTATTAATGTAGGTTGAATTAGGAGCTGAAACTTTTTGAGGTTGA
ACATCAACCATTGATCTGTGTCTACAAAGTTTTTTGAGAATGTTTGAACATGTAGATCTT
TTtTAAAAAATTGATCTTATAGATCTCACCTAATGTTAGGTGAGATCTCACACAAGTCCC
C
>MITE_T_2843|chr3B|250979450|250979871|TTT|427|F189 TSD_IN:no MITE_LEN:421 TIR_LEN:427 CANDIDATE_ID:MITE_CAND_67672 COMMON_TSD:CG
TAAGGATTGGGATCAGGTGACATGCGCTACGGTGACATGCACGGTGACATGCGGCCCAAA
TTTAAATTTAAACATTGCGAAAAAATCTGAAAAAAAATCATGCATGTTCACAGCACATAC
TAAGATAACCCCTAAAAATTTCAGATCAAAATTCGAAACATACATCGAAAAACAAAAAAA
AAGAAATCTGTCATGAATAGTTCCCGAACGGTTCTCTGTAAACTATTCACATCTGAGTTT
CTCTTTTTTATTTCTAGATGTATGTTTTGAATTTTGATCTGACATTTTTAGGGGTTATCT
TAGTATGTGCTATGAATATGCATGATTTTTTTCAGATTTTTTCGCAATGTTTAAATTTGT
ATTTGGGCCGCATGTCACCGTGCATATCACCATAGCGCATGTCACCTGATCCCAGTCCTT
A
>MITE_T_2863|chr1D|483448891|483449311|TA|33|F190 TSD_IN:yes MITE_LEN:420 TIR_LEN:33 CANDIDATE_ID:MITE_CAND_453780 COMMON_TSD:TA
CTACTCCCTCCATCACAGTTTAAAGGGCGTATCTTCAAAACCAGATTTTTTTTCACAATT
AGAGGGAAACAGGGTGCAGGTCATTAATTAGCCTATTAACTGCATCGTTTTGGGAGGAAT
TAGCCCGCTGAAATTACTCCTTCCGCTTGCCTTCCTGGTGCGCATGCATGGTGTGAACTG
AAACTTTAGGTGGAGGTGTGAATCGGTTTTGTTTGCATGCATGGTTGTGCGAGGCCTTTT
GCATGGCTGTTTCCTTCTTTTACTGGACGGGGAGGTTACTATGCGTTTGTTTGGCGATTA
ATTAGGCGCATATCCTTAACTACCGCAGCTCCAGTGCATCCGTTATTCCTGCCAATCGCT
AGCAACCTTGGGCCCAGAGAGATGTGAGGTACGCCCTTTAAACTGTGATGGAGGGAGTAG
>MITE_T_2878|chr6A|597668652|597669072|CTAG|63|F191 TSD_IN:yes MITE_LEN:420 TIR_LEN:63 CANDIDATE_ID:MITE_CAND_503367
AAGGAAGAATATCATACGGAAATCAACATTCGGTGGAAACCGATGAAAACCATGAGAAAT
AGATGTTTTGAAGTTTCAAAAATATCTGAAAAAATGGGATGTTAAGAGGATGATGTTTTA
TTGCCACACAAAATTTCAAGTTGAAACACATTACGATATGTGAGCTATGGAAAAGACAAA
ATTCAGCTTTGAATAGTGTTTCAACATCCCGTATTTTGAGATGTGACACTATTCAAAGCT
GAATTTTGTCTTTTTTCATAGCTCACATCTCGTAATGTGTTTCAACTTGAAATTTTGTGT
GGCAATAAAACATCACCCTCTTAGCGTCCCTTATTTTTTTAGATTTTTTCAAAACTTTAA
AATATGGTTTCCACGAAGTTTTCATTGAATATTGGTTTCCGTATGATATTCTCTCTCTCT
>MITE_T_2887|chr1A|201863364|201863784|AT|66|F192 TSD_IN:yes MITE_LEN:420 TIR_LEN:66 CANDIDATE_ID:MITE_CAND_91372
ATATATATATATATATATATATAGGACAAATTTTATCTACCACCAGTGGTAGTTACCACC
ACTTGCGTTTGGTATGTTGTATGTAGTATCTGTAAAAACCGAGAGTATGTACGTGTAGTA
TGTAGTATATAACGATGTTTAGGTAGTATATATACTACTTTTTAGGTAGTATGTACCATA
TTTTAAGCATGCTCTTTTTTACGTACAAATATGTACGTATTTCATAAATATAACAAAAAC
TATGGGCTCATATGCAATTTTTTCATGTAACTTGCGTTCAAATATCTTAGATATAGTATA
TGAACATATTTAGAGTGATAAAGTAGTATATATAGTACCATATGGTAGTATATGAGACAT
GTGGGGTAACTACCACTAGGTGGTAGGATGTATTTTTCCTAATATATATATATATATATT
>MITE_T_2903|chr6B|357275089|357275508|TAA|46|F193 TSD_IN:no MITE_LEN:419 TIR_LEN:46 CANDIDATE_ID:MITE_CAND_317220 COMMON_TSD:TAA
GAGCCTGTTCGGTTACTCTCCAGCTCCCAACTCCATCAACTCCAGCTTTGGAGCTGTGCC
GAACGGGTTAACTCCCGGAGTTAAAGAAAAAAGAGCTGGGAGCGAAGCGTACTGTATTTT
ACGAGGAGCTGAGGAGCTAGACATCTGCTGCTCTCAAAAATCAAAGGAGCGAGAGTTGAC
TAGAATTACAGCTGCATGCCACCGCCAAGTGATCAAGCGTACCGGTTCGCTGCAGCTTAT
CACTCGAGCTGGGCCAGATCAAAGCCGAATCAGCTGCCAGCCCACGCCAGTGCTCCCGAT
CGCGAAGCTGTGCTGCCAAACGTTTCTGAACTCTGGGTTTTTTCAACGAGGAGTTGGGCG
GAGGAGTTGAGCTGAGGAGTTGAGGATCTGAGGGGGCTAGAGGGTTGCCGAACAGGCCC
>MITE_T_2913|chr6A|608969693|608970112|GCGAC|438|F194 TSD_IN:no MITE_LEN:419 TIR_LEN:438 CANDIDATE_ID:MITE_CAND_514484 COMMON_TSD:GC
GAGGCTAAATTTCGTGTTTTGACCCTTTTCTGAAACCTATTCAAGATCTGACCCTAGGTT
GAAAAATTTTCAAGATCTGACCCTTTTGCTACCGCCAGAGTCCATGGCGGTAGGGTCTAA
CAGCCTACCGCCAGAGACTTTTGGCGGTAGGAAACATCGCTACCGCCAAAGTCTCTGGAG
GTAGTCTGCATAACCCTACCGCCAAGGTGCTTGGCGGTAGGCACAAGCACGCCTGTGTTT
AATACTTAGGAGGTTTTTGGCGGTAGGGTATGCAACCCTACCGCCAGGGTCCTTGGCGGT
TATACCCTACCGTCATGGTCCCTGGCGGTAGCAAAAGGGTCAGATCTCGAAATTTTTTCA
AACTAGGATCAGATCTCGAATAGGTTTGGGAAAAGGGTCAAAACATGAAATTTAGCCGC
>MITE_T_2928|chr5D|13633471|13633889|AT|10|F195 TSD_IN:yes MITE_LEN:418 TIR_LEN:10 CANDIDATE_ID:MITE_CAND_13940 COMMON_TSD:AC
CTTGAGGTTGGCACGTAGTAATACATTAGTATTACCCAAGGTTTTGGTTACCGAATGAGG
CAATTTTATCGAGGGGGACGGATAAATGTGGTTACCACGGTTACCGAGAAATACCGAAAA
TATTTCGAGCGAATTTTATAGTTGAATTTTGAATTCAAATAAGTGAATGAACGAATATTC
GAACCAGAGACCTCTCAAAACAGGAACTAGGTTGCTACCAACATGCCAGAACCAACTCTC
ATGGTATTAATTAGATCCTACGTACTTTACTGTAAATTGAGTGTTTAAATTCAAAAAATT
CAAAAAACTGGTATTTTTTGCTCGGTATGGCGATTTACCGAGGGGTACGGAAATACGCGG
TAACCATGGGAAATCTTGAAATTTCGACCGGTAACCAAAACCTTGGTATTACCTCAAG
>MITE_T_2970|chr5B|241679449|241679867|ATATAT|68|F196 TSD_IN:yes MITE_LEN:418 TIR_LEN:68 CANDIDATE_ID:MITE_CAND_213694 COMMON_TSD:TATATATATA
ATATATATATATAGGAGTAGGATTTTTTACAATAGCTTGCCAAAGAACTAGTTAAGGTTT
TCGACGGTGTAAAAGTACTCAAAAATCCTGGAAAAAAATACTGAACCAACACACCTATAA
TATAACATGATCCAACGAATGGACTGAAAAAATATGACTGCATGTGTCCTGGACAAAAAG
AACAAATGTTTCAATATATATTGATCCTGCAGTGAGCTGAAATGCTTGTTTTTTCGCTGA
GGACACATAAATGCAACTTTTCACAATCACACCGTTGGATCATCTTATTATATTAGAGTG
AGGCTCCCCTATTTATTTCATGTTTTTTCACTTACTTTTAAACCGTTAAATGTTTAGCAA
ACTTTAACGAGTTCTGTGGCAAGCTACGATAGACATAGTTTTACCTATATATATATTT
>MITE_T_2987|chr6D|357843811|357844229|ACAA|435|F197 TSD_IN:no MITE_LEN:418 TIR_LEN:435 CANDIDATE_ID:MITE_CAND_341613 COMMON_TSD:TA
TGGAGGGAGAGTATCAGGTGATACCATCTCCCCAATGCTCCCATGATACCATTTCCAAAA
TTCAATTTTATATGTTCCAAAAAATTATGAAAAATATTATGGATGTTGAAATCGCAAGAA
TGTACAGCCCCTAAAAGTTTCAGGTCCAAATTCTAAATACACATTGAGAAACAAAAAAGA
CAAATCTGGATGTGAATAGTGACATTATGACTTTTGTCTTTTTTGATACTATTCATGCTG
GATTTGTCTTTTTTGTTTCTCAATGTATATTTGGATCTGAAATTTTTAGGGATTGTACAC
TCATGTGATGTCAACATCCACAATTTTTTCCAGAAATTTTTGAAACATTTAAAATTGAAT
TTTTGGAAATGGTATCATGGTATCATCTAAGGGAGGGTATCATGTGATATTTCCCCCA
>MITE_T_2991|chr2A|194822554|194822972|TATATATATA|73|F198 TSD_IN:yes MITE_LEN:418 TIR_LEN:73 CANDIDATE_ID:MITE_CAND_676378 COMMON_TSD:TA
TATATATATAGACACACACACGCTATTCGTCATCCTGGGTGAGGAATAGTTATTCTTCAC
CCCCTCTCTATTTTGACCTCAATGCACCGTATTTTTACGTTTCGTAAATTTTGTCTTATT
TCATACATAAAAAGAGAACGTAAGAAAATGTGTACTTGCCGTAAAAAATATTTTATGTTA
CGTAAAATTATGAATGTAAAAACATAATGTAAAACATACATAAAATGTGATTTTTCTGGT
ATTATAACCTATATTTTTGCTTTTTTATATCAAATTTTACATATTAAATCAATATGCATG
TAATTATTTATATTCTAAACGTTTTTTATTTAGAAAGCGATCGTAAGATTACCTCGGGTG
AAGAATAACTTATTCTGCACCCTGGGTGAAGAATAGTAACACTATATATATATATATA
>MITE_T_3015|chr5A|119248014|119248431|TG|43|F199 TSD_IN:no MITE_LEN:417 TIR_LEN:43 CANDIDATE_ID:MITE_CAND_106442
TTTGATAGCAAAGTATTATATAAACCAAAGTATCAAAAACTACAGTAATTTTGCATGTAG
GTGTGAGATACCATAGTTTTATCAAAACATAGTATTTTGCAGTATTCACAATACATAGAA
CCTGTTTGGCTGTTGTCGCATAACGCTGTAAGTTTTGTTGTTTAGCTGTTGCGTTTGAGC
ACCCAGCAGCTATGTTTTTTAAAAAGAGGTTTGGGGTTCTTTTTTTATGCAGAGAAAAAA
CTTCAGTTTGCCCAATACTACAGTAGTAAAAGCACAGTTGTTAGGGGCAACCAAACAGCT
CATTGTAAATAAAACTATGGTAATCTAAAAAACTGTAGTATTCTCAAAATACTTAGAAAA
TACTTTGCTATCAAGTAGTTTGCAATACTTCAGTTTTTATAATACTTTGTTATCAAA
>MITE_T_3028|chr1A|517928905|517929322|TGGCCA|13|F200 TSD_IN:yes MITE_LEN:417 TIR_LEN:13 CANDIDATE_ID:MITE_CAND_212697 COMMON_TSD:TGGCCA
AACGGGCCGACCCGGCACGGTACGGCCCAGCACGTGCTAATCGTTCCTAAACCGGCATGG
CCCGCCGTGGCACGTTTAATAGCCGGGCCAGCCCACGGGCGTGGCTCTCTGGCCCAGGCA
CGGCCTGATTATTAAACGGGCCGACCCATGGCACGTTTAGCATGCTAGCCCATCTGATTT
TTAGCCTGTTGAGCTGTATTTTATGCCTATTGGGCTATAATTTAGGTCATATATGTAAAC
AAATCTGGAAAAAATAAACGGGTCGTGCCGTGCCGGCCCACGTGCCCAGCCTCCAGGCCC
AGGCATGGCCCATGGCATGCCGCGTGCCGGGCCTAGCCCGTTTAGCTCGGGCCGTGTCGT
GCCTGGGCCGTGCCATTCCTGCGTGCTACTGGGTCGGCCCAGTTAGCACGACCCGTT
>MITE_T_3036|chr7D|274725872|274726289|CG|41|F201 TSD_IN:yes MITE_LEN:417 TIR_LEN:41 CANDIDATE_ID:MITE_CAND_278158 COMMON_TSD:TAA
ACTTAGGGCTTGTTTGGGACTGCTCTGCTTCATCAAAATCAGTTTCGCTCCAATAAATTC
ACTTTGGAGCAGTTTCAAGCAGAAGTTGTAGCACTACCAAAGATAATGTTTGGCTTCCAT
CTAGCTCCAGCTTCAAGAATGTGAAATTTGGTGGAAAGGATCTATTTAATTGGTTGAGGG
CGGAGAAACGAAGGGGTATCCACTTACTGGTGGCAGTGGTGGGTAATTTCCACCCAACTC
CAGCTTCTAGAGTTTTTTGAAGCACCCCCTAAGGAGCTTCATTAAAAACTAGGAGCTATA
CCCCAGATTCTAGTTTTATGCGGAGCAGCATATCGTGGAGCTACCCCTGTTTGGCTTGTG
TTTTCCGGAGCAGAGTTGAATTTTAAAGAGCAGAGCAGTCCCAAACAGGCCCTTAGT
>MITE_T_3094|chr2D|612709949|612710366|TCT|422|F202 TSD_IN:no MITE_LEN:417 TIR_LEN:422 CANDIDATE_ID:MITE_CAND_332117
GCGGATAGGGATCAGGTGACATGCACCTTTGCATGTCACCATGTGACTTGCGGCCCAAAT
TCAAATTTAAACATTGCGAAAAAATCTGAAAAAAATCATGCATGTTCACAGCACATATTA
AGATAATCCATAAAAAATTCAGATCAAAATTCAGAACATACATCAAGAAGCAAAAAAGAG
AAACTCAGATGTGAATAGTATACAGAGAACCATTCGCAACTATTCATGACAGATTTCTCT
TTTTTGCTTCTTGATGTATGTTTCGAATTTTGATCTGAATTTTTTTAGGGATTATCTTAA
TATGTGCTGTGACCGTGCATGATTTTTTTCAGATTTTTTCACAATGTTTAAATTTAAATT
TGGGCCGCAAGTCACACGGTGACATGCAAAGGTGCATGTCACCAGATCCCTGTCCGC
>MITE_T_3127|chr4B|99751548|99751965|TCA|13|F203 TSD_IN:no MITE_LEN:417 TIR_LEN:13 CANDIDATE_ID:MITE_CAND_93649
GGCCTCGTTTGATGGAAGAGGTTTGAAGAGGAGTACAGGGGAATATGCCCGCATGGCCCA
TAATCCCCAGAAAACCCCGTCAGCCCATTTGATTCACATGGATTAAATGGGCCAATCCAC
TCCAATCCCATCCAATCCCCCCCCCGACCCATGCAGCTCAGCAACCTCTCGTAGCCCCTC
GTGGAATGAGATTCCGTCGGCCGCAGCTCCTTCGTCTCCGCCCCTTGCAACAGCTCCTCC
AACGGGAGACAGGAGGAAAAGGGACTACTAGCCAAACTCCTCTGAAATATGTTGGTTGGA
GGGGGATTGAGTATTCAAAGGGATTTGAGGGGATTGGGTGGAAGAGAGGGATTCACCCAA
TCGTCTGAAATCCCCTTCCCCTCTGGGGCTGGAAATCCTTCTACGTCAAACGAGGCC
>MITE_T_3131|chr6A|359015522|359015938|TTA|18|F204 TSD_IN:no MITE_LEN:416 TIR_LEN:18 CANDIDATE_ID:MITE_CAND_298423 COMMON_TSD:TAA
GGCCTTCCACTATGTAGGCCAAAAGAGGTGCCAAATTGACTTCTGGCTCCGATAGCCGGT
GCCCTCACGTTGTGAGGCCGGTGCCCCAACAAAATTTTCATGGCATCGGAGCAAGTAGGA
GCACCGATGCCCAATTCCTCCAGCCAATAAAATACTATTAACTCTTAACTTTGAACAGCA
AATGTCTTCTCTCTCTCTTTGCTCAATACACAGCAGCGTGGTGTACTTGTTTATCATATG
GGTCCCAGAATCTTTTTCCTGCCGAAGCCCTGCGCTGTGAGATCGATGCCTGAAAAGCAA
TTTTGGGCACCGGTGATGAGGTGGCTGCCTTTTGATGTATTTGAAGCAATTTTGGGCACC
GATGATGAGGTGGCTGCCTTTTGATGTATTTAGCACCGGCTACGTTGTGGAAGGCC
>MITE_T_3142|chr5A|662323993|662324409|GC|170|F205 TSD_IN:yes MITE_LEN:416 TIR_LEN:170 CANDIDATE_ID:MITE_CAND_589930
TAAATTTTGTGTTTTGACTCTTTTTTGAAATCTATTTAAGATTTGACCCTAGTTTAAAAA
AAATCGAGATCTGACCCTTTTACTACCGTCAGGGACCATGACGGTAGGGTATAACAGCCT
GCCGCCAAGGTCCCTGGCGGTAGGGTTGCATGCCCTACCGCCAAAAATCTTCTAAGTATT
GAACACAGTGTGTGCTCGTGCCTACCGCCAAGCACCTTGGCGGTAGGGTTATGCAGGCTA
CTGCCAGCCCGGTTGGCGGTAGCGATGTTTCCTACCGCCACAGTCCCTGGCGGTAGGTTG
TTAGACCCTACCGCCATGGACTCTCGCGATAGCAAAAGGGTCAGATCTCGAAAAAAAAAT
CAAATTAGGATCAAATCTCGAATAGATTTTAGAAAAGGGTCAAAACACGAAAATTT
>MITE_T_3147|chr4B|18971578|18971993|AGCTAGCT|10|F206 TSD_IN:yes MITE_LEN:415 TIR_LEN:10 CANDIDATE_ID:MITE_CAND_21236
ACTCCCTCCGTCCGGGTTTATTAGGCCCAAAGACCACTTTGATAGGACCAAGGCAGTGCT
AGAAAGCAAACGCTTGAAAATTAGAGCTGAAATTGGCCAATTAGCAGGCTCTCCTCTAGT
TTAAAGTAGATGCTAAATTAATGAGCCGtggcaccttacatgcgcatgcaaccgtaataa
acagccgacgcaggaaacaaggcattgcatggggcggctcgcaggcaaacgaccgcatgc
actggcttgcatgcatggctcataactgctcactcggttaacaaggcaccgcataggaat
agggaccggaaaaatgctgctattggagcaggtttggtgtgcgcggccttacattttcgg
acggggcttcgtggccaggaggccctttaaacccggatggagggagtagctagct
>MITE_T_3156|chr3A|678000631|678001395|AATAATGAG|113|F207 TSD_IN:no MITE_LEN:764 TIR_LEN:113 CANDIDATE_ID:MITE_CAND_529177
GAGAAAATTCCTTATTTGACACTGTCTTAAAATCTGGTTCCTTATTTGACACTAGAAAAG
TTTTTCTTCCCTATTTGGCACTAGTCCTAAATTTTATTCCCTATACGACACTTCCGTCCA
TTTTGAGCCTAAATGACACCTCAAAAGACGATTTTGCCCTTCATGCGGTATGTGTGTGCG
CGCGTGTGTGCTGTTGCCTGTGTGGGTGCACGTGCACATGTGTGCTGCTGCTGCATGTGT
GTGTGTGTGTGTGCATGTGTGCTGCTGCGTGTGTGTTTTCTACTGTGTGTGTACGTGCGC
ACGCGCGTGTGTGTGTGTGCTGTTGCGTGCCTATGTGCTGCCTGCGTGTGTGTGTGTATG
TGTGTGTGTGCTGCGTGCGTGTTGCTGCATGTGTGTACGCACGTGTGTTGCTGCGTGTGT
GCGTGTGCACGTGCGTGTTGTTGCGTGTGTGTTGGTGCATGTGTATGTGTTGTTGCGTGT
GTGCTCCTGCCCTCGCACTGATGCTGCGTGTGTGCGCTATTGCCCCCCACACACATACCA
CATGAGAGGCAAAAGAGTCTTTTCAGGTGTCATTTAGGCTCAAAATGGACGGAAATGTCA
TATAAGGAATAAAATTTAGAAGTTGTGTCAAATAGGGAAGAAAAACTTTTCCAGTGTCAA
ATAAGGAAGCAGATTTTAAGATAGTGTCAAATAGGGAAGAAAAACTTTTCCAGTGTCAAA
TAAGGAAGCAGATTTTAAGATAGTGTCAAATAAGGAATTTTCTC
>MITE_T_3163|chr6B|29328297|29328712|GC|148|F208 TSD_IN:yes MITE_LEN:415 TIR_LEN:148 CANDIDATE_ID:MITE_CAND_31265 COMMON_TSD:GC
AAAATTTCGTGGTTTGACCCTTTTATGAAAGTTGGTCCAGATCTAACCGTAATTTGTAAA
AAAATCAGGATATGGCTCTTTTGCTACCGCAAGGGTCCATCGCGGTAGGGTGTAACAGCC
TACCGCCAGGTTCCCTGACGGTAGGAAACACCCTTACCGCCAAATAGGCTGACGGTAGCC
TTTACAACCCTACCGCCAAGGTGCCCGGCGGTAGGCAGAAGCACGCACTATGTTCCATAC
TTAAGAAAAAATTGCGGTAGGGCGTGCAACCCTACCGCGAGGGACCTTGACGGTAGGCTG
TTATACCCTACCGCAATAAACTCTGGCGGTAAGAAAAGAGTCAGATCCCGAATTTTTTTC
AAACTAGGGTCAGATCTGAACTAACTTTCAGAAAAGGGTCAAAACACGAAATTTA
>MITE_T_3167|chr5A|636925786|636926201|TATATATATA|71|F209 TSD_IN:yes MITE_LEN:415 TIR_LEN:71 CANDIDATE_ID:MITE_CAND_566880 COMMON_TSD:TA
TATATATATGTATATAGTGTTACTATTCATCACCCGGGATGCAGAATAAGTTATTCTTCA
TCCGAGGTAATCTTACGATTATTTCATAATTAAATTACATTTGCAATTTAAATAGTTACA
TTCCTATAGATTCATTACGTAAAATTTGGCATAAGAAAATAAAAATATAGGTCATAAGAC
AAGAAAATTTGCACTTTATGTGTATTTTACACTATGTTTTTACGTTTGTAATTTTACATA
ACATAAAATATTTTTTACAACGATTATATATTTTCTTACGGTCTCTTTTTATGTCGGAAA
TAAGATAAAACTTACGGAACGTAAAAATACGGGGCATTGATGGTAAAATAGAGGGGGTGA
AGAATAATTATTCCTCACCCAGGGTGACGAATAGCGCGATATATATATATATATA
>MITE_T_3204|chr5A|650289061|650289476|CATATG|10|F210 TSD_IN:yes MITE_LEN:415 TIR_LEN:10 CANDIDATE_ID:MITE_CAND_579493 COMMON_TSD:GC
GAGTGTGGCGTTGCAAAGACCGGGCTCCATAGAGCTCGTTTTGCAAAAAAAATAAATCAA
AATATATTTAAAAGTTTCAAAAAATGCCATTTTTTTGTACAAATACATATGCATATTCTT
TAAGTATATATAAAATTTTAGTAACTAATTTGATCATTTGCATGCTACACAAAAAAGACA
AATATCTGATACAAATACAACAAAGAAAAAGCCTATTTCAATCTGTGTATTTGTCTTTTT
TGTATACATCACATATGAATACATATGTTTATGAAAATTTGTACACGCATACACAAGTAT
ATGTCTACATGAAAACATTTTTTTCAGATTTTGTTTGAGTTATGGAAAAAGTATTTTGGC
TGAGAAATGTATATAGAGCTTAATGGAGCTCGGCCTCTGCAGCCACTTTTCGCTC
>MITE_T_3221|chr4A|225314297|225314712|TACT|18|F211 TSD_IN:no MITE_LEN:415 TIR_LEN:18 CANDIDATE_ID:MITE_CAND_82708
ATCAGTGGCGGAGCCAGGATTCGAGTATAGGAGGGGCCGAGTACGTATATTGATCTAATC
TTGTTGGTAATTACTCTTGTCGATCGATTACTCTTGTCGNNNNNNNNNNNNNNNNNNNNN
NNNNNNNNNNNNNNNNNNNNNNNNNNNNNNNNNNNNNNNNNNNNNNNNNNNNNNNNNNNN
NNNNNNNNNNNNNNNNNNNNNNNNNNNNNNNNNNNNNNNNNNNNNNNNNNNNNNNNNNNN
NNNNNNNNNNNNNNNNNNNNNNNNNNNNNNNNNNNNNNNNNNNNNNNNNNNNNNNNNNNN
NNNNNNNNNNNNNNNNNNNNNNNNNNNNNNNNNNNNNNNNNNNNNNNNNNNNNNNNNNNN
NNNNNNNNNNNNNNNNNNNNNNNNNNCTGCTCGTCCCCCTGGCTCCGCCCCTGAT
>MITE_T_3225|chr5A|535244013|535244427|CCTCGAGG|14|F212 TSD_IN:yes MITE_LEN:414 TIR_LEN:14 CANDIDATE_ID:MITE_CAND_472133 COMMON_TSD:TT
GGGAAATACCCAATGGTTCCTGGGTACATATGTACCTATATGGGGATTTATTTTTAATAG
TTAAACAAAAAGTCAAAATAGTTAAGAAACTATTTTTAGAATAAAGTTGACTTACTTGCG
CACTAGTATACACATTTTCACAAAAAAGAAAACTATGTTGACTTCACAGCGAAAAAGACA
ATTTATTTGCTACTATAGGTCACTATTCACGCTATTTTGACCGGAAATTTGTCTTTTTTG
AAAAGAAGTCAAAGAGGAATTTTATGTTTTTGTCACTTTTCTCACTAGTACAATGGAAGG
TCAAGTTTTTATCAAAAATATTTTTAGAAATTTTTGACTTTTTGTTGAATTACTAATCTA
TTTTTTTTGCATATAGGGTACATATGTACCCAGGAACCAAAAGTTCCCCTCCTC
>MITE_T_3243|chr3A|212096376|212096790|CA|432|F213 TSD_IN:no MITE_LEN:414 TIR_LEN:432 CANDIDATE_ID:MITE_CAND_479819 COMMON_TSD:TA
TATCTGGTGCACCAACGGAATTGGTGCTACCGGTGCACCAGACCCCATTGCATATTAAAT
AATGTTCAAAAAATCTAGAAAAATAATAATTTATTGACACAACAACAATGTATGTTGTCA
CAAAATTTGAATCAAAATTCAAAACAATGCTCAAGATACAAAAATGACGAATTTGACGTC
AATGTGCTAATGGGCCAAAATTGAAGCCCAACTTGTGTTATGTACTATTCAGTGTCAATT
TTGTTATTTTTGTATCTCGAGCAATGTTTCGAATATTGATTTGAATTTTTGTGACAACGT
ACATTGATGTTGTGTCAATGCGCTCATTTTGTTTTGGATTTTTTTCAAACATTTTTGAAT
GTGCCACAGACGAACGGTGCACCGATAGCACAACTAGTGCGGGTGCACCAGATA
>MITE_T_3254|chr7A|564272070|564272484|CG|440|F214 TSD_IN:yes MITE_LEN:414 TIR_LEN:440 CANDIDATE_ID:MITE_CAND_491614
GCTAAATTTCGTGTTTTGACCTTTTTCTAAAACCTATTCGAGATCTGACCCTAGTTTGAA
AAAAAAATCAAGATCTGACCCTACCGCCAGGGACCATGACGGTAGGGTATAACAGCCTAC
CTCCAAGCACCCTGACAGTAGGGTTGCATGCCCTATCGCCAAACCCGCCTAAGTATTAAA
CACAATACATGCTCGTGCCTACCGCCAAGCACTTTGGCGGTAGGGTTGTGCAGGCTACCG
CCAGCCCGTTTGGCGATAGGGATGTTTCCTACCGCCAAAGTTCCTGGCGGTAGACTGTTA
GACCCTACCGCCATGGACTCTGGCGGTAGCAAAAGGGTCAGATCTCGAATTTTTTTCAAT
TTAGGGTCAGATCTCGAATAGGTTTCGAAAAAGGGTCAAAACACGAAATTTTGC
>MITE_T_3262|chr6A|591797768|591798182|TA|55|F215 TSD_IN:yes MITE_LEN:414 TIR_LEN:55 CANDIDATE_ID:MITE_CAND_497620 COMMON_TSD:GC
CTAGGAGCCTGTTTGGGACTACTCTGCTCCTTTAAATTCAGCTCCGCTCCAGAAAACACA
AGCCAAACGGGGTAGCTCCACAATATGCCGCTCCGCAAAAAAACTAGAATCTGGTGTACA
ACTCTCAGTTTTTTATGAAGCTCTTCAGGGGTGCTCCAAAAAACTCTAGAAGCTGGAGTT
GGGTGGAAATTACCCACCACTGCCACCACTAAGTGGATACCCCTTCGTTTCTCCCCCCTC
AACCAATCAAACAGATTCTTTCCACCAAATATCTCATTCTTGAAGCTGGAGCTAGATGAC
AGCCAAACATTCTCCTTAATAGTACTACAACTTTTAGATGAAACTGCTCCAAAGTAAATT
TAGTGGAGCGAAACCGATTTTTATGAAGCGGAGCAGTCCTAAACAGGCCATAGA
>MITE_T_3320|chr7A|647918461|647918875|CG|36|F216 TSD_IN:no MITE_LEN:414 TIR_LEN:36 CANDIDATE_ID:MITE_CAND_568807 COMMON_TSD:AATT
TGTTTTGACCCTTTTCTAAAACTTATTTGAAATTTAAAACCTATTTAAGATTTGACTCTA
GTTTAAAAAAATTGAGATCTGACTCTTTTGCTACCGTCAGAGTCCATGACGGTAGGGTTT
AACAGCCTACCGCCAGGGACTTTGACGGTAGGAAACATCGCTACCGCCAACCGGGCTGGC
GGTAGCCTGCACAACCTTATTGTCAAGGTGGTTGACGGTAGGCATGAGCACGCATTGTGT
TCAATACTTAGAAGGTTTTTGGCGGTAGGTCATGCAACCATACCGCCAGGGACCTTGGCG
GTAGGCTGTTATACCCTATCGCCATGGTCTCTGACGGTAGCAAAAGGGTCAGATCTCGAA
AAAAATTCAAACTAGGATCAAATCTCGAATAGGTTTCAGAAAAGGGTCAAAACA
>MITE_T_3326|chr6B|672998427|672998841|CCGTGGTC|421|F217 TSD_IN:no MITE_LEN:414 TIR_LEN:421 CANDIDATE_ID:MITE_CAND_590008
GGGAAAGTATCCGGTGCTCCCGGCCTTGGGGTAGTCTCAGTACTCCAATATCAAAAATAT
TTTTTAATGTTTCAAAAAATTCCGAATTTTTTTGTGAATGTTCACATGAATGCGACTATA
TGCCTAAAAATCTCAGGTCCAAACTCGAAACATACATTGAGAAATAAAAATGTAAAATCT
AGCATGAATAGTGTAAAGAAGGGACAAAATCAACATTGACACTATTCATATCTGGATTTC
TTTTTTTTTCTTTCTCAATGTACATTTCAATTTTGGACCTGAAATTTTAGGGGGTATAGT
GACATTCTTTGTGAACATTCTCACTTTTTCCCGGAATTTTCGAAACTCTAAAAAATGCTT
TCTAACATTGGAGCACTGGGAGTATCCTAAGGCTGGGACACCGGATTCTTTCCC
>MITE_T_3330|chr3A|16659470|16659884|TA|18|F218 TSD_IN:yes MITE_LEN:414 TIR_LEN:18 CANDIDATE_ID:MITE_CAND_627717 COMMON_TSD:TA
AGTGTCATAGTTTTGAGCTACTCCCTCCATGACAGTTTAAAGGGCGTACCTCACATCTCT
CTGGACCCAAGGTTGCTAGCGATTGGCAGGAATAACTAATGCACTAGAGCTGTCGTAGTT
AAGGATATGCGCCTAATTAATCGCCAAACAAACGCATAGTAACCTCCCTGTCCAGTAAAA
AAAGGAAACCATCGCATGCATTGGTGGAGTAATTTCAGTTCACACCATGCATGTGCACCA
GGAAGGCAAGCAGAAGGAGCTACTTCCTCCCAAAACCATGCAGTTAATAGGCTAATTAAT
GACCCGCGCCCTATTTCCCTCTAATTGTGAAAAATTCTGGTTTTGAAGATACGCCCTTTA
AACTGTGATGGAGGGAGTAAGGTTGAACTAACCTTGGTTCAAAACCATGGCACT
>MITE_T_3336|chr2B|224336233|224336646|TATA|66|F219 TSD_IN:yes MITE_LEN:413 TIR_LEN:66 CANDIDATE_ID:MITE_CAND_364057 COMMON_TSD:TA
TTATATATATATATAGTCGCGCTATTCATCACCCTAGATGAATAATAGTTATTCTTCACC
CCCTCTCTATTTTGACATCAATGCACCGTATTTTTACGTTTTGTAAATTTTGTCTTATTT
CATACATAAAAAGAGAACGTAAGAAAACATGTACTCGCTGTAAAAAATATTTTATGTTAT
GTAAAATTATGAATATAAAAAATAGTGTAAAACATACATAAAATGTGATTTTTCTGGTCT
TATATCCTATATTTTTGTTTTTTATACCAAATTTTACATATTGAATCAATATGCATGTAA
CTATTTATATTCTAAACGTAATTTATCTAGGAAGCGATCGTAAGATTACCTTGGGTGAAG
AATAATTTATTCTGCACCCTGGGTGATGAATAGTAACATTATATATATATATA
>MITE_T_3354|chr3A|739137118|739137531|CGCG|21|F220 TSD_IN:yes MITE_LEN:413 TIR_LEN:21 CANDIDATE_ID:MITE_CAND_501817 COMMON_TSD:CGCG
CGCGCGCGTCGCAACGCTCGGTTTCGGACCAGGTAGGCTTTCCTCTTAAGTATGTGCGCA
ACGAGTCGAATTTCCTTTTTAACTAACCAGAGTGGCAGAGATTGAGGACACGCCGGCCCC
CCACCCCCCCGTTGAAATCAGGGGGGGCGAGAGAGATTAGGGAAAGTGGCGGGCCCGTGC
TTGCATGTGTGGCTAAATTCACGGAGCAGAGAGAACGTGCTGGACCAGGGTGCTTGCATG
CAACTGAGAAAGAAAATTTTGGTGGGTCCAGGCGCTCACGGAATTGCTACCATTCCTTGC
ATGCATCCTCACGCTGGGCACAAGGTAGGACCCACTAATAATGACCCTGGTAGTTTAGAA
ATGGAAAGTGGAAGGAGATACGCCGCTGTCTGTCGCGCGTCGCAACGCGCGAG
>MITE_T_3358|chr5B|121913548|121914311|GAA|15|F221 TSD_IN:no MITE_LEN:763 TIR_LEN:15 CANDIDATE_ID:MITE_CAND_116122
GATAGGGGTGGGCATTCGGTAGAAACCGAAAGTTCGGTTTATACCGTTCGGTATATTTTT
AATTTCGGTTAACAAAACCAAAAACCGAAAATAATAGTCAAAAACAACTAACCGAAAATT
TGGTTAGCTGACCAATTCGGTTTGGTTTTCGGTTTAAACCGACTAATTGCATCATTGCTG
AGAAGCTACAGTGAGCGCATCATCCATGAGCTCCCTGGCCTCTTATATAGCTGGTCACCT
TGTCCCTGAAGCGTAGCTAACCGATGTGGGACTAAACAAGTAACACTCCACCCGGTGCAC
ACTCTATCAGCCAAAGGAAATACTATTTGGGCCATCCAATTAAGTCGACGTACCAAATCA
CACCAGCTGGGCCTTCTCATGCTATGTGGCTGCATGCATGCACGCGCGCGGCCGTGAGTA
GTTGCATGCGAGAGGTGTTTTGTCTCAAAAAATGCAAGAGGTGCTGGCTCAAAAGAAAAT
TCTGGCGAGACATGCGGACGTGGGGTGCCTCGCACTAATTGCGTTCAGTTCGGCTTGGCA
TCTGGCGAGATTTGCGGTCGCGCAGGACGCCTGTACTAGAATTGTGTGCTTTTCGGTTTT
CCCTTCAGTTATCGGTTAACTACCGAACCGACCGATTTTAATTCGGTTATTAAACATAGA
AACCGAATTTAAATATAGCAGCAGCAAAAACCGAAATTTCGGTTCTTTCAGTTTCAGTAT
CGGATTGGTATTCGGTTGGTCAGTTTTTATGCCCACCCCTATC
>MITE_T_3369|chr3A|708391133|708391545|TT|68|F222 TSD_IN:no MITE_LEN:412 TIR_LEN:68 CANDIDATE_ID:MITE_CAND_112096 COMMON_TSD:AT
TTGGTATATATATATATATAGTGTTACTATTCATCACCCAAGGTGCAGTATACGTTATTC
TTCACCTGAGGTAATCTTACGATCATTTCATAAATAAATTACATTTGAAATACAAATACT
TACATTCATATTGATTTAAGGCAAAAAAATTGGCATAACAAAAAAATATAGGTCAAAAAA
TGTATTTTACGTACATTTTACACTATGTTTTTACATTTGTAATTTTACGTAACATAAAAT
ATTTTTACGACGATTATAGGTTTTCTTATGTTCTCTTTTTATGTCTAAAATATGACAAAA
TTGACGAAACGTAAAATTACGGTCCATAGATGTTAAAATAGAGGTGGGTGAAAAATAACT
ATTCATCACCCAGGGTGACGAATAGTCAATCCCTATATATATATATATCCAA
>MITE_T_3382|chr7A|637176261|637176673|TTA|20|F223 TSD_IN:no MITE_LEN:412 TIR_LEN:20 CANDIDATE_ID:MITE_CAND_557882 COMMON_TSD:TA
CTATTCATCACCCAGGGTGCAGAATAAGTTATTCTTCACTCGAGGTAATCTTACGATCAT
TTCATAATTAAATTACGTTTGGAATTCAAATAGTCATATTCCTATTGATTCACTACGTAA
AATTTGACATAAGAAAATAAAAATAGAGGTCATAAGACAAGAAAATTTGCATTTTATGTG
TATTTTATACTATGTTTTTACGTTTGTAATTTTACATAACATAAAATATTTTTTACGGTG
ATTATATATTTTCTTACGGTCTCTTTTTGCGTCGGAAATAAGACAAAACTTACGGAACGT
AAAATTACGGTGCATTGATGATAAAATAGAAGGGGGGTGAAGAATAACTATTCCTCACCC
AGGGTGATGAATAGCGCGACCCTATTTTTACGTCACCCTGAGTGAGGAATAG
>MITE_T_3398|chr2A|760764844|760765255|ACCGGGAGA|82|F224 TSD_IN:no MITE_LEN:411 TIR_LEN:82 CANDIDATE_ID:MITE_CAND_657552
GGCAAATTTGACAAATCTGACCTATAGACGAAATCAAATCACAGAATGAACTGTCCGTCA
AAGTATTTCACGCAGCTGACCCGTGGCGCCTAGCTCCCGGGCATTGCACTCAAAGTATTT
CACGCAGCTGACCCGTGGCGCCTAGCTCTTAGGCGCTGCACTAGTGCAACGCCCGGGAGC
TAGGCGCTGCACTGTATAGTGTGGCGCCTAGCTCTCAGACGCTGCACACTGTTTTAGTAA
TTTTCGGGTATGACGCTGGCCGTGTAGCGTCTATCTGTGAGGCGTTGCACAGTGTAGTGT
GACGCCGTCGTGGCGGGCGCTATACAAAAGGGTCAGGCGTGTGAAATAGTTTTACGGGTA
GTTCATTCCGTGATTTGATTTCGTTTATAGATCAGATTTGTCAAATTTGCC
>MITE_T_3404|chr5A|188888150|188888560|TA|63|F225 TSD_IN:yes MITE_LEN:410 TIR_LEN:63 CANDIDATE_ID:MITE_CAND_160969 COMMON_TSD:TATATATATA
TGTATGTATATATAATGGGAAAATCCATCCTACCACCTAGGGGTAGTTACCCCACATGTC
TCATATACTACCATGTGTTACTATCTATAGTAATTTATTATTTTAAATATGTTCATATAC
TATATCTAAGATATTTCAGAGCAAGTTACATGAAAAAATTGCATATGAGCCCATAGTTTT
TGTTATATTTGCGAAATACGTACATATTTGTACGTAAAAAAGAGCATACTCAAAACAAGG
TATATACTACCTAAAAATTAGTATATATACTACCTAATCATTGTTATATACTACATACTA
CACGTACATACTCTCGGTTTCGTCAGATACTACATACAACATACAAAACGCAAGTGGTGG
TAACTACCACTGCTTGTAGGAAACATTTGTCCTATATATATATATATATA
>MITE_T_3424|chr5A|442503159|442503569|TGC|27|F226 TSD_IN:no MITE_LEN:410 TIR_LEN:27 CANDIDATE_ID:MITE_CAND_390646 COMMON_TSD:TGC
TTTTGCAGCTCGGCCTCTACGGAGGCCGTTTCCTAAAAATTCAAAATTCAACAAAACTTA
TATTTTTACATTTCGAAAAATTCTGAAAAAATACAGACATACATGGAGGCATAACACACA
TGTGTGTATATTTTTAGGACGAAATATGTTGAAATGAGGGCTGTGTAAAAAAGACAAATA
TGTGATTTTTAATACATGATACTATTCATCCCAAAAGTCCATGAATTTATTCTTTCTGCA
GAGATCGCATCTCAAAGTATTTCATTCTGAAATTTTACACACATACAAATCACATCCTTG
TGTACTTGTACAATTTTCTTTTCAGATTTTGTGAAACCAAAAAGAATGAATTTTATTTTA
TTTTATTTTTCTTCAAAAAAATTGGCCTTCATGGAGGCCGAGCTCCAAAA
>MITE_T_3431|chr6D|229660118|229660527|AGG|26|F227 TSD_IN:no MITE_LEN:409 TIR_LEN:26 CANDIDATE_ID:MITE_CAND_221434 COMMON_TSD:TA
GGGTGATGAATAACTATTTTTCACCCAGGGTAACGAATAGTCAATCGATGCTATTCATCA
CCCAGGGTGCAGAATAAGTTACTCTTCACCTGAGGTAATCTTACGATCACTTCATAATTA
AATTACATTTGGAATTCAAATAGTTACATTTCCTTTGATTCACTACGTAAAATTTGGTAT
AAGAAACTAAAAATATAGGTCATAAGACAAGAAAATTTGGAGTTTATGTATATTTTACAC
TACGTTTTTACGTTTGTAATTTTACACAACATAAAATATTTTTTACGGCGATTATATATT
TTCTTACGGTCTCTTTTTACGTCAGAAATAAGACAAAACTTACGGAACGTAAAATTACAG
TGCATTGGTGGTAAAATAGAGAGGGGTGAAGAATAACTATTCCTCACCC
>MITE_T_3440|chr6A|604136|604545|TCA|15|F228 TSD_IN:no MITE_LEN:409 TIR_LEN:15 CANDIDATE_ID:MITE_CAND_537 COMMON_TSD:TAA
GCCAACTAGTACTAGTACTCCTGTACTCCTGTAGCCTTCACGTGAGGTAGAGGGTGCTTG
GATTCAAGGGACTATTTTTAGTCTGACTAAAAATAGTCTTTTTTAGAGGCTAAAGTTCCA
AGCACCCCTGACTAAAGAGAGGCTAGGACTAGTCTTGAGGCTAAAAAATTTTAGTCATAG
GAAACCTACTAAAATATGTATTAGCCCTCTCTCTCCTCATTTAATTCCTCTCCTTTAACA
CATGCGAGTTCTGGATTGGAGGATTTGGAGGATAATAAATGCTCAATAACTTGATTTTAG
TCTCTTTAGTATTTGGATCCAAGCATGGGTGAGACTAGCAAGTTTTAGTCCCACTACTTT
TAGTCATGGGACTAAAACGTATCCAAGCACCCTCGTAGTACTACTTGGC
>MITE_T_3471|chr4A|501940220|501940629|TATAATAATA|48|F229 TSD_IN:yes MITE_LEN:409 TIR_LEN:48 CANDIDATE_ID:MITE_CAND_596299 COMMON_TSD:AT
CAGAAATAATTTGCTACCCATGGTGGTAGCTACGCACAGCCCCGAGTTTTATCTTTAATT
ATTTAGATAAATTATTTTGGACTATCAAAAATAACTCTATAATGAAAATATCGTGACTTT
GGACCAGCTGGGCAAGCAAACGGGCAATTATGCCAAAAAGGCAAACAAAAAGACGGAGAG
AACTGAGAAAAGTCCCTTTCTACACAAAGAAAAGGCACTTGTGTTTAAAAGGTAATAAAA
AAGACCAACAGAAGTGAGAAAAGGTCATTTCTATACAACAAAAAATGCACTTGTGCCAAT
GCCATAAGAAACCCGGCATCTCATATATCAAAAAAGGCACGTATGACAAAGGGCGTGTAG
TTGGAACCATGCGTGCGTAGCTACCACCATGCATAGGAAATCACCTCTC
>MITE_T_3491|chr2B|461744886|461745295|CTTACAGC|12|F230 TSD_IN:no MITE_LEN:409 TIR_LEN:12 CANDIDATE_ID:MITE_CAND_690331 COMMON_TSD:TA
TAAACCCGGGCATGGGCAGCCCGGCCCGACGACCCGGCCCGAGCCCGGCCCGACGACCCG
GCCCGAGCCCGGCCCGAAAAACCCGGGCCGGGcCGGGCCGGGCTTGACGTTCGGGCCGGG
CTCGGGCCTAGTTTTGCAGCCCGGAAGATAGTTCGGGCCGGGCTCAGGCTTCATTTTTTA
TGTGTTTCGGGCCGGGCTTTCGGGCTTCGGGCCGGGCTTGCACGTGCGTACACTAAAAAA
CAGCGTTCGGGCCGGGCTTTCGGGCTTCGGGCTTGACTTCGGGCCGGGCTCGGGCTTGAA
AACAGGGAGTATTTCGGGCTTCGGGCCGGGCTCGGGCTTGGGAAATGAAGGTCGGGCTTT
TATAAGCCCGGCCCGAAATCCGGCCCGGCCCGACGTTTGCCCGGGTTTA
>MITE_T_3532|chr2B|205641692|205642101|TCG|14|F231 TSD_IN:no MITE_LEN:409 TIR_LEN:14 CANDIDATE_ID:MITE_CAND_83592 COMMON_TSD:ATA
GGCCCTGTTTGGATACTCTAAACTCAGTTAAATGTTAGAGTTAGATTCTAATCCTGAACT
AACCCTGAACTAACTCTAAGTAAAGTGGTGTTTGGATGGCAGGGTTAGATGAAGCGCGGA
TAAGGCGAGGCACCTTCATGGACGGTGCGAGAGGGAGGGAGGGAGAGGACGAGAAGCTTC
GAGGAAGTGGGGAGGGATCTGCTGCAGGAAGAGCGAGAGAAAAAAAGTGTTTTTTAGTGG
TCCCAAGAAAAACCAACCCAAATAAGCACCTCTTGGATGGGTTAGTTTTTTTGGATGGGT
TAGATGCATCTAATCCAAACTAACCCTCCTGTTTGAATCTTTTTAAGTTAATTGAGTCTA
AACTAACCCAAACTAAATCTAACCCACCATCATGGATCCAAACAGAGCC
>MITE_T_3712|chr2B|461374517|461374925|AGT|28|F232 TSD_IN:no MITE_LEN:408 TIR_LEN:28 CANDIDATE_ID:MITE_CAND_218089 COMMON_TSD:TA
ACTCCCTCCGTCTAGGTGAATAAGTCATATTAGAAGGTGCATCACGACCTAGGTGCAAGC
AGATTGGTGGAAAAGAAGAATATTTCTCTCTTCTAAACACAACATTTAATCACAGCAGTT
AAGAGGATGCCTTATTAGCTACCCATGCATGCCCTCGTAATTCATAGCATGCAAAGCACT
TTTATTTCTTTCCTAATAACCGCACGGACGTGCTGCATGCATTGGTTCTTGCCCGAGCAA
AAAAAGGGAGGAAAGGGGTTTCCACGGGAGACAATGAGCCAGAGGTGGAAGCGCTCGCTG
GCGAACAAGGCAGGGTGGGCATCGAGATGGAAAGTTAATGAACAGAGCCTAAACATTTTG
GGAAATCTAATTTTGGTAAGGTGACTTACTCACCTAGACGCAGGGAGT
>MITE_T_3719|chr5B|309646067|309646475|ATATATATAT|62|F233 TSD_IN:yes MITE_LEN:408 TIR_LEN:62 CANDIDATE_ID:MITE_CAND_274222 COMMON_TSD:TA
ATATAGGGATTGACTATTCGTCACCCTGGGTGAGGAATAGTTATTCTTCACACACACACA
CCCCCCCTCTATTTTACCATCAATGCACCGTAATTTTACGTTCCGTAAGTTTTGTCTTAT
TTCCGACGTAAAAAGAGAATGTAAGAAAACATATAATAGCCGTAAAAAATATTTTATGTT
ATGTAAAATTACAAACTTAAAAACATAGTGTAAAATATACATAAACTACAAATTTTCTTG
TCTTATGACCTATATTTTTATTTTCTTATGCCAAATTTTACGTAGTGAATCAATAGGAAT
GTAACTATTTGAATTACAAATGTAATTTAATTATGAAGTGATTGTAAGATTACCTCGGGT
GAAGAATAATCTATTCTACACCTTGGGTGATGAATAGTATCACTATAT
>MITE_T_3741|chr5A|411161714|411162122|ATAT|66|F234 TSD_IN:yes MITE_LEN:408 TIR_LEN:66 CANDIDATE_ID:MITE_CAND_337278 COMMON_TSD:TA
ACATCATTATGTATATAGCTATTCATCACCCTGGGTGAGGAATATTTATTCTTCACCCCC
CTTTATTTTACCATCAATGCACCGTAATTTTATGTTCCATAAGTTTTGTCTTATTTCTGA
CACAAAAAGGGACCGTAAAAAAATATATAATCACCGTAAAAAATATTTTATGTTATGTAA
AATTACAAACCTAAAAACATAGTCTAAAATACACATAAACTGCAAATTTTCTTGTCTTAT
GACCTATATTCTTATTTTCTTATGTCAAATTTTATGTAGTTAATCAATAGGAATGTAACT
ATTTGAATTCGAAACGTAATTTAATTATGAAATGATCGTAAGATTACCTCGGGTGAAGAA
TAACTTATTCTGCACCCTGGGTGATGAATAGTAACACTATATATATAT
>MITE_T_3753|chr2B|794912112|794912520|AAA|73|F235 TSD_IN:no MITE_LEN:408 TIR_LEN:73 CANDIDATE_ID:MITE_CAND_694918 COMMON_TSD:AAA
GGTGAACATGGGTGCGCGCGCACCCACGTGAATAGTAATAAATTCATAAAAAATACTAGG
AAAATTAAAAATTTCTGAAATTTCGCGGTATGAACCTTAGTTGATCATTCTACTCATGTG
TGAAGTTTCATGATGTACTGACACCCACCCATGCCATTCTTGGTGAAGAAAATACAAATG
CGACCATACTATTCATTAAAACAGTGTTTTTTAATATAGCTTCGTTTAGCTTTGATTGTG
TCATTTTTGCCCAGATTACCTCGGATGTGATTACTTCGTAAAACTTCATATGCGAGTATA
CTGGTTGACTATGTATATTACAAAAAAAAAATCGGATTTTTTTTGATTTTTTCTAGCATT
TTTTCGAATTTACTATTTATAAAGGGTGCGCGCGCACCCATGTTCACC
>MITE_T_3766|chr6B|20079768|20080175|TTA|17|F236 TSD_IN:yes MITE_LEN:407 TIR_LEN:17 CANDIDATE_ID:MITE_CAND_21981 COMMON_TSD:TTA
TGGCGTGTTTGGTAATATGTGGGAAGGGGAATGGGAGTTTAGAGGAGGGAGTTGTGTTGA
GATTAGACATGGGATGAGTCATTTTATTCTCAATCCTCTGTTTAGTGCGTGATAGGAATT
ATGTGTAAGAATATGAGGAGAAATTGTACTCCCTTGTTTGGTTCGTCAGAATTGACATGA
GACTAGACAAAGGAAGTTAGGATGAAGGGTTAAGATTGATTCATTAAAACAATTCTCATC
CAACTCCCACTCCCTCCCCTGTTAATAAAACGGTGGGAGTTCGAGTCTCAAGTCCCACGT
CTATTCCCTTGTGAATTCCCAATACCTCCAACCAAACAATAGATTTAAAGTCTTGTACCC
CTTCCATTCCCATTCCTAACTCTAATTACCCTCAACCAAACACGCCA
>MITE_T_3772|chr1A|14852328|14852735|CCA|412|F237 TSD_IN:no MITE_LEN:407 TIR_LEN:412 CANDIDATE_ID:MITE_CAND_293205 COMMON_TSD:AA
ATAGAGACATGATTTTCAGCACCTGGGTGCCCCTACACCCTCTATGAACAGTAAATTCAA
AACAAATTCAAAAAAATCAAAAAAATTCTGAAACTTTGGGACATCGAACATCATGAAACT
TTTGACGATCTTGCAATGTTTTAGCTAAAAACAACATTCGAAGAGCACTCAAATAAAAAA
ACAAAATCATTGTTCAAAGTGTATGTACATTTTTGAGCAGTGATTTTGTTTTTTTGGTGA
GGGCTCGACGAAGGTTATTTGTTGCTGAAACTTTGCAGGAACATCAAACCTTTGATAATC
TTTGATCCCTGAAAGTTTCAGATTTTCTTGATAGTTTTTCAATTTTTTATGAATTTACTG
TTCATAAGGGTGTAGGGGCATCCGGGAGCTGTTAGACATTTCTCTAT
>MITE_T_3801|chr2D|488631131|488631537|GC|26|F238 TSD_IN:yes MITE_LEN:406 TIR_LEN:26 CANDIDATE_ID:MITE_CAND_127090 COMMON_TSD:TAA
ACATTAGGCCTTTCTCTACGTAGGCCAAAAGAGGTGCCAAATCTACTTTTACATTATTTG
GCACCAGTGCCCTCCATAGCTCATGCGGTGCCATAAAAAATTTACTACGAACCGGAGCAA
GTTCCTGCTTCGATGCCCCATTCGAGCATTGCAATAGGATATACTACCATTTGTACTTGC
TGCTCCGATGCCCATTTTTCTGAAGGTGGACGAGAGGAACTGGCATGAAGGATTGACCAG
AGGTTGGCTTGCTTTGATTTTTCTATGTACATGTGGGTCCCATCTTTCTACGGGCTGCAC
CCGCATGGTGTGAGGCCGGTGCCGAAGAAATTTACCAGGGCATCGATGCCCAGTCTACTA
TATTTTAACATGCCGGGCACCGACTACATAGTGGAAGGCCTTAGGT
>MITE_T_3828|chr6A|17981216|17981622|GC|13|F239 TSD_IN:yes MITE_LEN:406 TIR_LEN:13 CANDIDATE_ID:MITE_CAND_18508 COMMON_TSD:GC
TGATTGCGGAAAATGCCAACGGAGGCCGAGCTCCAGTGAGCTCGTTTTCATTTTTTTTGG
AGCGCGAAAAATTCCAAATTTATTTTTTGAACACACATGCACATGTATACTATGTATATG
AAAAATTTCACAGTATTATATGTTTACATGTGGCGTACAGGAAAAAGACAAATACACATT
TTTTAATGGGCCTTTTATTTTTATTCTTGGGCCAGAAATTTGTTACGTATTTTTGTACAG
CCTACAAATCACAACATTTTTCGACGAAATTTAACACGTTCTTGCGGAATACATATAAGT
TTTCATGGTATTTTTTCAATTTTTTTTGGAACTTTTAAATACGCTTTTTGATTTTTTTTC
AAAATACCGAGCTCACTGGAGCTCGGCCTCCAAAAATCCGCACTCA
>MITE_T_3837|chr2A|575652976|575653382|CCATATGG|432|F240 TSD_IN:yes MITE_LEN:406 TIR_LEN:432 CANDIDATE_ID:MITE_CAND_340111 COMMON_TSD:AATT
CGGCTAAATTTCGTGTTTTGACCCTTTTCTGAAACCTATTCGAGATTTGACCCTAGTTTG
AAAAAAATTCGAGATCTGACCCTTTTGCTACCGCTAGGGACCATAGCGGTAGGGTATAAC
AGCCTACCGCCAAGGTCCCTGGTGGTAGGGTTGCAAGCCTCCTAAGTATTGAACACAGTG
CGTGCTCGTGCCTACCGCCAAGGTGCTTGGCGGTAGGGTTGTGCAGGCTACCGCCAGCCC
GGTTGGCAGTAGCGATGTTTCCTACCACCAAAGTCCCTGGCGGTAGGCTGTTAGACCCTA
CCGCCATAAACTCTAGTGGTAGCAAAAGGGTCAGATCTAAAAAAAATCAAACTAGGGTCA
AATCTCGAATAGGTTTCAGAAAAGGGTCAAAACATGAAAATTTGCC
>MITE_T_3855|chr6D|396524347|396524753|AT|30|F241 TSD_IN:yes MITE_LEN:406 TIR_LEN:30 CANDIDATE_ID:MITE_CAND_379554
TAAGAGGTTGTTTGGTTGATGTCCTAGACAGCGTGCCTGGCAAATTCGAGCGCCTGGCTC
ACGCCTGGGAAAGTGCAGCTTTTTGCCTGGCCAGACAAGCCTTGTTTGGCTTGGGACCAT
GCCTGGTGGTGAATAATGCGTGCCACATCAATGTATTTAGCTGTCTTTTCCTTCGCACAT
GCATGATTAATTAGATTCCCAGGCAGCACCCTAGCGTCCCTTCTCGGTTGCCTGGACCAG
GCTAATGACGGTCTCCTACTTTCTAGACAGGCTAATGACGCATTGGGATTCTCAGGCCAG
GCTAGCTTCAACTTATCCAGGCACCAACCAAACAGAGTATAGACAGATCTCAGGCAAGCT
TCAGGCCAGACAAGTTTGCTCCAGGACAAGAACGAAACAACCCCTA
>MITE_T_3859|chr4A|150564711|150565117|AT|29|F242 TSD_IN:yes MITE_LEN:406 TIR_LEN:29 CANDIDATE_ID:MITE_CAND_4289 COMMON_TSD:AT
TTTCTATGCATGGTGGTAGCTATGCATGCATGGTGATAGCTATGCATGCATGGTGGCACC
TACACACCCTTTTGCATAAGTGCCTTTTCTTATATATGGGGTGTCGGGTTTTTTATGGCA
TTGGCATAAGTGCATTTTGTTGTATACAAATGACTTTTTCTCACTTATCTTTGTCTTTTT
TATTACGTTTTTGACACAAGTGCCTTTTCGTTGTGTATAAAGGGTTGTTTCTCACTTCAC
TTAGTCTTTTTGCTTGCCTTTTTGGCATAATTGCCTATTTGCTTGCCTGGCTGGTCCAAA
ATCACGATTTTTTGCTATAGAGTTATTTTTCATAGTCCAAAATAATTTACAAAAATAATT
ACAGATAAAAATTGGGGATGTGCATAGCTACCACCATGGGTAGCAA
>MITE_T_3865|chr5B|697455302|697455708|TA|16|F243 TSD_IN:yes MITE_LEN:406 TIR_LEN:16 CANDIDATE_ID:MITE_CAND_639879 COMMON_TSD:TTA
TAAGGGCATGTACAACGATGCACAATCAGCTGTCTATAAGAGGTTACAACTAGGATTTTA
GATGACGTGGGGGcAGAAATTAAGGAGAGAGAAAGAGCCTGTCGTTAGAATTAACGACGA
TCTGCAGCGCTTGAAAATCGCTCGCTACCGACGGCCGTTCTAGAGTTGTATCGAGTGCAT
CTGTAAGAACGGCAACTGCCCCTTTTGTACAAAGTAGGACCGGTGGGGTCGGCCGGAGAT
GGATGGGACTTAACTTTGTAGACTAAGTAACATATCTACTAATTTTAGGGTGTTACAGAT
AGTAAGAAAGGACGGTTCATTGTATAAGGTGTTTTTATCGCTGTCTATAGGTGACGTGGA
GGATCGTTGCAGGCAAGAGGCGTCTAAACTGATGTACATGCCCTAA
>MITE_T_3874|chr2A|472463058|472463463|TA|29|F244 TSD_IN:yes MITE_LEN:405 TIR_LEN:29 CANDIDATE_ID:MITE_CAND_338725 COMMON_TSD:TA
TTCTGCACCCTGGATGATGAATAGTTACACTATATATAGTAATACTATTCATCACCCAGG
ATGCAGGATAAGTTATTCTTCACCCAAGGTAATCTTACGATCGCTTTCCAAATAAATTAC
GTTTACAATATAAATAGTTACATGCATATTGATTCAATATGTAAAATTTGGTTTAAAAAA
TAGATTATAAGACCAGAAAAATCACATTTTATGTATGTTTTACACTATGTTCTTACATTC
GTAATTTTACGTAACATAAAATATTTTTTACGGCGAATACATATTTTCTTATGTTCTCTT
TTTATGTATGAAATAAGACAAAATTTACGAAACGTAAAAATACATTGCATTGATGTCAAA
ATAGAGAGGGGTGAAGAATAACTATTCCTCACCCAGGGTGACGAA
>MITE_T_3886|chr3D|236111871|236112276|ATA|31|F245 TSD_IN:no MITE_LEN:405 TIR_LEN:31 CANDIDATE_ID:MITE_CAND_348774 COMMON_TSD:TA
ATAACTATTCCTCACCTAGGGTGACGAATAGTCAATCCCTATTCGTCACCCTGGGTGAGG
AATATTTATTTTCTTCACCCACCTCTATTTTAACATCTATGCATCGTAATTTTACGTTTC
GTAAATTTTGTCTTATTTTAGAGATAAAAAAGAGAACGTAAGAAAACCTATAATCGTCGT
AAATTTTTTTTATGTTACGTAAAATTACAAATGTAAAAACATAGTGTAAAATGTACATAA
AATACATTTTTGACCTATATTTTTTTGTTAATGCCAAATTTTATACAGTAAATCAATATG
AATGTAACTATTTGTATTTCAAATGTAATTTATTTATGAAATGGTCGTAAGATTACCTCG
GGTGAAGAATAACTTATTCTGCACCCTGGGTGATGAATAGTATAT
>MITE_T_3908|chr5A|470915425|470915830|TA|23|F246 TSD_IN:yes MITE_LEN:405 TIR_LEN:23 CANDIDATE_ID:MITE_CAND_414309 COMMON_TSD:TA
TGACACTAATCGAAGTTACTAAGAGGGTGCTTGGATTCAAGGGACTTATTTTAGTCTGAC
TAAAAATAGTCTTTTTAAGAGGCTAAAGTTCCAAGCATCCCGGACTAAAAGGGGCTAAAA
CTAGTCTTGAGACTAAAAATTTTTAGTCAGGGGTACCCCTACTAAAATATGGATTAGTCC
TCTCTCTCCTCATTTAACTCCTCTCCTTTAACACATGCGAGTTCTGGATTGGAGGGTTTG
AAGGATAATAAATGCTCATTAACTTGATTTTTAGTCTCTTTAGTATTTGGATCCAAGCAT
GGGTGAGGCTAGCAAGTTTTAGTCCCACTACTTTTAGTTATGAGACTAAAACGTATCCAA
GCACCCTCTAACTTCATAGTGCAAAGTAACATAGTACTAGTGTCA
>MITE_T_3921|chr6D|461709604|461710009|GC|425|F247 TSD_IN:yes MITE_LEN:405 TIR_LEN:425 CANDIDATE_ID:MITE_CAND_446230 COMMON_TSD:AT
AAGGGGAGAATATCATACGGAAACCAACATTCAAAGAAAACTTCATGAAAACCATATTTG
AAAGTTTCAAAAAAATCTGAAAAAAATGTGGGATGTTAAGAGGATGATGTTCTATTGTCA
CGTGCAATTTCAAGTAAAAACACATCGCAGGATGCGAGCTATAAAAAGACAATTTCAGCA
ATGAATAGTGACATTACTGTTCGGCACTATTCAATGCTGATTTTGTCTTTTTCATAGCTC
ACATATCATAACATGTTTAAACTTGAAATTTTTCATGGCAATAGAACATCACCTTCTTAG
CCTCCCATATTTTTTTTGAGATTTTTTAGAAACTTCAAAACATCGTTTTCTCGTGGTTTT
CACCGGTTTCCACTGAATGTTGGTTTCCGTATGATATTTCCCCTT
>MITE_T_3935|chr5B|585336901|585337306|AT|24|F248 TSD_IN:yes MITE_LEN:405 TIR_LEN:24 CANDIDATE_ID:MITE_CAND_531458 COMMON_TSD:TA
TGCTTTATAGTAAACCCGGGCATGGGCAGCCCGGCCCGATGACCCGGCCCGAGCCCGGCC
CGAAAAACCCAGGCCGGGCCGGGCCGGGCTTGACATTCGGGCCGGGCTCGGGCTTTGTTT
TGCAGCCCGAAAGATAGTTCGGGCCGGGCTCAGGCTTCACTTTTCCTGTATTTCGGGCCG
GGCTTTCGGGCTTCGGGCCGGGCTTGCACGTGCGCGTACTAGAAAATAGCATTCGGGCCG
GGCTTTCGGGCTTCGGGCTTGACTTCGGGCCGGGCTCGGGCTTGAAAATATGGAGTATTT
TGGGCTTCTGGCCGGGCTCGGGCTTGAGAAATGAAGGTCGCGCTTTTACAAGCCCGGCCC
GAAACCCGGCCCGACCCGACGTTTGCCCAGGTTTACTTTATAGGA
>MITE_T_3963|chr1D|469104866|469105270|AT|142|F249 TSD_IN:yes MITE_LEN:404 TIR_LEN:142 CANDIDATE_ID:MITE_CAND_156496 COMMON_TSD:AATT
TTCGTGTTTGGACCCTTTTTCAATACTTGATCGAGATTTGACCCTACCTTGCAAAAATTT
CAGGATTTGACTCTTTTCTTACCGTCAGAGTCCACGGCGGTAGGGTATAACAGCCTACCG
CCAAGGTCCTTGGTGGTAGGTTTGCACACCCTACTGAAAAAATTTCTTAAGTATGAAACA
AAGTGCATGCTCGCACCTACCGCCGAGCACCTTGGTGGTATGGTTGTACAGCCTACCGCC
AGTCTGTCTGGCGGTAGGGGTGTTTCTACCGCCAAGGTCCTTGGCGGTAGGCTGTTACAC
CCTACCGCCATGGACCCTGGCGATAGCAAAAGGGTCAGATCCCGTTTTTTTACAAACTAG
GGTCAGATCTCGATTAATTTTCAGAAAAAAGGACAAAACGCGAA
>MITE_T_3969|chr4D|184609910|184610314|TA|23|F250 TSD_IN:yes MITE_LEN:404 TIR_LEN:23 CANDIDATE_ID:MITE_CAND_193382
ACATATTGGCCATGTTTGGACACTCTAACTCAGTTAGACGCTAGAGTTAGATTCTAACCC
TGAACTAACTCTAGCCAAAGAGGTGTTTGAATGGCAGAGTTAGATGGAGCGCGGATACGG
CGAGGTGCCTTCTCGGGTAGTGCGAGAGAGAGGGAGGCAGAGGACGAGAAGCTTCAAGGA
AGTGGGGAGGGATCTGCCGCGGGGAGAGCAAGAGAAAAAGGTGTTTTTTAGTGGTCCCGA
GAAGAACTAACCCAAATAAGCACCTCTTGAGTGGGTTAGATTTTTTGGATGGGTTAGATG
CATCTAACCCAAACTAACCCTCCTGTTTGGATATTTTTAGGTTAGTTGAGTCCAAACTAA
CCCAAACTAACTCTAACCCGTGGATCCAAACAGGGCCATTATGT
>MITE_T_3975|chr3D|123367784|123368188|TG|179|F251 TSD_IN:no MITE_LEN:404 TIR_LEN:179 CANDIDATE_ID:MITE_CAND_323754
TATCCGGCGCACCTGCACTTGTGGTGCTACCAGTGCACCGGATGCCCTAGAATGTTTTAA
AAAATCTGGAAAAAAAATATAGCACGTTAACGCAACATCATTGTATGATGTCAAAAAAAA
TTGTATAAAAATTTGAAATGATCTTTGAGATACAAAAATGACAAATTTGACATCAGTGTG
ATAATGGGCCAAATCTAAAGCCCAAGTTATGTTGTGTACTATTCAGTGTTGAATTTGTCA
TTTTTGTTTTTCAAGTTATGTTTCGAATTTTGACTTGAATATTTCTTTGACAACCTACAT
TGATGTTGGGCGAGTGTGCTAATTTTTTTCAATTTTTTTTGAACATTTTATAAGTATGTG
AGTTCGGTGCACCGGTAGCACCACAAGCTCCAGTGCACCAGATA
>MITE_T_3984|chr4B|391064219|391064623|TAT|16|F252 TSD_IN:no MITE_LEN:404 TIR_LEN:16 CANDIDATE_ID:MITE_CAND_328440 COMMON_TSD:TAT
GGCCCTGTTTGGACACATAGGTTAGAGTTAGTTTGAGTTAGTTTGGACTCAACTAACCCA
AAAATATCCAAACAGGTGGGTTAGTTTGGGTTAGATGCATCTAACCCATCCAAAAAATCT
AACCCACCCAAGAGATGTTTATTTGGGTTAGTTCTTCTCGGGACCATTAAAAAACTTTTT
TTTCTCTCGCTCTCCCCGTAGCAGATCCTTCCCCACTTCCTCGAAACTGCTCATCCTCTT
CCCCACTCCCTCTCGCACCGCCCGTGAAGGCGCCTCGCTGTATCCGTGCTCCATATAACC
ATGTCATCATCCAAACACCTCACCGGTTAGAGTTAGTTCAGGGTTAGTTTTGGGCTAGAA
TCTAACTCTAAACTCTAACTGAGCTAGAGTATCCAAACAGGGCC
>MITE_T_3991|chr5A|356105445|356105848|TA|33|F253 TSD_IN:yes MITE_LEN:403 TIR_LEN:33 CANDIDATE_ID:MITE_CAND_292282 COMMON_TSD:TA
CTCCCTCCGGTCCTCTTTTGTTTGCGTATAATTTTTTTCCGTTTTTCCCTGTTTAGTCTG
CGCATCAGCTCTTTGTTGTGCTGCTCTTTGTTGTGCTGCTTTCCCTTGGTGCCCTGCATC
TGCCTCAGTAATTAACGGACGCATGCACGGCTGCAGCAGGACTCCAGCCAATCCAGAGCG
GCATGCAGATGGGCCCAAGCCATGCGCGTGGGGAAGAGAAAAGGGGACCAAAGGAGCCTC
CCAATCACCCGCATGCAGCTATTGACTGGTTGCATTGAGCAATTAAACTACCACATCTCT
CCGATGCATGTACAGGGGCAATATAGTCCGAAAAAGATGCATGCAGTCCCTCCTTGGTAT
CCGGGCTTCTCCTTATACGCAGAGAAAAAAGGACCGGAGGGAG
>MITE_T_3997|chr7B|401366203|401366606|TTT|14|F254 TSD_IN:no MITE_LEN:403 TIR_LEN:14 CANDIDATE_ID:MITE_CAND_346392
GGCCTTGTTTGGATACTCTAACTCAGTTAGAGGTTAGAGTTAGATTCTAACCCTGAACTA
ACCGTGAACTAACTCTAGCCAAAGAGGTGTTTAGATGACAGGGTTAGATGGAGCGCGGAT
ACGGCGAGGCGCCTTCACGGGCGTTGCGAGAGGGAGGGACGAAGAGGACGAGAAGCTTCG
AGGAAGTGGCGAGGGATTTTCTGCGGCAAGAGCGAGAGAAAAATGTGTTTTTTTAGTGCT
CCAGAGAAGAACTAACCCAAATAAGCACCTCTTGGGTGGGTTAGATTTTTTTGGATGGGT
TAGATGCTTCTAACCCTAACTAACCCTCCTGTTTGGATACTTTTGGGTTAGTTGAGTACA
AACTAACCCAGACTAACTCTAACCCATGGATCCAAACAGGGCC
>MITE_T_4062|chr5D|87153304|87153707|AT|25|F255 TSD_IN:yes MITE_LEN:403 TIR_LEN:25 CANDIDATE_ID:MITE_CAND_89616 COMMON_TSD:TA
CAGTCTACATTAAACCCGGGCATGGGCAGCCCGGCCCGACGACCCGGCCTGAGCCCGGCC
TGAAAAACCCGGGCCGGTCCGGGTCGGGCTTGACATTCGGGCCGGGCTCGGGCCTTGTTT
TGCAGCCCGGAAGATAGTTCGGGCCGGGCTCGGGCTTCATTTTTCTGTATTTTGGGTCTG
GCTTTCGGGCTTTGGGCCGGGTTTGCACGTGCATACACTAAAAAACAGCGTTCGGGCCGG
GCTTTCGGGCTTCGGGCTTGATTTCGAGCCAGGCTCGAGCTTGAAAATAGGGAGTATTTT
GGGCTTCGGGCCGGGCTCGGGCTTGGGAAATGAAGGTCTGGCTTTTACAAGCCCCGCCCG
TAACCCGGCCCGGCCCGACCTTTGCCCGGGTTTAGTCTACATG
>MITE_T_4073|chr6D|105556818|105557220|TTT|84|F256 TSD_IN:no MITE_LEN:402 TIR_LEN:84 CANDIDATE_ID:MITE_CAND_107586 COMMON_TSD:AAA
GGTGAACATGGGTGCGTGCGCACCCTTTATGAATAGTAAATTCAAAAAAATGCTAGAAAA
AATTAAAAAAATCTGAATTTATTTTTTAAATATACAAAATCAACCGGTATACTCGCATAT
GAAGTTTCACGAAGAAATCACATCCGTGGTAATCTGGGCAAAAATGACAAAATCGAAGCT
AATCAAAACTATATTAAAAAGCACTGTTTAATGAATAGTATGACCGCATTCGTATTTTCT
TCACTAAGAATACCATGGGTGTTAATACATCATGAAACTTCACATGTGAGTAGAATGATC
GACTAAGATTCATACCGCGAAATTTCAGGATTTTTTTTTATTTTTTCTAGTATTTTTTAT
GAATTTACTATTCACATGGGTGCGCGTGCACCCACGTTCACC
>MITE_T_4110|chr7D|151711155|151711557|TATATATATA|67|F257 TSD_IN:yes MITE_LEN:402 TIR_LEN:67 CANDIDATE_ID:MITE_CAND_160907
TATATATAGGGATTGACTATTCGTCACCCTGGATGAGGAATAGTTATTCTTCACCCCCTC
TATTTTACCACCAATGCACTGTAATTTTACGTTCCCTAAGTTTTCTCTTATTTCTGACGT
AAAAAGAGACCGTAAGAAAATATATAATCGCCGTAAAAAATATTTTATATTATGTAAAAT
TACAAACGTAAAAACATAGTGTAAAATATACATAAACTCCAAAAAATACTGTTTTATGAC
CTATATTTTTATTTTTCTTATACCAAATTTTACATAGTGAATCAATAGGATGTAACTATT
TGAATTCCAAATGCAATTTAATTATGAAGTGATCGTAAAATTACCTCGGGTGAAGAATAA
CTTATTCTGTACCCTGTGTGATGAATAGCATCACTATATATA
>MITE_T_4126|chr4A|41649180|41649582|TA|43|F258 TSD_IN:yes MITE_LEN:402 TIR_LEN:43 CANDIDATE_ID:MITE_CAND_365880 COMMON_TSD:TA
GTACTCCCTCTGTCCAGGTGCATAAGGCACCTAAGAGAATTTAGGATTTTCAAGTATATT
AGTCGCCCTTCATTAGTTAGCACTAATGACTCGTATGCCTACCCCAATGCACTTAGCGTT
TTCAGCTTCACATTTATCTCCCTTCCATATGCAAACCAATCAGCCGCCTCTACCATTTAC
TTTTTCTTTGCATGCATGCCCGCCTCTACCATTTACTTTTTCTTTGCATGCATGCAAGCC
TCTACCATTTGACTTAGCCTATGCATGGTCAGTCCTACCATCATTACACTTAATGCGGGA
TTAACTAGAGGGAGAGAAAAACGTGATGAGCGTCCAATCAACATATGCCTAGTTCATGGT
GCCATTTCTTAGGTGCCCTATGCACCTGGACGGAGGGAGTAC
>MITE_T_4185|chr4A|627701667|627702069|TA|426|F259 TSD_IN:yes MITE_LEN:402 TIR_LEN:426 CANDIDATE_ID:MITE_CAND_415346 COMMON_TSD:TA
TCCGGTGCACCCACACTTGTGGTGCTACCGGCGCACCGGGTGCCGTACAACATTTTAAAA
AAATCTGAAAAAAGAATCTAGCACATTGACACAATATCTATGTATGTTGTTACAAAATTT
CGTGTCAAAATTTGAAACATATCTTAAGATATGGAAATGATAAATTTGATATCGATGTGA
CAATGGGCCAAATCTAAGGCCCAACTTATGTTACGTACTGTTCAGTGTTAAATTTGTCAT
TTTTGTTTTTCAAGGTATGTTTCAAATTTTGACTTGAAATTTTGCGACAACGTACTTTGA
TGTTGTGCGAATGTGCTAAATTATTTTCATAGTTTTTGAACATTTAAAATGTGTAACATG
AGTTCGGTGCACCGGTAGCACCACAAGCACTGGTGCACCAGA
>MITE_T_4193|chr4A|429414239|429414640|TTT|83|F260 TSD_IN:no MITE_LEN:401 TIR_LEN:83 CANDIDATE_ID:MITE_CAND_359010 COMMON_TSD:TTT
GGTGAACATGGGTGCGCGCGCACCCTTTATGAATAGCCAATTCAAAAAAATGCTAGCAAA
AATCAAAAAAATCTGAATTTATTTTTTTAATATACATAGTCAACCGGTATACTCGCATAT
GAAGTTTCACGAAGAAATCACATCCGTGATAATCTTGGCAAAAATGACAAAATCGAAGGT
AATCGAAGCTATATTAAAAAACACTGTTTAATGAATAGTATGGTCGCATTTGTATTTTTT
TCACTAAGAATACCACAGATGTAAATACATCATGAAACTTCACACGTGAGTAGGATGATC
GTCTAAGATTCATACGGCAAAATTTCAGAATTTTTTAAATTTTTTCTAGTATTTTTTATG
AATTTACTATTCATGTGGGTGCGCGCGCACCCATGTTCACC
>MITE_T_4211|chr1A|586084579|586084980|CTCCAAA|40|F261 TSD_IN:no MITE_LEN:401 TIR_LEN:40 CANDIDATE_ID:MITE_CAND_502863
GCGGGAGAATATCATACGGAAACCAACATTCGGTGGAAATCGGTGAAAACCACGAGAAAA
AGATATTTTAAAGTTTCAAAAAAATTGAAAAAAATGCGGGATGTTAAGAGGATGATGTTT
TATTGCCATGCAAAATTTTAAGTTGAAACACGTTACAAGATATGAGCTATGAAAAAGACA
AAATCAGCGTTAAATAGTGCCGAATAGTAATGTCACTATTTAGGGCTGAATTTGTCTTTT
CATAACTCACATCTCATAATGTTTTTCAACTTGAAATTTTGTGTAGCAACAAAACATCAC
CTTCTTAACATCCCATTCTTTTTAGATTTTTAAAAAAAAATTTAAATATGGTTTCCATGA
AATTTTCATTGAATATTGGTTTTCGTATGATATTCTTCCGC
>MITE_T_4215|chr2A|156772826|156773227|AAT|15|F262 TSD_IN:no MITE_LEN:401 TIR_LEN:15 CANDIDATE_ID:MITE_CAND_525266 COMMON_TSD:GC
GGCCATGTTTGGATACTCTAACTTAGTTAGAGGTTAGAGTTAGATTCTAACCCTAAACTA
ACTCTGAACTAACTCTAACCAAAGAGGTGTTTGGATGACAGAGTTAGATGGAGCACGGAT
ACGGCGAGGCGCCTTCACGGACGGTGCGAGAGGGAGGGAGGGAGAGTACGAGAAGTTTCG
AGGAAGTGGGGAGGGATCTGCTGCGGCGAGAGTAAGAGAAAAAAATGTTTTTTAGTGGTC
CCAAGAAGAACTAACTCAAATAAGCACCTCTTGGATGGGTTAGATTTTTTGGATGGGTTA
GATGCATCTAACCAAAACTAACCCTCCTGTTTGGCTATTTTTGAGTTAGTTGAGTCCAAT
CTAACCCAAACTAACTCTAACCTATGGATCCAAACAGGGCC
>MITE_T_4234|chr6D|57784900|57785301|AAA|422|F263 TSD_IN:no MITE_LEN:401 TIR_LEN:422 CANDIDATE_ID:MITE_CAND_61738 COMMON_TSD:TTT
GGTGAACAAGGGTGCGCGCGCACCCACGTGAATAGTAAATTCATAAAAAATACTAGAAAA
AATAAAAAAATCTGAAATTTCATGGTATGAAACTTAGTTGATCATTCTACTCACGTGTGA
AGTTTCATGATGTATTGACACCCATAATATTCTTACTGAAGAAAATACAAATGCGACCAT
ACTATTCATTAAACAGTGTTTTTACATATATAGGTTCGATTAGCTTCGATTTTGTCATTT
TTGCCCAGATTATCACGGATGTGATTTCTTCGTGAAACTTCATAGGAGAGTATACCGGTT
GACTACGTATATTCCAAAAATAAATTCAGATTTTTTTAATTTTTTCTAGCATTTTTTTGA
ATTTACTATTCATAAAGGGTGCGTGCGCACCCATGTTCACC
>MITE_T_4262|chr7A|104653374|104653774|TATATATATA|57|F264 TSD_IN:yes MITE_LEN:400 TIR_LEN:57 CANDIDATE_ID:MITE_CAND_113771 COMMON_TSD:ATATATATAT
TATATATATATAGGACAAATGTTTCCTACAAGCAGTGGTAGTTACCACCACTTGCGTTTT
GTATGTTGTATGTAGTATCTATCGAAACCGAGAGTATGTACGTGTAGTATGTAGTATATA
ACAATGATTAGGTAGTATATATACAAATTTTTAGGTAGTATGTACCATTTTTTGAGTATG
CTCTTTTTTACGTACAAATATGTACGTATTTCACAAATATAACAAAAACTATGGGCTCAT
ATGCAATTTTTTCATGTAACTTGCTTTGAAATATCTTAGATATATTATATGAACATATTT
AAAATAATAAAATAGTATATATAGTACCACATGGTAGTATATGAGATATGTAGGGTAACT
ACCACCGGGTGGTAGGATGGATTTTCCCTATATATATATA
>MITE_T_4484|chr6A|307259745|307260145|TA|27|F265 TSD_IN:yes MITE_LEN:400 TIR_LEN:27 CANDIDATE_ID:MITE_CAND_258942 COMMON_TSD:TA
TTCGTCACCCTGGGTGAGGAATAGTTATTCTTCACTCCCTCTCTATTTTGACGTCAATGC
ACTGTATTTTTAGGTTTTGTAAATTTTGTCATATTTCATACATAAAAAGAGAACGTAAGA
AAATATATACTTGCTGTAAACAATATTTTGTGTTATGTAAAGTTACGAACGTAAAAACAT
ACATAAAAATGCGATATTTTTGGTCTTATAACCTATTTTTTTGTTTTCTTATACCAAATT
TTATGTAGTGAATCAGTATGAATGTAACTATTTGTATTCCAAATGTAATTTGTTTATGAA
GCGATCGTAAAATTACCTCGGGTGAAGAATAATTTATTCTGCACCCTCGGTGATGAATAG
CAATACTAGGGTCATGCTATTCGTCACCCTGGGTGAGGAA
>MITE_T_4501|chr2B|24865852|24866252|TA|36|F266 TSD_IN:yes MITE_LEN:400 TIR_LEN:36 CANDIDATE_ID:MITE_CAND_428606 COMMON_TSD:TA
CTCCCTCCGTTCCAAAATAGATGACCTAACTTTGTACTAAAGTTAGTATAAAGTTGAGTC
ATCGCGAATCAACCTGTGGTTGAGTTGGTTAGGTGGACAGTGGTATCCCCAACCCACCAG
GGTTCAAATCCTGGTGCTCGCATTATTCTTGGATTTATTTCAGGATTTCCGGCGATGCGC
TTTCAGTGGGAGGAGACGTTCCCGTCGACGACGAGGCGCCTACGGTGACTTCGTAAATTT
CAAGATGATATGCCGGCTCAGTCTCTCGGAGGTGCTCATAGGGGTAGGGTGTGCGTGCGT
GCGTTCATAGGGGTGAGTGTATGCGCGTGTATATGAGCGCTTGTGTCTGTACTGATGCTC
AAAAAAAAAAGTTGAGTCATCTATTTTGGAACGGAGGGAG
>MITE_T_4506|chr4A|13751467|13751867|ATAGAA|13|F267 TSD_IN:no MITE_LEN:400 TIR_LEN:13 CANDIDATE_ID:MITE_CAND_447888
GTAAACCTGGGCAAACGTCGGGCCGGGCCGGGTTTCGGGCCGGGCTTGTAAAAGTCCGAC
CTTCATTTCTCAAGCCCGAGCCCGGCCCGAAGCCCGAAATACTCCCTGATTTCAAGCCCG
AGCCCGGCCCGAACTCAAGCCCGAAGCCCGAAAGCCCGGCCCGAACGGTGTTTTGTAGTA
CGTGTACGTGCAAGCCCGGCCCGAAGCCCGAAAGCCTGGCCCGAAAAAGAGAAAAAGAGA
AGCTCGAGCCCGGCCCGAACTACCTTTCAGGTTGCAAAACAAAGCCCGAGCCCGGCCCGA
GTGTCAAGCCCGGCCCGGCCCGGCCCGGGTTTTTCGGGCCGGGCTCGGGCTGGGTCGTCG
GGCCGGGTCGTCGGGCCGGGCTGCCCATGCCCGGGTTTAC
>MITE_T_4513|chr2A|403427638|403428037|TA|15|F268 TSD_IN:yes MITE_LEN:399 TIR_LEN:15 CANDIDATE_ID:MITE_CAND_305062 COMMON_TSD:TA
CTCCCTCCGTCCAAGTGCATAGGGTACCTAAGAAGTGACACAGTGAACTAGGCATGCGTT
GATGGGATGCTCACCATGTTTTTTCTCCCTCTAGTTAATCCAGCATTTAAGTCTTGTGAT
AGTTGGACTAACCATGCATAGGCCAACGAGTTGTTTCACCCAATTCTTTAGGTCCAGCAT
GCATGCATGCAAAGAAAAAGTTAATGGTAGTGGTGCCTAATTACTTTGTACATGAAAGGA
AGAGAAATGAGCAGTTGAAAACGCTTCATGCATTGGGTAGGCAGACGAGTTATTAGTGCT
AACAAATGAAGGGTGACTAATATATTTGGAATCCTAAATTCTCTTAGATGCCCTATGCAC
CTGGACGGAGGGAGTACAGTCTTTCATGGACGTAGGGAG
>MITE_T_4523|chr4D|341703865|341704264|AAGGAAATA|411|F269 TSD_IN:no MITE_LEN:399 TIR_LEN:411 CANDIDATE_ID:MITE_CAND_335999 COMMON_TSD:AT
GGGAGAATATCATACGGAAACCAATATTCAGTGGAAACCGGTGAAAACCACGAGAAAAAG
ATGTTTTGAAGTTTAAAAAAAATTGAAAAAAATGCAGGATCTTAAGAGGATGATATTTTA
TTGCCACACAAAATTTCAAGTTGAAACACATTACGAGATATGAGCTTTGAAAAAGACAAA
ATCAGTGTTGAATAGTGCCGAATAGTAATGTCACTATTCAAGGCTGAATTTGTCTTTTTC
ATAGCTCACATCTCGTGATGTTTTTCAACTTAAAATTTTGTGTAGCAATTAAACATCACC
TTCTTAACATCCCATATTTTTTTCAGATTTTTCTGAAACTTTAAAATATGGTTTTCACGA
AGTTTTCATTGAATATTGGTTTCCGTATGATATTCTCCC
>MITE_T_4532|chr1D|392567855|392568254|TA|34|F270 TSD_IN:yes MITE_LEN:399 TIR_LEN:34 CANDIDATE_ID:MITE_CAND_371567 COMMON_TSD:TA
TCCGGTGCAATACTTGTCGTGCTACCGGTACACCGGATGCTGTATAATATTTAAAAAAAT
CTGAAAATATTCTATCATATTGACACAACATCAATGTATGTCATCACAAAATTTCGTAGC
AAAATTTAAAATATATTTTAAGATATAAAAATGACAAAATTCACATCAGTGTGATAATGG
GCCAAATCTAAAGCCCAACTTATGTTATGTATTATTTGGTGTTGTATTTGTCATTTTTGT
TTTAGGAGCTGTGTTTCGAATTTTGAATTGAAATTTTGTGACAATCTACATTAATGTTGT
CTGAATGTGCTACTTTTTTTCTTCAGAATTTTACAAACATATAAAATGTGCAATTTGAGT
TCGATTCACCGGTAGCACCACAAGCACTGGTGCACCAGA
>MITE_T_4548|chr5D|30120808|30121206|TCGA|36|F271 TSD_IN:yes MITE_LEN:398 TIR_LEN:36 CANDIDATE_ID:MITE_CAND_32005 COMMON_TSD:TGCA
GAGAGGTGTTGCAGCAACCGAGCTCCACTGTATATTTGAACATTTTGAAATTTGGGTTTT
TGAAGTTTCAAAAAGATGTGAAATTTTTCCCGAGGATACATATACACATTCCGATTACAC
GCGTCAAGTTTCGGTAGAAATCTCATTTTGTTTTGGGCTATACGAAAATAAATACATTTC
TGAAAGTATATAGGATAAAAAGGGTGCCATTTCTGCCAGAAATTTCTCTTTCTTGTATTT
CCCAACATACAAAATATTTCTTTTCCAAATTTTTACCAGGCCTTAGGAACATGTGTATGT
ATCCATGTATTTTTTTTAGTTTTTTTGAGTACCAAAAGTGTGTTTTTCAAAATTTCCAAA
TACCAAGAGCAGTGGAGCTCGGTAGCTGCAAGCACTTT
>MITE_T_4561|chr5B|495655150|495655548|TAA|43|F272 TSD_IN:yes MITE_LEN:398 TIR_LEN:43 CANDIDATE_ID:MITE_CAND_445561 COMMON_TSD:TAA
GAGCATCTCTAGTGGATCATCTATATGGACGTGTATAGCAAATATACATGATGCGAGCTG
AAAAACTGCTCCCAGCGACTCGTGTAAAAGGGCGTGTAAACATCCACACCTAGGCCATGA
CGGTACGAGGCGTGGAACTAAACATGAGCAAGCCACGCTCGTGAGCTCGCGAAAAGGAGA
CCGCTGCTTCATCCCGCGCCCGCCCGGAGGAAGGATCAGAGGAGCTCACCCCCAGGTCGC
CGTCGCATTTCTTCTCCGGCCGCCGCTTTGTCCTATATACACGTCCTAATTTACAGGTTC
CACTGCAAAACTGGGAGGTGCATAATTTAGCAAGGTGTATATGGATGTGTATATGGAGAT
ATACACGTCCAAATTTACACCATCCACTAGAGATGCTC
>MITE_T_4568|chr5D|549996903|549997301|TAA|12|F273 TSD_IN:no MITE_LEN:398 TIR_LEN:12 CANDIDATE_ID:MITE_CAND_573331 COMMON_TSD:TAA
GAGCATCTCCACCCCCCCACCCCCAGGACGTCCCCCACGACACCTTTTTAGGCTCGGTTT
TACGCTCGGACCACCTTTTTGCCGAAAAACGGCCCAGCAACGCCCCCAGCGCCCCCACAG
GACATCAAAATAGCGTCGGCAAACCCAGGAAAAAAGCAGCACGTTGGGGGCTTTTGGGGG
CGCCGGCAGAAGTTTCGGCGAATCGTGTCTCACCACATGTCTTTTTTCTTGGCCCACTTA
GTCATTTTCCTCACAAACTTTTGATTGGGGTGGGGTGTGGCTGAGAAGATGCCCTCCTCA
TGCACCCATATTTCGGCCGGATGAAGCATTTGGACCCCCAAGACACCTACTTTTTTGGTT
CGGTGGTGTTCTTGGTGCTCCAACGGCTGGAGATGCTC
>MITE_T_4587|chr2B|47619786|47620184|TA|30|F274 TSD_IN:yes MITE_LEN:398 TIR_LEN:30 CANDIDATE_ID:MITE_CAND_592614 COMMON_TSD:TA
CTACCTCCGTCCGGGTTTATTAGGCCCATGGGAAACCAGAGGTTGTCCCTATTTGTAAGG
CCCTCATGCAACCTAGGTATTTTCTCCGGGCCTCATTTTCTTCATTACCACTTAATAAGA
CAATAAATCGCTTGCTTTTCCTCTGTTAGCTGGCGCATGCGTCCATCGTATTGGGCAGGA
GCAGCAGCATTAAATTGAGCATGGACTGCATGCAGGTAGGTGCGGAATTGAGCATGGACG
GCATGCAGGTACGTGCGCGCATGCAGCACGATTGCATTGTTTTGACAGTTAATTGGGCGT
AGAAGCCGAAGTATAATAGTGCTAATTGTAAGGAATTAATGTTATGTCTTGGTACATGAG
TTCTTGTCGAAGGGCCCAATAAATCCGGACGAAGAAAG
>MITE_T_4591|chr1B|92883178|92883576|ACTACGGCG|81|F275 TSD_IN:no MITE_LEN:398 TIR_LEN:81 CANDIDATE_ID:MITE_CAND_9125 COMMON_TSD:GC
GGCAAATTTGACAAATTTGATCTATAGACAAAATCAAATCATAGAATAAACTATTCATGA
AACTATTTCACGCGGATGACCTTTTTGTGTGACGCCCGCCACGAAGGCGCCACACTACAC
TGTGCAACGCCTCAGAGATAGGCGCTACATTACCAGCGTCGCACACGTGTGATCAAAAAA
TTAATAAGTGGTGTGCAGCGTCTGAAAGCTAAGCGCCACACTATACAGTATAGCGCCTAA
CTCCTAGGCGTTGCACTAATGCAGCGCCTAGCTCCCGGGCGTTGCACTAGTGCAACGCCT
AAGAGCTAGGCGCCACGGGTCAACCGCGTGAAATAATTTCACGGACAGTTTATTTTGTGA
TTTAATTTCGTCTGTAGGTTAAATTTGTTAAATTTGCC
>MITE_T_4601|chr2B|52912395|52912792|TTA|14|F276 TSD_IN:no MITE_LEN:397 TIR_LEN:14 CANDIDATE_ID:MITE_CAND_222616 COMMON_TSD:TTA
GGGCCCGTTCGGATCTCGTCTGGCTTCCAGATTCCAGAGAATCTCGCGAGAAGCCAGCCG
AACAGTTCAACTCCCGGAATCCAGCTTCTGAAGAACGGGCGAACCTGCGTGCAAATTTGT
GGAGCAGCTATCGCCCAGCTTCGCGAAAACGAGAAGCGGGAGTTGCTCCAAATTACGTGG
TAATGCCATCCTGAAGTGCTACAGCCCACCGAGCGAATCGTTTTCCTATCGCTAAAGCCC
TGCATGAACCGTTTTCTCTCAGCGAACAGTTTTCCTATCGCTACAGCCGACCAAGTCGGC
AGCCGAACGCTCGCCCAGCTCCCGCGAGAAGCCAGCTCGCCCAGCTCCCGCGAGAAGCTG
GCTCGTTTGGGAAGCTGGAGAGCTTCCGAACGGGCCC
>MITE_T_4606|chr5B|33751181|33751578|CTTAG|20|F277 TSD_IN:yes MITE_LEN:397 TIR_LEN:20 CANDIDATE_ID:MITE_CAND_35398 COMMON_TSD:TTA
GCTCCGTTCGGAAGCTGTCCAGATTCCCAAACGAGCCAGCTTCTCGCGGGAGCTGGGCGG
GCTGGCTTCTTGCGGGAGCTGGGCTAGCGTTCGGCTGCTCGTTCGGCTGACTTGGTGGAG
GAGTATTGATAGGAAAACAGGAGTTGTAGCGACAGGATAACAGGAGTTGTAGCGATAGTG
CAAACGAATCGTTTTCTTGACTTGGCGGTGGCATTCCTCTAGTAATTATGCTGAACTTCT
CCTCCGCCGTTTCATGAAGCTGTGCTTGGGCAGCTTCTCAAATTTGCACTCAAGGCCGCC
TCCGCTTCTTGAAGTTGGCTTCGCGGAGCCGAAGCGTTCGGCCAGCTTCTCGCCCACTTC
TGGAGAAGCGCGGAGGCGAAGCACTTCCGAACAGGGC
>MITE_T_4611|chr6D|42536373|42536770|GCA|11|F278 TSD_IN:no MITE_LEN:397 TIR_LEN:11 CANDIDATE_ID:MITE_CAND_46219 COMMON_TSD:TGC
TTTTGGAGCTCCATGGAGGCTGATTTAAAAATAATGCAAAATTCATTTTTTTTTGTTTCA
AAAAATCTGAAAAGAATTCTACAACTACACAAGGATGTGATGTGATGTGTATGTGTGTAA
AATTTAGAATGGAATACCTTGAGATGCGATCTGTGCAAAAAGAACAAATTTATGGACTTT
AGGGATGAATAGTATCATGTGTTGAAAAGCCACAAATTTGTCTTTTTTGCACAACCTTCA
TTTCAACGTATTTCGTCTTGAAAATCTGCACACATGTGTGTTATGCCTCCATATATGTCT
GTATTTTTTTTCATAATTTTTTAAATATAAAAATATGAATTTTGTTGAAGTTTGAATTTG
TCAAAAAACCGGCCTGCATGGAGGCCGAGCTCCAAAA
>MITE_T_4618|chr1B|463253969|463254731|TA|22|F279 TSD_IN:yes MITE_LEN:762 TIR_LEN:22 CANDIDATE_ID:MITE_CAND_537073 COMMON_TSD:AT
TATGCTCTAGAGTAGGGATATCAATTTCGCCCATGGGTATGGGTATCCACGGGTTCCCTA
CTCGAAAATAGAGGGCTTGGGCAAGACTTGGCAGGATTTTGTACCCATGGGTAATGGGTA
TCCATACCCGCAAAATATATGGGTAGGACATGGGTATGAGATTGCTCCCATGGGTAACCC
AATGGATACCCAGAATATATTAATAAATGAAAATAACTCGGACATGCGGTGTCTACATCC
AACTCCTATGGCCCAACTCTTAATCCCTTATTACTTAAACCAACCATAGCTCATAGGCTG
GCAATAACCAGCTTGCACTCCTCCTATGACCTATGTGACTCCTCGAAATGATGAAATCTC
GACTCATCACCAATGCTCTCTTTTCCAACTCTTGAACTAGAGAACCCAAGTTCCCGCCAC
CGCCTTCCACTATGCCGGCTTCCACCAACCACTTATCGTAATCCCTTGCCATCTGGAATT
GGTCACAAACTAGACGATGTCGTGAAGGTACTAGGTTGATCGCCCATCATCACTTGAGTT
TTGCACTCATTTATGTACCACTTTAAAATTTAAATGCTATATGTTGTACCCATTGTATAC
CCATTGGATATACCATACCCGATGGGTATGGGCATGGGTGTCAATTTGTGCCCATGGGTA
TTGAAATGGGTGCATATAGAAAGTTTCTATGGGTATGGGTTTGGGCAAGAGGAGGCTGTA
CCCACCCATACCCTACCCATTGCCATCCCTACTCTGGAGAGA
>MITE_T_4640|chr2B|406089736|406090133|TT|405|F280 TSD_IN:no MITE_LEN:397 TIR_LEN:405 CANDIDATE_ID:MITE_CAND_87291
TGGCGGGCGACCTCCATGGAGGTGGATATTTTAAAAAATTCAATAATTACATTTTGGAGT
TTCAAAAAATTCTGAAATTTTTTTCTACACATTCATATGGATGTATTCTACATGTGTATA
CAATCTCATAACGAAATACATTATGGTGAGAGCTACACAAAAAAGAGAAAATCGTGCATT
TCTAATAGTGAACAGTGTTTGCACTGTTCATCAGTTTGAAAACCGCGATTTGTCTTTTTT
GTGTAGCTCTCATCATAATGTATTTCATCTTCAAAAGTTGCACACACGTATAGTGCATCC
ATGTTAACATGTATGATTTTTTTCAGAATTTTTTGAAACTTTAAAATATGTTTTTCGATT
TTTCCAAAATACCCACCTCCATGGAGGTCGACCGCCA
>MITE_T_4658|chr7D|100665639|100666035|GCCCAGAG|14|F281 TSD_IN:no MITE_LEN:396 TIR_LEN:14 CANDIDATE_ID:MITE_CAND_107320
CAAGGTTTTGGTTAGCGAAGGTTTTGGTTACCGAATGAGGCAATTTTATCAAGGGTGATT
GATAAACGTGGTTACCACGGTTACCGGAAAATACTAAGAAATACCGAGAATATTTCGAAC
GAATTTTATAGTTGAATTTTGAATTCAAATAAATGAATGAACGAACATTCAAACCAAAGA
CCTGTCAAAACAGGAACTAGGTTGCTAGGAACATGTCAGAATCAACTCTCCTTGCATTAA
TTAGATCCTAGGCACTTTACTACAAATCGAGCGTTAAAATTCAAAATTTTCAAAAATAAT
GGTATTTTTTGCTCGCTATGTGGATTTACCGAGGGGCACGGAAATACGCGGTAATCATGG
GAAATCTTGAAATTTCGACTGGTAACCAAAACCTTG
>MITE_T_4693|chr7B|317254089|317254485|GC|38|F282 TSD_IN:yes MITE_LEN:396 TIR_LEN:38 CANDIDATE_ID:MITE_CAND_277914 COMMON_TSD:TA
TACTACTCCCTCCGATTCTCTTTAGTCTGTGTATAACTCACATCACGCATACCAAGGAGT
GCTACTCGAAATTGATTTCGGATGGAATTACCCCTGTGCTCGATGAATTGCAAAGACCTG
AAAAGCTGCAAAGCGGTAATCACACGAGGCAGTTGATTGGCCCATCTGCCTCGTTTCGCC
TGCGTATTTCTCTGCATGTCTGTTATTGGCCCATCCTCCTTTGCATGCTCTGCATGCCCG
ACCAGAATTAATGCACAACAGGAGGCAGCCCTGCATGTAGTGATGAAAAGTAGGGATAGA
TTTGGAAGAAATTGCTACAATCTGGATCGCGCAAAGCATTGCGGGAAAAATGAGAAAAAC
TTATGCGCAAACTAAATGGGTTCGGATGGAGTACTA
>MITE_T_4698|chr4D|314948761|314949157|GC|31|F283 TSD_IN:yes MITE_LEN:396 TIR_LEN:31 CANDIDATE_ID:MITE_CAND_310756
TGGCTCTTCAGGCCTTCCAGTATGTAGGCTAAAATCGGTGCCAAATTTGCTTTTTGACAT
TTAGCACCGATGCTCTACATTGTCCAGGCCAGTGCCAAGTAAAGAATTCTAGGCATCGAT
GCTTCTACTTGCTCCGGTGCCAAATTTGTTGAGCTAGTAAAGTAAGCACGTCACTGTCCT
TTCTTACTTCCTTACGAGAACCAACAGCCCAAGACACTGGTCGTTGTGTGATTTATTACT
AGTTTATATGTGCCTGGGCCCGAACTGGCCTCGATGCCAAATCTCCTACACTGTATGACC
GATGCTAAAAAAAGTTCAACTAGCATATGCATGTACGTGGACTGCTTTTCAGAAATGTGG
CATCGAGCACATAGTGGAGGGCCTCACGAAGAGCCC
>MITE_T_4704|chr4A|437171589|437172351|AA|116|F284 TSD_IN:no MITE_LEN:762 TIR_LEN:116 CANDIDATE_ID:MITE_CAND_623391 COMMON_TSD:AA
TTGTATTCGTGCCCCTAGTTGGGTCACGCTCGACTGATTTGCCCCTATTTTTTCAACAAT
TGCGGTTTTGCCCAGCTCACTTCACTCGCCTTGTGTTTTTGCCCTTCCGGGGCGGTNNNN
NNNNNNNNNNNNNNNNNNNNNNNNNNNNNNNNNNNNNNNNNNNNNNNNNNNNNNNNNNNN
NNNNNNNNNNNNNNNNNNNNNNNNNNNNNNNNNNNNNNNNNNNNNNNNNNNNNNNNNNNN
NNNNNNNNNNNNNNNNNNNNNNNNNNNNNNNNNNNNNNNNNNNNNNNNNNNNNNNNNNNN
NNNNNNNNNNNNNNNNNNNNNNNNNNNNNNNNNNNNNNNNNNNNNNNNNNNNNNNNNNNN
NNNNNNNNNNNNNNNNNNNNNNNNNNNNNNNNNNNNNNNNNNNNNNNNNNNNNNNNNNNN
NNNNNNNNNNNNNNNNNNNNNNNNNNNNNNNNNNNNNNNNNNNNNNNNNNNNNNNNNNNN
NNNNNNNNNNNNNNNNNNNNNNNNNNNNNNNNNNNNNNNNNNNNNNNNNNNNNNNNNNNN
NNNNNNNNNNNNNNNNNNNNNNNNNNNNNNNNNNNNNNNNNNNNNNNNNNNNNNNGCGGT
TCCGACCAATCACGGTTCGCCACATGGCGACTGTTCACTGGTCGGAACCGCCCCGGAAGG
GCAAAAACACAAGGCGAGTGAAGTGAGCTAGGCAAAACCGCAATTGTTGAAAAAATAGGG
CCAAATCAGTCGAGCGTGACCCAACTAGGGGCACGAATACAA
>MITE_T_4713|chr3B|721650887|721651283|TA|18|F285 TSD_IN:yes MITE_LEN:396 TIR_LEN:18 CANDIDATE_ID:MITE_CAND_80647 COMMON_TSD:TA
TAGGCCCTGTTTGGATACTCTAACTTAGCTAGAGGTTAGAGTCAGTTTCTAGCTCATGAC
TAACCCTGAACTAACTCTAGCCAAAGAGGTGTTTGGATAACAGAGTTAGATTGACAATAA
ATACATTTGATGAAGAGAGAAGAGTGATGTTTCAGTGGGCCCCATTAGAACTAGCTCCAA
TTAGCACCTCTTGGCTGGTAGGATAGAGAGAGAAAAGTGATTTTTCGGTGGGCTTGATGA
GAACTAGCTCCAATTCACATCTCTTAGGTGGGATAATTTTTTTGGGTGGGTTAGATGCAA
CTAGATCCAATCTAGCCCTCATGTTTGGATACTTTAGGGCTATTTGAGCCACAACTAGCT
CAAACTAACTCTAACACATGGATCCAAACACGGCCA
>MITE_T_4725|chr7A|80352328|80352724|TTA|42|F286 TSD_IN:no MITE_LEN:396 TIR_LEN:42 CANDIDATE_ID:MITE_CAND_91365 COMMON_TSD:TA
CTATTCATCATCCAGGGTGCAAAATAAGTTATTCTTCACCCGAGGTAATCTTACAATCAT
TTCAAAATTAAATTACGTTTGGAATTTAAATAGTTACATTTCTATTGATTCACTACGTAA
AATTTGACATAAGAAAATAAAAATATAGGTCATAAGACAAGAAAATTTGCAGTTTATGTG
TATTTTAGACTGTGTTTTTACGTTTGTAATTTTACATAACATAAAATATTTTTTACGGCG
ACTATATATTTTCTTACGGTCTCTTTTTGCGGAACTTACGGAAATAAGTTTTTTACGAAA
ATAAGGCAAAATTTACGGAACGTAAAATTACAGTGCATTGATGGTAAAATAGAGGAGGGT
GAAGAATAACTATTCCTCACCCAGGGTGATGAATAG
>MITE_T_4731|chr2A|337586147|337586542|AT|10|F287 TSD_IN:yes MITE_LEN:395 TIR_LEN:10 CANDIDATE_ID:MITE_CAND_207046 COMMON_TSD:TA
TGTATTGTTTGGTTCGTATCTGAATGTACTTTCAAATTATACTCCCTCCATTTTTGTATA
CAAGGCCACAAACTCATATTACAGGTACCAAGGTAAAAATCAATGCTATGTTTAAGTCAA
TGTTGCAAGCTAGCTTGTCAGCTTGATTGTCGTGTTAACTAATGTGGTTTTTCTCTCCCA
AGCACAACAAGCCAACCCTCTTACTCCTCATTGGTTGATTAATGTTGGGAATGCAAGCTA
ACCGTCTCACTCCCGCATGCACACAAGGGATATTAATGTCCTCGGGTGCTAGTACGAGGC
AAACGCCATCAATTTTGCCTCGATTAATGTTAGTGGCCTTGTATAGTTGCAAATTGTAAT
TTTGATAGTGGCCTTGTGATGAGGACATCAATACA
>MITE_T_4742|chr4B|529734486|529734880|TA|16|F288 TSD_IN:yes MITE_LEN:394 TIR_LEN:16 CANDIDATE_ID:MITE_CAND_446261 COMMON_TSD:TA
GGAGCACTCGGGTGGAGAGTGCTCCACCCCCTATATTCAAAAATAATTTAATAATTCAAA
AAAAATCATAAAAATACTGGATATTTTTTTGAACCAAATATGACTAGGTATTGTACTCAT
ATAAAAAGTTTGGCCAAGGAATAATTCTCGTTGACTTCAAGGCAAAAAAACAAAAACAAA
TTTATGACGACTATATAGCATGAATAATACTTGTATCTAGCACTTTTTGGGAATTTTTGA
CCCTGGATACAATAAAAGTCATTTTGTATTTAATTTTTTATACGAGTGCAATACTTGGTC
ATGTTTGATTCCATAAAAAGTTCCGGGATTCTTTGACATTTTTAAAATTACTAAATTATT
TTTGAATATAGGGGGCGTAGCACCCGAGAGCTCC
>MITE_T_4810|chr4A|407589661|407590055|AT|13|F289 TSD_IN:no MITE_LEN:394 TIR_LEN:13 CANDIDATE_ID:MITE_CAND_98487 COMMON_TSD:TATATATATA
ATATATATAGGACTCCTTTTCTGTACTCCTGGGAGTATGTACTCCCATCCCCAATATACC
TCATATACGCATTGATTATACCTCTTTATCATTTTTAATATACTTCATTAAATATTCTAA
GATACCCCAATACGAGTTTTGTTGAAAAAATATCATTTGCGACGTACTTTTTGTAGTATA
CCTTTTTCATGTACAAACACATCAGTATATACGTAAACATTTAAAAATATGTAGACTCAC
ATGAATTTTATCATGAAACTCATTTTGGGGTATCTAGTAATTATTAATGAAGTATATTAA
AAATAATAAAGAGGTATAAAAGATTCATCTATGTGGTACATGAGGAGCAGGAGTACATAC
TCCCAGGAGTACATAGCCATTTTCCTATATATAT
>MITE_T_4826|chr2A|430461213|430461606|TATATATATA|61|F290 TSD_IN:yes MITE_LEN:393 TIR_LEN:61 CANDIDATE_ID:MITE_CAND_173129 COMMON_TSD:TATATATATA
TATGGTCGCGCTATTCGTCATCCTGGATGAGAAATAGTTATTCTTCACCCCCTTTCTATT
TTGACATCAATGCATCGTATTTTTATGTTTCGTAAATTTTTTCTTATTTCATACATAAAA
AGAGAATGTAAGACAGTATGTACTCGCCGTAAAAAATATTTTATATTATGTAAAATTACG
AATGTAAAAGTATAGTGTAAAACATCCATAAAATGTGAATTTTTTGGTCTTATAACCTAT
AATTTTGTTTTTTATACCAAATTTTACATATTGAATCAATATGCATGTAACTATTTATGT
TCTAAACGTAATTTATTTGGGAAGCGATCGTAAGATTACTTCGGGTGAAGAATAACTTAT
TCTGCACCCTGAGTGATGAATAGTAACACTATA
>MITE_T_4830|chr1D|41600574|41600967|GC|22|F291 TSD_IN:yes MITE_LEN:393 TIR_LEN:22 CANDIDATE_ID:MITE_CAND_260063 COMMON_TSD:GC
ATTGCAGAGGCCGGGCTCCATTGAGCCCGTTTTGCCAAAAAAAAATATATCAAAATATAC
TTAAAAGTTTTTAAAAATATCAATTTTTCTATACAAATACATATGCATGTTCGTCGTGTA
TGTAAAAAGTTTCATCAGGTAATTTGATTATTTGCATGCTACAGAAAAAAGATAAATATC
TGGCCTAAAAACAACAAAGATAAAGCCTATTTTAATCTGTGTATTTATCTCTTCTGTGTA
CACTATATGAGAACATATATGTTTATGAAATTTTATACGTGTATACTACAAATACACATG
TATGTATATACTTTTTTCAGTTTTTTCAATATGTGGAAATAGTATTTTTGCTGAAAAAAA
ATAAAGAGCTACGTGGAGCTCGGCCTCTGCAAT
>MITE_T_4851|chr2D|11204193|11204586|GC|10|F292 TSD_IN:yes MITE_LEN:393 TIR_LEN:10 CANDIDATE_ID:MITE_CAND_269549 COMMON_TSD:AA
TCATATGGGACGCGGAGGAATTGATCCCGAGCTCATATGCTCCCGCATGAACAGTAAAAT
CGAAAAAATATCGAAAAAAATTCAAAAAATTCCAATTTTTTTTGGGAGAAACATTGACAA
AAGTTCTAAGTGCCTGCAAAAATTCGTCGTGAAATCACATTCCTAGAAGGCATGGCGAAA
AAAACAAAAACAGTACCCTAAAAAAGCTACTTTCAAAAGCATTTTGAAGCACTGAATTTG
TTTTTTTTTTGCCACGCCTTACAGGAATGTGATTTCATGATGAATTTTTgCAGGCACTTA
GAACTTTTGTCAATGTTTCTCTCAAAAAAAATTGGAATTTTTTGAATTTTTTTGATATTT
TTTCGATTTTACTGTTCATGCGGGAGCATATGA
>MITE_T_4889|chr5D|434358735|434359128|AT|27|F293 TSD_IN:yes MITE_LEN:393 TIR_LEN:27 CANDIDATE_ID:MITE_CAND_453862 COMMON_TSD:TA
AGGATCTGTTCTTAGGTGAGATCAATGAAATCAATCTTTTTGAAGATACAAAACATGCTC
AAAAATTCTGAAAAAAATTGGAGACATACATCCATGTTTGATGTACAAGCTCAAAAGTTT
CAGCTCCTAATTCGAATTGCACTTAGAGGACCAAAAAAGACAAAATCAGATGTGAATAGT
GTCAAATACTACTCATCCCAAAGCTGACACTATTCATAATCGAATTTGTCTTTTTCAAAT
CTCTAACTATAGATCGAGTTTTGACCTGATTTTTTTTGGAGTTGTAGACATACCCCGCAG
GTATGTTGTACATTTTTTTTTCAGATTTTTTTGGATTGTCTAAATGTGAAATGTTTGAGT
TCATCCTATGATCTCACCTAAAGGGCTGATCCT
>MITE_T_4899|chr3A|506040684|506041077|ATATATATAT|62|F294 TSD_IN:yes MITE_LEN:393 TIR_LEN:62 CANDIDATE_ID:MITE_CAND_75857 COMMON_TSD:TA
ATAAGGTCGCGCTATTCGTCACCCTGGGTGATAAATAGTAATTCTTCACCCCCTCTATTT
TACCATCAATGCACCATAATTTTACGTTCCGTAACTTTTGTCTTATTTCTGACGCAAAAA
GGGACCATAAGAAAATATATAATTGCCGTAAAAAATATTTTATGTTATGTAAAATTACAA
ACGTAAAAACATAGTCTAAAATACACATAAACTACAAATTTTCTTGTCTTATGACCTATA
TTTTTATTTTTCTTATGTCAAATTTTACGTAGTGAATCAATAGGAATTTAACTATTTGAA
TTCGAAACGTAATTTAATTATGAAATGATCGTAAGATTACCTCGGGTGAAGAATAACTTA
TTCTGCACCCTGGATGATGAATAGTAACACTAT
>MITE_T_4937|chr2A|180100250|180100642|TTA|68|F295 TSD_IN:no MITE_LEN:392 TIR_LEN:68 CANDIDATE_ID:MITE_CAND_129872 COMMON_TSD:TTA
GAGAATCTTCAACAGACGCGCCACACTAGCGCCGCGCCACAAAATCTCTCGTTTTAGCGC
GCGCGCAACCAGAATAATTGCTCCAGCGGGCGCGCAAAAACAGCGCGCGCGGTATACGTA
GTCCAGCGCGCGGGCTGAAACGCAATCGCGCGCCGCATATTTGCTGCGCCTGCTTCCGCG
CGCTGGACTCTCGCGCGCTCGCTCGCACCTTCCACCCCCCATTCATACTGTCGCGCGCGC
TGCATTTTTCGGCGCTGCTGGAGCGGGGCGCGCGCTGCATTTTAACGCGGCTGCTGGAGC
CAGCGCTGCGCGCCGCGCCAAACCAGACGATGGGCGCGCGCGCTATAACTGTTTTTTGCG
CGCGGCGCGTTCGGCGCCTGTTGGAGATGCTC
>MITE_T_4942|chr6D|391080182|391080574|TATATATATA|62|F296 TSD_IN:yes MITE_LEN:392 TIR_LEN:62 CANDIDATE_ID:MITE_CAND_374186
TATAGTGTTGCTATTCATCACCCAGGGTGCAGAATAAGTTATTCTTCACCCGAGGTAATC
TTACGGTCATTTCATAATTAAATTACATTTGAAATTCAAATAGTTACATTCCAATTGATT
CAATACGTAAAATTTGGTATAAGAAAATAAAAATATAGATCATAAGACGAGAAAAATTGA
GGTCTATGTATATTTTACACTATGTTTTTACGTTTGTAATTTTACATAACATAAATTATT
TTTACGGCAATTATATATTTTCTAACTGTCTCTTTTTACGTCACAAATAAGACAAAACTT
ACGGAACGTAAAATTACAGTGCATTGATGGTAAAATAGATGGGGGTGAAGAATAACTATT
CCTCACCCAGGGTGACGAATAGTTAATCCATA
>MITE_T_4948|chr6A|563201591|563201983|AT|32|F297 TSD_IN:yes MITE_LEN:392 TIR_LEN:32 CANDIDATE_ID:MITE_CAND_470928 COMMON_TSD:TTA
CCCTGTGTTTCCTTAGGCCTTGTTTGACAGGGGAAATTTTGCAGCCCCGGAGTGAAGGGG
GATCTGAGAGGATTTGGTTAATCCCTTTCTTCCATCCAATCCTTTTAATTCCCCACTAAT
CCCTCCCCCCTTATAAACCCCTCTATTTGGTTAAACCTCCTACAACAGCAGCAGCAAAGC
AAGCGTCCAGTTCTATGGGTGCTTTGGAGGGTTTTCTGTACCACATGAATTGAGGGGGAT
TCGTGGGGAATGGAAATAATTGGCCTTCTCAATCCCTACGTGTCAAATGGGCTGACAAGG
ATTTCTGGGGATTTTGAACCCTACGAGGATATTCCTCTCCAAACCTCCCCAAACCTCCTC
CACCAAACAAGGCCTTAAGGGTAAACAAGTGG
>MITE_T_4953|chr4B|624837609|624838001|TAA|12|F298 TSD_IN:no MITE_LEN:392 TIR_LEN:12 CANDIDATE_ID:MITE_CAND_532599 COMMON_TSD:TAA
GGGCATGTACACTAGTTTAGACACTTGCAGTCTATAATGATCGTCCACGTCATCTATAGA
TAGCAGTAAAAACATCATCTATAATAGTCTGCTTTTTTTTGCTATCTGTAGCACGTCGAT
CGAGGGCAGGCCGCTGCATGCGAACCCCTCCATCCTCGTGTGCTTCTTGGCTAGAAAATG
GGTAGACTACTGCATGCAAACCGCAAATTAACGATGCCTGAACGTACAATGGGGACAAGG
CTATCGGTAAGTAGCGAGATTGTTGGGATATCGACTATCTGCAAATTAACGACACCCTCC
TTCTCTCTCATAGCTCTCTCTCCTCCATGTAATAAAAAAATCTGAGGTGGCATATGTTAT
AGACGGCTGATTAGATGTCGTTGTACATGCCC
>MITE_T_4958|chr2B|129600556|129600948|AAATTT|406|F299 TSD_IN:yes MITE_LEN:392 TIR_LEN:406 CANDIDATE_ID:MITE_CAND_544442
AAGGGATAATTAGATTTATGCCCCTAGTTGTGTCCCACTCATGTGTTTTACCCCTAATTC
CCAAAAGTCACCGGTTCTGTCCAAGTCACTTTGCTCCTCTTATGCTTTTGCCCTTTGACC
GTTTGACTATCGGTTTGAAAACTTCATAACTAGTTCATACTAAATCAGAAAAATGCAAAT
AAGATGCCAAACTTCTAAACATTTTGGTATCTTATTTGCATTTTTCTAATTTAGTATGAA
TTAGTTATAAAGTTTTCAAACTGACGGTCAATCGGTCAAAGGGCAAAAGCATAAGAGGAG
CAAAGTGACTTGGACATAACCGGTGACTTTTGGGAACTAGGGGTAAAACAGATGAGTGGG
ACACAACTAGGGGCATAAATCTAATTATCCCC
>MITE_T_4962|chr6D|61133919|61134311|AAT|51|F300 TSD_IN:no MITE_LEN:392 TIR_LEN:51 CANDIDATE_ID:MITE_CAND_65301 COMMON_TSD:AAT
CTGCACCCGAGCTCAAATGAGCTCGGGTGAACAGTAAAATCGAAAAAAATTCGAAAAAAA
TTCGAAAAAAATTCAAAAAATTCCAAATTTTGTTTGAGAGAAACATTGACAAAAGTTTTA
AGTTCCTGCAAAAATTCGTCATGAAATCACATTCCTAGAAGGCGTGGCAAAAAAAACAAA
AACAATATTCTGAAAAAAGCTACTTTCAAACGCATTTTGAAGCACTGAATTTGTTTTTTT
TGCCACGCCTTACAGGAATGTGATTTCATGATGAATTTTTGCAGGCACTTAGAACTTTTG
TCAATGTTTCTCTAAAAAAAGGAATTTTTTGAATTTTTTTTGATTTTTTTAGATTTTACT
ATTCATGCGGGAGCATATGAGCTCGGGTGCAG
>MITE_T_4973|chr2A|240988246|240988638|TATATATATA|61|F301 TSD_IN:yes MITE_LEN:392 TIR_LEN:61 CANDIDATE_ID:MITE_CAND_79229 COMMON_TSD:TA
TAGTGTTACTATTTATCACCCAGGGTGCAAAATAAGTTATTCTTCACCCGAGGTAATCTT
ACGATCGCTTTTTAAATAAATAACATTTAGAATATAAATAGTTACATGCATATTGATTCA
ATATGTAAAATTTTGTACAGAAAAACAAAAATGTACGTTATAAGACCAGAAAAATCACAT
TTTATGTATGTTTTACACTATGTTTTTATATTCGTAATTTTACGTAACATAAAATATTTT
TTACGGCGAGTACATATTTTCTTACGTTCTCTTTTTTTGTATGAAATAAGACATAATTTA
CGAAACGTAAAAATACAGTGCATTGATGTCAAAATAGAGAGGGGGTGAAGAATAACTATT
CCTAAACCAGGGTGACGAATAGCGTGACCCTA
>MITE_T_5005|chr6B|346626171|346626562|TG|89|F302 TSD_IN:no MITE_LEN:391 TIR_LEN:89 CANDIDATE_ID:MITE_CAND_307880 COMMON_TSD:AAA
GAGACCGAGCTCTATGGAGCCCTTTATTTTGAATAGTCAAAATTCATAAATTTTGGTTTA
AAAAAATTCTGAAAAAAGTACACATGTATGCAAGGATGTAAAGTGTATGTGTGAAAAATT
TCAGGATGAAATACCTTGAATTGCAAGCTGTACAAAAAAAACAAAATCATGGACTTTATA
GATGAATAGTACATATGCTAAAAGGCCCTAGATCTGTCTTTTTTGTGTAGCACACATTTT
AATGTATTTCGGCCTGAAAATTTGCACACATATACATTATGTATCTGGGTATAATGTATC
TGGGTATATGTGTATTTATTTTCAGAATTTTTTGAAACTAAAAAGGTTGAATTTTAAAGT
TTTTAAATAAGCCTCCATGAAGCTCGGTCTC
>MITE_T_5014|chr4B|646016264|646016655|GG|23|F303 TSD_IN:no MITE_LEN:391 TIR_LEN:23 CANDIDATE_ID:MITE_CAND_553813 COMMON_TSD:TTA
CCTAATTAGGGCCCATTTGGAAGTGCTCCACGAGCCAGCTTCCTAAAATCCCTGCGAGAA
GCCAGCCGAATACTCCCACTCCAAGAAGCCCACTCCGCGGAGAAAAGTATCATGCAGTGC
AAATTTGAGGAGCGACGGAAGACCAGCTTTGCTAAAGGTAGAAGTAGAAGTTCCTCAAAA
TTACATCCCAATGCCACCTCGAAGTACTGGTCGAAACGTTTTCCTCTTTGCTGAAAGACC
AGCCTGGTGGGACCGACCATAGCATCTCGCACAACTCCTCTCCTCTGCCGCCGAAGGCAC
CTGGCTCCCGTGGGAAGCTGGCTACGATGGCTCCCTGCAGAAGCTGGCTAGCTTTCGAAG
TCAGCGAGCTTCCGAACGGGCCCTTAGTAGG
>MITE_T_5019|chr4B|104312239|104312630|AA|67|F304 TSD_IN:no MITE_LEN:391 TIR_LEN:67 CANDIDATE_ID:MITE_CAND_97617 COMMON_TSD:AA
TGGAGCTCGGCCTCCATGGAGGCCGAATTTCAAATGATCAAAATTCAAATTTCCACATTT
CATTTTTTTTTTGAAAAAATACACCTATACTTAGAGACATGATGCACAAGTGTGTAAATT
TTCAGCTCAAAATACATTAAAAATGAGTGATACACAAAAGAAAAACAAATATGAGGATTT
TTAGTAGACGCACTATTCATTCACAAACTCCATGAATTTGTCTTTTTTGCACAGATCACA
TTTAAAGGTATTTCATCCTGCAATTTTTACACACATACACATCACATCCTTGTTTACTTG
TACATTTTTTTTTTCAGATTTTTTTTGAAACTGAAAAGTTTGAATTCAGATTATTTTCAA
AAATTCCGGCCTCCATGAAGGCTGAGCTCCA
>MITE_T_5028|chr3D|605666832|605667222|CA|403|F305 TSD_IN:no MITE_LEN:390 TIR_LEN:403 CANDIDATE_ID:MITE_CAND_152053 COMMON_TSD:GC
TTTCTGAGCCCAGGCTCAGCTGCACCCGCCCTTACGAGAAAAATCAAAACAAATACTAGA
AAAATTCCAAAAATTTAATTTTTTTTTGTGTGGTAGATAATTTGATGTGTGAAGTACGCT
CCAATTTTCAAATCATTTGGCCATATGAGCAGCTCTCGGCAAAAAAGACAAATTTGGGGT
CTGTAAAAATGTTTACTGTTCATACACTGTTCTGACCCGATTTGTATTTTTTGCTGAGAG
GTTCTCAGAAGTCCAAATGATCTAAAATTTGGAGCGGACCTCAAGTGATAAATTTTCTAC
CATGCAAAAAAGATTGGAATTTTTTGAATTTGTTTTGAGTTTTTTGTGATTTTTTTCCAG
GACGGGTGCAGATGAACCTGGGCACCGAAA
>MITE_T_5047|chr1B|374867382|374867772|CT|399|F306 TSD_IN:no MITE_LEN:390 TIR_LEN:399 CANDIDATE_ID:MITE_CAND_282582 COMMON_TSD:CT
TTTCTGCTCCCGAGCTCATTTGAGCTCGGCGAACAGTAAAATCAAAAAAAATAAAAATAA
AATCAAAAAAATTCAAAAAAAATTCTCAGAGAAACATTGACAAAAGTTCTAAGAGCTTGT
AAAAATTCATCATGAAATCACATTCCTGTAAGGCGTGGCAAAAAAAACAAATTCAGCCTC
CAAAATGCTTTTGAAAGTAGCATTTTCAGAGTACCGATTTTGTTTTTTTTGCCACGCCTT
CTAGAAATGTGATTTCATGACGAATTTTTGCAAGCACTTAAAACTTTTCTCAATATTTCT
ACCAAAAATTTTTTGGAATTTTTTGAAATTTTTTCGATTTTTTTTCGATTTTGCTGTTCA
CCCGAGCTCATATGAGCTCGGGTGCAGAAA
>MITE_T_5054|chr3D|418215957|418216347|GC|28|F307 TSD_IN:yes MITE_LEN:390 TIR_LEN:28 CANDIDATE_ID:MITE_CAND_33512 COMMON_TSD:GC
ACCCGGGTGCTCCACACCCCTATACGAACATTAAATTCAAAAAAAATACCGAGAAATTTG
AAAAAAAAACTGAGATTTTGGGATATCAAACCTGGGTTCCCGATCTGCTCCCGTGTGAAA
TTTCGTGAAAAAATACCAGGAAATGTATTCGTGGCAAAAAAGACAAAAATTTCCTATGTA
TAGAAAAAAAAACTGTTTGGATAGATTTTTGTTCGGACAGTATTTCCTTCGCCACGGATA
CGTTTTCTGGTATTTTTTCATGAAATTTCACACGGGAGTAGATTGAGAAACCAGGTTTGA
TATCCCCAAATTTCAGTTTCTTTTTTTTTGGTATTTTTTACATTTAATATTCGTATAGGG
GTGTGGTATAGGGGTGTGGAGCACCCAGGA
>MITE_T_5071|chr1D|29992638|29993028|AACC|16|F308 TSD_IN:no MITE_LEN:390 TIR_LEN:16 CANDIDATE_ID:MITE_CAND_439982 COMMON_TSD:TAA
CTCTAAGGCCCTCCACTATGTAGGCTAAAAGCGGTGCCAAATTCACTTTTGCTTCATTTG
GCACCGGTGCCCTCCATTGTCCAGCTAGTGCCATAATTTTTTTTCAGGGAACCGGAGCAT
CTACTTGCTCCGATGCCACAACCAACAAAGCAATAAACTAAGCCTGTCACTCATGGGAAG
AACCGGCTGTGAGCCAGGAAGAAGTCGCTGGTAGTGGGGCAACTGTCGCTGATATATATA
CTAGTTTATATGTATGAGTCTGACCTCCAGCCGATGCCCAATTCTTTCACAGTGTGCGGG
CGGTGCTAAATATATTTCATCTGGCATCGTCGTGTGCGTGGCATACTTTTCAGAGTTGTG
GCACCGAACACACTGTGGAAGGCCTAAGAG
>MITE_T_5079|chr1A|517636838|517637228|AT|29|F309 TSD_IN:yes MITE_LEN:390 TIR_LEN:29 CANDIDATE_ID:MITE_CAND_479988 COMMON_TSD:TA
ATTACTCCCTCCATTTTTATATACAAGACCACAAACCAATATTTTTTTTGCGGGTGCACA
AACCAATATCACAGGTACCAAGGTAGAAATTAACAGCTACTTTAGCCAATGTTGTAAACT
AGTCTTTTCTCCTTGCTTGACGTGTTAATTAATGCGTATTTTTCTCTCCAACGCACAACG
AGACAACTCTCTCACTCCTTGTTGGTTGATTAATACGGTGCATGCAAATAAATCTTCTCA
CTCCCGCATGCATGCATAAGGTATTAATGTCTTCGGTTGCTAGTACGAGGCAAACCTCAT
CAATTTTACATCGATTTGTGTTAGTAGCCTTGTATAGATGCAACTTGTAATTTTGATAGT
GACCTTGTATATAAAAATGGAGTGAGTATT
>MITE_T_5105|chr2A|412780489|412780879|ATATATATAT|61|F310 TSD_IN:yes MITE_LEN:390 TIR_LEN:61 CANDIDATE_ID:MITE_CAND_55387 COMMON_TSD:TA
AGGTTCACGCTATTCGTCACCCTGGGTGAGGAAGAGTTATTCTTCACCCCCCTCTATTTT
ACCATCAATGCATCGTAATTTTACGTTCCGTAAGTTTTGTCTTATTTCGGAGGCAAAAAG
AGACCGTAAGAAAATATATAATCGACGTAAAAAAATATTTTATGTTATGTAAAATTACAA
ACGTAAAAACATAGTCTAAAATACACATAAGCTGTAAATTTTCTTGTCTTATGACCTATA
TTTTTATTTTCTCATGTCAAATTTTATGTAGTGAATCAATACGAATGTAACTATTTGAAT
TCGAAATGTAATTTAATTATGAAATGATCGTAAGATTACCTCGGGTGAAGAATAACTTAT
TCTGCACCCTGGGTGATGAATACTAACACT
>MITE_T_5127|chr3B|823997460|823997850|CT|18|F311 TSD_IN:no MITE_LEN:390 TIR_LEN:18 CANDIDATE_ID:MITE_CAND_563206 COMMON_TSD:CCCA
AGCCAGGATTTTGGTTACAGCTCGAAATTTCGATATTTACCACGGTTACCGCATATTTCG
GTCCCCCTCGGTAAATGGGCATTTCGAGCAAAAAAAATCGACTTTTTGAATTTTTTGAAT
TCAAACGCTCAATGTATAGTAAAGTATGACATCACTTGACAACACATGTGTAGACAACAT
TCCACTGAGCTAGCTAGTAGCTCTTTTATGATAAATATAAGTTTAAGTGCTATCTATACC
TATTTTGAATAATTTTGAATTCAATATTTAATTATAAATTTCATTCGAAATTCGTTCGAA
ATTTACTTGAAATATTTTGGAAACCGTGGTAACCACGTTTACCGGCCCCCCACGGTAAAA
ATGCACCATTCGGTAACCAAAACCTTGGCT
>MITE_T_5150|chr6B|675781551|675781941|TAA|15|F312 TSD_IN:no MITE_LEN:390 TIR_LEN:15 CANDIDATE_ID:MITE_CAND_592692 COMMON_TSD:TTA
GGGCATCTCCAGCCGTTGGAGCCCCCCAGGACAATCCCCGGACCAAAAATAACACGTCTT
GGGGGGCAAAACGCTTCCTCCGGGGGGCGGCGAGTACGTTTTTCCAGCCGTGGGTGCCCC
TGGGACAATCGCCGGACAATCGCCGTGGGTGCCCCCAGGACAATCGCCAAGAAAAAGGAT
GCGTGGGGGAATAGGATTGGTCATTGCTTCCGCCGGCGCCCCCAACAGCCCCTCGACCCG
CTGGGTTTGGCTTGAGTTCGCCTACACTTTTTTGAGGTCCTAGGGGTGCTTGGGGGGCTT
TCGTTGGGCCGAATTTTGCCTTTTTTACGTCGCCGACGAAGAAAAAGGGCTCCTAGGGGC
GCTCAGGGGGGGGGGAGGCTGGAGATGCTC
>MITE_T_5156|chr2D|67427896|67428286|TA|14|F313 TSD_IN:yes MITE_LEN:390 TIR_LEN:14 CANDIDATE_ID:MITE_CAND_596251 COMMON_TSD:TA
GGTGGTGTTTGGTTCTCTAGTCCTAAGACTTTTTCTAGTCCAACTAAAAAGTCCCTAGTC
TCTAAAAAGTCCCTCCCTGTTTGTTTCCAGAGACTAAAAAGTCCCTAGTCCCTTCCTAGA
GGTTATTAAATGACCATGTTGCCCCTAGTATATAGAAAAATAACAATCAAACAACACCAT
GGGGTGGCGGGCCAATGGGTGCATGGAGGGGCATTGTTGGAAAAGTCCCAAAAAGACTTT
CCTTGAGAGTCTTCTTCATGTGTTTCTTTCCCAAGAAGTCCCAAATGCCTAGTTTAGTCC
CTAAAAAGTCCCTCCCGTTTGATAAAAAAGTCTCTAAGAGGGACTTTTTCTAGTCCCTAC
ACAAAAAAGTCCCTGAAAACAAACACCCCC
>MITE_T_5175|chr4A|626952592|626952982|AT|20|F314 TSD_IN:yes MITE_LEN:390 TIR_LEN:20 CANDIDATE_ID:MITE_CAND_615954 COMMON_TSD:TA
GATACTAGTTTATGATACTACTCCCTCCTTTCCGGTTTATAGGGCGTATCTCAAAATTTT
AGTTTTTTCATTTTATAAGGCTCAATTTGGTTGTTCCCCATCACATGTTCAGACTTCAAG
GTGCATTAAATCATTGCATGCAAGTATTAAGAGAAAACTGACCAATGCATGAACTTTATG
CATGCATGCATTGCAATTAATGCATTCGTAAACATAATTTTTTGAGGAAAATAAGAGCAT
TAATTGGGTGCTTTTGCAAACTACAAAAAATATTTCACCACTCATCATCTACCTTGGTTG
GTGAGATTTTTGAATTGAGCCTTATAAACCGGAAAGGAGGGAGTACATCTTTAATGCATA
TTATCATATGTTGGTATCATAAAGTACTAC
>MITE_T_5193|chr7B|658318940|658319329|TTT|62|F315 TSD_IN:no MITE_LEN:389 TIR_LEN:62 CANDIDATE_ID:MITE_CAND_579559
GGTGAACACGGTTCCACGCGCACCGTTTATGAATAGTACATCCAAAAaAATACTAGAAAA
AAATCAAAAAAGATCTGAATATTTTTGTAACATACTTAGTCCAACCGATTGCGTATGAAG
TTTCACAAAGAATTTACATCCTTATTATTCTGGGAAAAAAAATGATAAAATCAATGTTAT
ATTAAGAAACACTATTTAATTAATAGTAAGGTCCCAATTGTAATTTCTTCACTAAGAATA
CCACGGGTGTCAATACTTCGTGAAACTTTACATGTGAGTAGAATGGTCGACCAAGTTTGT
TACCCCGAACTTTTAATTTTTTTTCCAATTTTCCTAGTATATTTTTTGAATTTACTATTC
ACATGGGTGTGCGTAGAACCATGTACACC
>MITE_T_5198|chr6B|99071890|99072279|TAA|14|F316 TSD_IN:no MITE_LEN:389 TIR_LEN:14 CANDIDATE_ID:MITE_CAND_99613 COMMON_TSD:TAA
GGGCTAGTTTGGTTACCAGCGATCCCAGGGGGATCCCCGTCGAAATCCAGGGCTCATGGC
CCACTAGGCAAACCAGCCCGTGGAAAATCAGTGCGTCGTTTGGTCGATCGTAGCTGGGGG
ACTTTCTGGCCCAATCCCCCGTGTTTCCCTCGGGAGAACGATCCACGACCCGGGAGGTCG
GGTAGAAAATCTACGCTTCTTCTTCTCTCACGCGATCGACTTGGAGCCTAGTGACCTGGA
GCCTTTCCCCCCATCCTCCAGCCACCAAATGATATACTACAGACTAGGGAAATATCCACT
ATGGTGGAAGTGGATCTCGGCAGCCCCATAAAATCCCCCGACTGGGGTTTGCTACCCTGG
TTTTTGTTACCTTGCTACCAAACTAGCCC
>MITE_T_5202|chr1B|545367974|545368362|CTCTAAC|37|F317 TSD_IN:no MITE_LEN:388 TIR_LEN:37 CANDIDATE_ID:MITE_CAND_177988
TTAGTTAGAGGTTAGAGTTAGAGGGTGCTTGGATCCAAGGGACTTATTTTAGTCTGACTA
AAAATAGTCTTTTTAAGAGGCTAAAGTTCCAAGCACCCCTGACTAAAGAGGGGCTAAATC
TAGTCTTGAGACTAAATTTTTTTAGTCAGGGGTACCCCTACTAAAATGTGGATTAGTCCT
CTCTCTCCTCATTTAACTCCTCTGCTTTAACAAAGACGAGTTCTGGATTGGAGGGTTTGG
TGGATAATAAATGCCCATTAACTTGATTTTAGTCTCTTTAGTATTTGGATCCAAGCATGG
GTGAGGCTAGCAAGTTTTAGTCCCACTACTTTTAGTCATGGGACTAAAACGTATCCAAGC
ACCCTCTTAGATTCTAACCCTGAACTAA
>MITE_T_5208|chr2A|499563454|499563842|CTCATCGGC|404|F318 TSD_IN:no MITE_LEN:388 TIR_LEN:404 CANDIDATE_ID:MITE_CAND_274606 COMMON_TSD:AAATTT
GGCTAAATTTCGTGTTTTGACCCCTTTCTGAAAACTATTCGAGATTTGACCCTAATTTGA
AAAAAAAGCAAGATCTGACCCTTTTACTACCGCCAGGGACCATGGCGGTAGGGTATAACA
GCCTATCGCCAAGGTCCTTGGCGGTAGGGTTGCATGCCCTACCGCCAAAAACCTTCTAAG
TATTGAACACAGTGCGTGCTCGTGCCTACCGCCAAGCACCTTGACGGTAGGGTTGTGCAG
GTTACCGCCAGCCCGGTAGGCGGTAACGATGTTTCCTACCGTCAAAGTCTCTGGCAGTAG
CAAAAGGGTCAGATCTCAATTTTTTTTTCAAACTAGAGTCAAATCTCGAATAGGTTTCAG
AAAAGGGTCTAAAACACGAAAATTTGCC
>MITE_T_5214|chr7B|583925610|583925998|AATTTTCTA|105|F319 TSD_IN:no MITE_LEN:388 TIR_LEN:105 CANDIDATE_ID:MITE_CAND_506580
GGGCCATTTGCATTTCTGCCCCTAACTCGAACCACCTACTCAGATTTGCCCCTAATTTCA
AAGCATGCTCAAATTTGTCCCTCTGCCGTTAAGTCACTACTCAGATTTGCCCCTAATTTC
AAAGCATGCTCAAATTTGCCCCTCTGCCGTTAAGTCACTACTCAGAAATGCCCTTTCGGC
CAGTCAAAGGCCTTTGACCGTCAAAGGCCCATGTGTACTGTAGCAGACGGAAAGTGCTAC
AGTATTGGACGGAAAGTGCTACAGTACTGTATGGAAGGGTATTTCTGAGTAGTGATTTAA
CGGCGGAGGGGCAAATTTGAGCATGCTTCAAAATTAGGGGCATATCTGAGTAGTGGGTTC
GAGTTAGGGGCACAGATGTAAATGTCCC
>MITE_T_5218|chr3A|313218220|313218608|ATATAT|54|F320 TSD_IN:yes MITE_LEN:388 TIR_LEN:54 CANDIDATE_ID:MITE_CAND_588907 COMMON_TSD:TA
AGGGTCGTGGTATTCGTCACCCTGGATGAGGAATAGTTATTCTTCATCCCTCTCTAGTTT
GACGTCAATGCGTCGTATTTTTAGGTTCCATCAATTTTGTCTTATTTCATACGTAAAAAG
AGAACGTAAGAAAATATATACTCCCCGTAAAAATATTTTATGTCACGTAAAATTACAAAC
GTAAAAACATAGTGTAAAACATACATAAAATGCGATATTTCTGGTCTTATAACCTATTTT
TTTGTTTTCTTATACCATATTTTACGTAATGAATCAATATGAATGTAACTATTTGTATTT
CAAACATAATTTATTTATGAAGCGATCGTAAGATTACTTCTGGTGAAGAATAACTTATTC
TGCATCCTGGGTGATGAATAGTAACACT
>MITE_T_5243|chr1A|550414474|550414861|TA|30|F321 TSD_IN:yes MITE_LEN:387 TIR_LEN:30 CANDIDATE_ID:MITE_CAND_22474 COMMON_TSD:TA
CTCCCTTCATTTTTGTATACAAGGCCACAAACCCATATTACAAGTACCAAGGTAGAAACT
AATGGCCATTTAAGCCAATGTTGCAAACTAGTCTTTTCTCCTCGCTTGACGTGTTAATTA
ATGTGTATTTTTCTCTCCAACGCACAACAAGACAACTCTCTCATTCCTCATTGGTTGATT
AATATGGTGCATTAAAACCAACCTTCTCACCCCCGCATGCATACATGCATGCGGTATTAA
TGTCATGCATGCATGCATGCGGTATTAATGTCCTCGGTTGCTAGTACAGGGCAAACCTCA
TAAATTTTATCTCGATTGGTGTTAGTGGCCTTGTATAGCTGCAAATTGTAATTTTGATAG
TGGCCTTGTATACAAAAATGGAGGGAG
>MITE_T_5289|chr6D|271074414|271074801|GC|24|F322 TSD_IN:yes MITE_LEN:387 TIR_LEN:24 CANDIDATE_ID:MITE_CAND_259366 COMMON_TSD:GC
CCAGACTCATCTGCACCCGGTTAGAAAAACATTCGTAAAAAATTCAAAACAAATTCAAAA
CAAATTCAAAAAATTCCAAATCAAATTTGTGTGGTAGACAATTTGATGCGTTAGGCCCGC
TCCAAATTTCAAGTTATTTGGACATATGAGCAGCTCTCAGCAAAAAAGACAAATCGGGCC
AAAACAGTACATGAACAGTAAACATTTTTACAGACCCCCAATTTGTCTTTTTTGCTGAGA
GCTGCTCATGTGTCCAAATAACTTGAAATTCGGAGCGGGCCTCACGCATCAAATTGTCTA
CTACACAAATTTTATTTGGATTTTTTTGAATTTTTCTAGTATTTGTTTTGATTTTTTTCG
TCGACGCGGGTGCAGATGAGCTCGGGT
>MITE_T_5351|chr6D|317592482|317592869|TTAC|18|F323 TSD_IN:no MITE_LEN:387 TIR_LEN:18 CANDIDATE_ID:MITE_CAND_303041
CATCCATATGTTACTACCAACTATGAACGTAGTAACATAGAATAGTACTCCCTCCTTCCC
GGTTTATAGGGCTTATCTCAAAAATTTTGGTTTCCCGTTTTGTAAGTCTCAATTTGGTTG
TTCCCCATCACATGCTCTGATTTCAAGGTGCATTATTTCATTGCATGCAAGGATTATGAG
AAACTTGACCAATGCATGTACTTCATGCATGCATGCATGCATTGCAATTAATGCATTGGT
AAACACAATTCTTTGAGGAAAATGAGCGCATTAATTGAGTGCTTTTACAAACCACGAAAA
TTATTCCACCATTCATTATCTACCTTGGTTGGTGAGATTTTTGAATTCAGCCCTATAAAC
CGGAAAGGAGGTATTAACATATGCATG
>MITE_T_5355|chr2A|88324853|88325240|GT|27|F324 TSD_IN:no MITE_LEN:387 TIR_LEN:27 CANDIDATE_ID:MITE_CAND_399059 COMMON_TSD:GT
TTTGGCACATGGGAGCATATGCTCCTGGATTTTAAAATGTGTTTAAACATATTTTGAAAT
GTCACAAAATTCGGACAAAATGATCCTCGCGTACATCTTGACATTCTACACGCATACAAA
CTTGTTTCGTAGAAAACCGACAATTTTTGTGTCACATGTAAAAAGACAAAATTTAGTGTT
AAAAAAGGCTTTTCATGATACTTTTTTTTGTCTTTTTTATACAAGGCGTATAAAATGTCA
GTTTTTCATGAAACTTGGCGTGCACACATACAATGTTGAGATGTGTGTTTCAAATGTGAG
ATGTGTGTTTCAAATTTGTGTTCGGAATTTTTTGAAATTTTGATATATATTTTTTGATGG
CAGGAGCATATACTCCCATGTGCCAAA
>MITE_T_5377|chr5D|409491591|409491978|TAA|16|F325 TSD_IN:no MITE_LEN:387 TIR_LEN:16 CANDIDATE_ID:MITE_CAND_428056 COMMON_TSD:TTA
GGCCTTCCACTATGTGTTAGGTGCCAAAACTCTAAAAAGTTTGCCACATACACATCTATG
CCAGATACAAAATATTTAGCACCGCTCACACCATGTTGAGAATTTAGCATCGATTGAAGC
TTGGACCCACATACATAAAATAGTATAGACCAGGCCAAGACACCTACCACTGCCAGCATC
TCTCCTTCCTGGCTCACTGCACTCCTTCCTGACTCACTGCAGTACGACGCCCTTACTTTA
TTTGCTCGATGGATTTGGCTTCGGAGCAAGTAGATGCTCCGGTGCCCATGAATTTTTATT
TGGCATCGGCTTGACAACGTAGGGCATCGGTGCCAAATATCCAAAAAGCAAATTTGGCAT
CACTTTTGGCCTACATAGTGGAAGGCC
>MITE_T_5389|chr5A|67028709|67029096|TATATATATA|59|F326 TSD_IN:yes MITE_LEN:387 TIR_LEN:59 CANDIDATE_ID:MITE_CAND_63147 COMMON_TSD:TA
TAGTGATGCTATTCATCACCCAGGGAGCAGAATAAGTTATTCCTCACCCGAGGTAATCTT
ACGATCTCTTTCTAAATAAATTACGTTTAGAATATAAATAGTTATGTGCAGATTGATTCA
ATATGTAAAATTTGGTTTAAAAAAATAAAATATAGGTTATAAGACTAGAAAAATCACATT
TTATCTATGTTTACACTATGTTTTTACATTCGTAATTTTACATACCATAAAATATTTTTT
ACGGCGAGTACATATTTTCTTACGTTCTCTTTTTATGTATGAAATAAGACAAAATTTACG
AAACATAAAATTATGGTGCATTGATGTCAAAAAAGAGAGGGGTGAAGAATAACTATTCCT
CAACCAGGGTGACGAATAGCGTGACCC
>MITE_T_5399|chr5D|63034941|63035328|GC|13|F327 TSD_IN:yes MITE_LEN:387 TIR_LEN:13 CANDIDATE_ID:MITE_CAND_66362 COMMON_TSD:GC
CCTGTTTGGATCCATGAGTTAGAGTTAGTTTGGGTTAGATTGGACTCAACTAACCCAAAA
ATATCCAAACAGGAGGGTTAGTTTGGGTTAGATGCATCTAACCCATCCAAAAAATTTAAC
CCACCCAAGAGGTGCTTATTTGGGTTAGTTCTTCTGGGGACCACTAAAAAGACATCTTTT
TCTCTCGCTCTCTCCATGCAGTAGATCCCTCCCCACTTCCTCGAAGCTTCTCATCCTCTC
CCTCCCTCCCTCTCGCACCGCCCGTGAAGGCGCCTTGCCGTATCCGCGCTCCATCTAACC
CTGCCATCCAAACACCTCATTGGATAAAGTTAGTTCAGGGTTAGAATACAACTCTAACCT
CTAACTGATTTAGAGTATCCAAACAGG
>MITE_T_5435|chr5A|129277571|129277957|TTA|19|F328 TSD_IN:yes MITE_LEN:386 TIR_LEN:19 CANDIDATE_ID:MITE_CAND_114442 COMMON_TSD:TAA
GGGGGTGTTTGTTTCCAGGGACTTTTTTGTGTAGGGACTAGAAAAAGTCCCTTTTAGAGA
CTTTTTTACCAAACGGGAGAGACTTTTTAGAGACTAAACTAGGCATTTGGGACTAAATGA
AGAAGACTCTCAAGGAGAGTCTTTTTGGGACTTTTTGGAACTTTTCCAACAATGCCCCTC
CATGCACTTATTGACCCGCCATCCCATGGTGTGGTTTGATTGTTATTTTTCTATATACTA
GGGGCAACATGTTCATTTAATAACCTCTAGAAAGGGACTAAGGACTTTTTAGTCTCTGAA
AACAAACAGGGAGGGACTTTTTAGGGACTAGGGACTTTTTAGTTGAGACTAGAAAAAGTC
GTAAGACTACAGAACCAAACACCACC
>MITE_T_5440|chr1D|478331504|478331890|ATATATAT|58|F329 TSD_IN:yes MITE_LEN:386 TIR_LEN:58 CANDIDATE_ID:MITE_CAND_13295 COMMON_TSD:TA
AGTGTTACTATTCGTCAATCAGGGTGCAGAATAAGTTATTCTTCACCCAGGTAATCTTAC
GATCGTTTTATAAATAAATTACATATGAAATACAAATAGTTACATTCATCTCGATTCACT
ACGTAAAATTTGGCATAAAAACAAAAATATAGATTATAAGACCAGAAAAATTGCATTTTA
TGTATATTTTACACTATATTTTTACGTCTATAATTTTACGTAACATAAAATATTTTTTAC
AGTGATTACATATTTTCTTACGCTCTCTTATTACGTATGAAATAAAACAAAAACTTATGA
AACGTAAAATTACGGTGCATAGATGTTAAAATAGAGGGGGTGAAGAATAACTATCCCTCA
CCCAGGGTGACGAATAGTCAATCCCT
>MITE_T_5445|chr7D|474171645|474172031|TA|17|F330 TSD_IN:yes MITE_LEN:386 TIR_LEN:17 CANDIDATE_ID:MITE_CAND_457932 COMMON_TSD:TTA
GGCCCTCCACTATGTAGGCCAAAAGTGGTGCCAAATACACTTTTGGTTGATTTGGCACCG
ATTCCCTCCATTGCCCAGCCGATGCCATAATATTTTTCCAGGGAACCGGAGCAAGTTGCT
GCACCGATGCCCACTTCTAGCATTGCAATAAAATATGTTAAACTGTGAAGGATCAAGGGG
ATGGGACAGAGGAGGACTAGAGAACTCGTACGAAGGATTGAGGGAAAGCTGGCTTGCTCC
ATTTTTTATGTATATACATGTGGTCCCACTTTTCTATGGGCTGCAAAGGCACATAGTGTG
ACCGGTGCCATAGAAATTTCTCAGAGCATCGATGCCCAATCTGTAATATTTTAATGTACC
GGGCACCGATCACATAGTGGAAGGCC
>MITE_T_5455|chr5D|449085613|449085999|TAA|15|F331 TSD_IN:yes MITE_LEN:386 TIR_LEN:15 CANDIDATE_ID:MITE_CAND_469692 COMMON_TSD:TAA
GAGCATCTCCAGCCGTTGGCACCCCCAAGAACATCACCGAACCAAAAAAGTTGGTGTCTT
GGGGGTCATCCGGCGAAATCCGGCGAAATAAAGAGGGCATCTTCCCAGTCACACTCCACC
CCAAGCAAAAGTTTATGAGGAGAATGATTAAGTGGGCCAAGAAAAAGGACATGGGGAGGA
CATGTGGTGAGACACGATTCGCCGAAACTTCCGCTGGCGCCCCCAAGAGAACCCCAGCGT
GCCGGGTTTCGCCTGGATTTGCCGGCGCTATTTTGACGTCCTGAGGGGTGTTGGGGGCGT
GGCTGGGCCGTTTTTCAACGAAAAGTGCCGTCCGAGCCTAAAAAGGTGTCCTAGGGGGTG
TCGTCGGGAGGCTAGTGGAGATGCTC
>MITE_T_5483|chr7B|10967466|10967851|TA|21|F332 TSD_IN:yes MITE_LEN:385 TIR_LEN:21 CANDIDATE_ID:MITE_CAND_11029
CACTCAAGGTTTTGGTTACCGAATGAGGCATTTTTACCCGGGGGGACTGGTAAACGCGGT
TACCACGGTTACCGAGAAATACCGATAAATACCAAGAATATTTCGAACGAATTTCATAGT
TGAATTTTGAATTCAAATAAGTTAATGAACGAACATTTTGAACCAGAGACCTCTCAAAAC
AGGAACTAGGCTGCCACCAACACGCCAGAACGAACTCTCATAGCATTAATTAGATCCTAC
GTACTTTACTACAAATCGAGTGTTTAAATTCAAAAAATTCAAAAAATGTTATTTTTTGCT
TGGTACGTGGATTTACCGAGGGGCACGGAAATAAGCAGTTACCATGGGAAATCTCAAAAT
TTCGACCGATAACCAAAACCTTGGG
>MITE_T_5520|chr2A|732220661|732221046|TT|398|F333 TSD_IN:no MITE_LEN:385 TIR_LEN:398 CANDIDATE_ID:MITE_CAND_119488 COMMON_TSD:AAA
TGGAGACCGAGCTCCATGGAGGCCTTTATTTTGAAACATTCAAAATACAAACTTTTTAGT
TTCAAAAAATTCTAAAAATAAATACACGTGTTTGCAAGGATATAATGTGTATGTGTGAAA
AATTTCAGGATGAAATACCTTGAATTGTGAGCTTCACAAAAAAAGAACAAAATCACAGAC
TTTAAGGATGAACAATACATATGCTAAAAGCCTCAGATTTGTCTTTTTTGTGTAGCTCTC
ATTTTAATATGTCCTGACCTGAAAATTTGCACACATGTTCATTATGTATCCAGGCATATG
CGTAATTCTTTTCAGAATTTTTTGAACCAAAAAAGTTTGAATTTTGAACTTTTCAAATTA
AGCCCTCTATGGAGCTCGGTCTCCA
>MITE_T_5526|chr3B|772005577|772005962|GC|14|F334 TSD_IN:yes MITE_LEN:385 TIR_LEN:14 CANDIDATE_ID:MITE_CAND_124253
TAAACCTGGGCAAACGCCGGGCGGGGCCGGGTTTCGGGCAGGGCTTGTAAAAGCCCAACC
TTCATTTCTCAAGCCCGAGCCCGGCCCGAAGCCCGAAATAGTCATTGTTTTCAAGCCCGA
GCCCGGCCCGAAATGAAGCCCGAAGCCCGAAAGCCCGACCCGAACGCTATTTTTCAGTGT
ACGCACGTGCAAGCCCGACCCGAAGCCCCAAAGCCCAGCCCGAAATACATGAATAGTGAA
GCCCGAGCCCGGCTCGAACTATCTTCCGGGCTGCAAAACAAGACCCGGGCCCGGCCCGAA
CATCAAGCCCGACCCGGCCCGGCCCGGGTTTTTCGGGCCGGGCTCCGGCCGGGTCGTCGG
GCCGGGCTGTCCATGCCCGGGTTTA
>MITE_T_5531|chr2A|624043093|624043478|GC|21|F335 TSD_IN:yes MITE_LEN:385 TIR_LEN:21 CANDIDATE_ID:MITE_CAND_152667 COMMON_TSD:GC
TTTGTTTGACAGGAAGGGATCGTGGAGGTTTTGGGAGGAGGGGATTTTAGAGGATTTGGT
GAATCCTCCTCTTTTACCCAATCCCCTTGAAAGCTTAAATCCTTCTCCAGCCACATATCC
CCTCTAGCCACACATCCCCTCCGCGAGGACGGCTGCTGCCGCCAGCGGCGTGAGGAGAAG
GCTCGGTCTCGCGCGTGGCTCCAATTCCACAAGGGCCTCCTCATGCCTTCTGACCCGCAT
GGTTCGAGGCGGATCGACGGGGAATCATGTGGATTGCGCTAGCAAAACCTCGTCTGCCAA
ATGGGCCAAGGAGGATTGTAGAGGGTTCCGGGCCACACGTGAAAAATCCACTCGATACCC
CTCGAAACCTCTCATGTCAAACGAA
>MITE_T_5536|chr6A|264842601|264842986|TG|37|F336 TSD_IN:no MITE_LEN:385 TIR_LEN:37 CANDIDATE_ID:MITE_CAND_227721 COMMON_TSD:GC
TGGAAGTTAGGGCGTGTTCGGATCTCCTCCACTCCTTTGAATCCTTGACTCCGCTCCCTG
CTCCTGGATTATTGGCTCCGGCCCAAAAAATCGGGAGTAGCTACCACGTTCGTTAACTAA
CTCCACTCCCTACACGACGGGGTGTGAGGTTCAGGTAGTTGCTGCGCGCTAGCGAGAAAA
TTGGATCAAGCGAACCTGGAAGTTTTGCGCGGGAGGCCAGGGAGTGGCACGCGGAGCTCG
GTTTCAACGACTCCGCCGGATTGAACTACAGTCTGCTCCGCTCAGCTCTTCTGACTCTGC
GGAGTAGTAGCGTTCGGCACCGCTCGGCCCGCTCCTAGAGCAGAGCTGTGGAGCGGAGTG
AATCCGAACACGCTCTTAATTTCCA
>MITE_T_5541|chr2A|214241738|214242123|GC|47|F337 TSD_IN:yes MITE_LEN:385 TIR_LEN:47 CANDIDATE_ID:MITE_CAND_263861 COMMON_TSD:GC
AGCACCCGAGCTCCACTGCTCCCTATATTTAACATTTTGAAATTTGTGTTTTTGAAATTT
CAAAAAAAAATCAAGAAAATCTGAATTTTTTTACCGGAGATACATATACACATTCCAAAC
ACCTGTGGCAAGTTTTGGTAGAAATCTCGCTTTGTTTTGAGCTATAGAAAAAAAATCTGA
AAGTATATAGGAGAAAATTGATCCCATTTATGTCAGAAATTTCTCTTTTTTATATTTCTG
AAAATACAAAGTATTTCTTTTTCACCTTTTTAGCAGGCCTTAGGAATCTGTGTATGTATC
CACGTATTTGATTTAGGATTTTTTTAGCAAGAAAAGTGTGTTTTTCAAAAATTTCAAATA
CTAAGAGCAATGGAGACCGGGAGCT
>MITE_T_5554|chr7B|543906188|543906573|AT|31|F338 TSD_IN:yes MITE_LEN:385 TIR_LEN:31 CANDIDATE_ID:MITE_CAND_470631 COMMON_TSD:TA
CTACCATTGGCCCTGTTTGGATACTCTAACTCAGTTAGAGGTTAGAGTTAGATTCTAACC
CTGGACTAACCCTAAACTAACTCTAACCAAAGAACTGTTTGGATGGTAGGGTTAGATTGA
CAATAAATATTCTTTCTCAATCAGTTGACTACCTTAGACAATGTTTGGATGAGAGGGGTA
ACTTTTTTTACTAATTTTTTAGTGCCAAGAGAACTAACCCAAATAAGCTCCTCTAGTGTG
GGCTAGTTTTTTAGGGTGGGTTAGATCCAACTAACCTAAACTAACCCATCGTGTTTGGAT
ACTTTTGGGTTATTTGAACCCCAACTAACCAAAACTAACTCTAACTTAGGGATCCAATTA
GGGATCCAAACAGGGCCATTGGTAG
>MITE_T_5639|chr3A|638057676|638058061|CG|10|F339 TSD_IN:yes MITE_LEN:385 TIR_LEN:10 CANDIDATE_ID:MITE_CAND_581033
AGCTAGTCCTGGCCATCTTAGGCCCGGCCCTGTCGGCCCACCCAGGCCCGGCCCTAAAAT
CCAGGGCCTAGGCCCGATGGGCTTGCGCGTGGGCCGGGCTTGGGCCTGAGTTTTGAGCCC
ACCAGCAGGGCCTGGACGGGCTTGGGCTTGGCATATTGGCATTTTAAGGAAGAGACCCGG
CCCACGGCCCTAAGCCCTAAGGGCTTTTCAGGGCTTTTTACCAGATGGACCGGGCTTGGA
CTTAAAAAGTAGGCCCGATGGTAGGGCCTGGGAGGGCCTGGGCCTCAGTTTTCTGCCGTG
GGCTTTTTCAGGCCCGGCCCAAGCCCGGCCCGGCCCGGCCCATGGCCAGGTATAGTTCGA
GCCCACCACCAAAAGCAAACTAGCT
>MITE_T_5648|chr1A|550699735|550700119|CT|65|F340 TSD_IN:no MITE_LEN:384 TIR_LEN:65 CANDIDATE_ID:MITE_CAND_149681 COMMON_TSD:CT
CCCAGGATCATCTGTCGCTGCGCTCAATAAAAAATTCCAAACAAATACTAGAAAAATTCA
AAAAATTCCATTTTTTTGGCATGGTAGATAATTTGGTGCGTGATATCCGCTCCAAATTTC
AAATCATTTGGAAATCTGAGTAGCTCTCGGCAAAAAAGACAAATTTAGGTTCTCTTAAAT
AGTGCATTGTTCATATATTGTTCTGACCCAATTTGTCCTTTTTGCTGAGAGCTACTAAAA
TGTCCAAATGCTTTGAAATTTGGAGCGCACCTCACGCACAACATTATCTACCTTGCACAA
AAATTTGAAGTTTCCGATTTAGTTTTTGATTTTTTTTTTGATTTTTTATGATTTTTTTCT
TGAGCGGGTGCAGATGAGCCCGGG
>MITE_T_5662|chr2D|56325970|56326354|AAG|70|F341 TSD_IN:no MITE_LEN:384 TIR_LEN:70 CANDIDATE_ID:MITE_CAND_16791 COMMON_TSD:AG
GGGCGCGCCCAAGGTTGGAAAAAGCAGTAGGCGTAAGCGAGGCGGTTGGCCTTCGCCTAG
TGCCTAGGCGGTGCCTAAGCGCCCTAGGCGCGGCCTAGGCGGTAATATAGTTTTTACTCG
TAGTATATTTGTGATTATTATATGGGTGTTGATATAAGTTTAGGGCATATAAATAAGTTA
ATTACCGTCTACTACCATTGGAATATAACCCATTTGGCACATCAGTGCAGTATGTGGCAC
GATTTCTTGCTTGGGTAGACAATTCCTTGCTTGCCCTGCCTAGACCTCCATTTATGCCTT
AGGCGAGGCGTTTGGCCATTGCCTAGCGCCTAGGCAAGCCTAAGCGCCTCCTAGGCACTG
CCTTTTCCAACAGAGGGCGCGCCC
>MITE_T_5683|chr3B|816618890|816619274|TA|35|F342 TSD_IN:yes MITE_LEN:384 TIR_LEN:35 CANDIDATE_ID:MITE_CAND_273019 COMMON_TSD:TA
CTCCCTCCGTCCGGGTTTATTGGGCCTCTTAGCAAGTTTGCTCTGATCTGTTTTTGTAAG
GCCCCGCTAAATATGCGTGTTTACTTTCCTCGATCAGCTCCGCCGAGCACGCACACGATT
GGACTGCCGTTTCGGCTTCATCGCTGCATGCGGGAAAACAGCAAAGTACCAGCTGTGAGC
AATAACTGCCTCGCGCTGTGGTTGGTTGCATGCGAAAGTAAAGCTGGGCAATTAGCTGCT
GTGAGGCTTTGGAATAACTGCAGATTAATCTAATTGGCTGCTGCTACTTtNNNNNNNNNN
gTAAGTCACGGATGGTTACCAGTAATATTCTTCCTTGGTCCTCATGCCGTGGCTAACAGG
CCCAATAAACCCGGACGGAGGGAG
>MITE_T_5692|chr7B|399214014|399214398|TA|29|F343 TSD_IN:yes MITE_LEN:384 TIR_LEN:29 CANDIDATE_ID:MITE_CAND_344624 COMMON_TSD:TA
CTCCCTCCATCCGGGTTTATTGGGCCTACTGACCAAAACACAGAGACCAAGGAAGAATAC
TATTGGTAGCCACCGATGAATTTTGAATGTAGCAACAGCTAACTAGATTAATTAGCAGTT
ATTCCAAAGCATCACAGTAGCCGGTTGCCTGCTCCGCTTTTGCATGCAACCAACCACACA
CACGTACAACACTAGGTAATTATTGCCTACAGCTGGTTGCATGCTACTTTTGTGCATGGA
GCGATTCAATGGAAGCAGCAGCCCAATCGTGCGCGAGTTTAGTGAAGGAGATCGAGGAAA
GCAAACACGTATATCTAGAGGGGCCTTAGAAAAACATACCATGGAAGAGTTGCTAAAGGG
CCTAATAAACCCGGACGGAAGGAG
>MITE_T_5697|chr5D|35145604|35145988|GC|46|F344 TSD_IN:yes MITE_LEN:384 TIR_LEN:46 CANDIDATE_ID:MITE_CAND_37200 COMMON_TSD:GC
AGCAGCCGAGCTCCAGTGCTCTGTATATTTAAACATTTTGAAATTCGTGTTTTAGAAGTT
TCAAAAAAATATGAAATTTTTCTCAGGGATACGTATGCACATTCCGAATACCCGTGGCAA
GTTTCAGTAGAAATATCGTTTTGTTTTGGGCTATAGGAAATAAACAAATTTCTGACAGTT
TATAAGAGAAAATTATGCCATTTCTGTTAGAAATTTCTCTTTTTTGTATTTTCCAAAATA
CAAAGTATTTCTTTTCCAGATTTTTACCAGGCCTTAGGAATATGTGTATGTGTTCATGTA
TTTGTTTTAAGATTTTTTTTTTTTGAGCAATGTAAGTGTGTTTTTCAAAAAATTCAAATA
CCAAAACCATGGAGCTCGGGAGCT
>MITE_T_5716|chr5D|552785162|552785546|CG|31|F345 TSD_IN:yes MITE_LEN:384 TIR_LEN:31 CANDIDATE_ID:MITE_CAND_576241 COMMON_TSD:CG
GGTGTATTGGAGGACCTTATTTTAAATACTTTAAAATCACAATTAAATTTTCAAAAAAAA
ATCTAAAAATAATTACATGTGATCATATGGATGTATACTACATATGTGTAAAGTTTGGTA
ATGAAATAAGTAAACATGTGAGCTATACAAAAATGACAAAATGGTGGTTTCCAAATAGTG
AATAATACATGCACTATCCATCTTTCCAAAATCATGAATTTTTTTTTGTCATTTTTGTGT
GACTCACATGGTTACTTATTTCAATGTCAAAATTTGCACATATGTAATATGTGTCCATAT
AAACATGTTGATTTATTTTCATAATTTTATAAAACTTCAAAATAGCATTTTGGCACTATT
TGAAATATAGGGCTCCAATGCACC
>MITE_T_5724|chr4B|667882826|667883210|GC|24|F346 TSD_IN:yes MITE_LEN:384 TIR_LEN:24 CANDIDATE_ID:MITE_CAND_578251 COMMON_TSD:GC
AAAGGCCGAGCTCCATGGAGCTCGTTTTGCAAAAACAAAAAATCAAAATATATTTAATAG
TTTCAAAAAATGACAAATATTTTCCTACTAATACACATGCATTTTATGCAAGTATGTACG
AAATTTCATCAACTAATTTGATTATTTGGATGCTACACAAAAAAAGACAAATATTTGGCC
CAAATACAACAAAGAAAACCCCTATTTTAATCTGTGTATTTGACTTTTTTGTGTACATCA
CATATGAATATATATGTTCATGAAATTTACAGATGTATAACAAAATTATATGTCTACATG
AAAACTTTTTTCAGTTTTTCTTTAGATGTGCAAAAGGTATCTTCGCTAAATAGAAAGTGT
AGTGCTCAATGGAGCTCGGCCTCT
>MITE_T_5731|chr3A|520867711|520868094|TATATATATA|414|F347 TSD_IN:yes MITE_LEN:383 TIR_LEN:414 CANDIDATE_ID:MITE_CAND_230307 COMMON_TSD:ATATATATAT
TATAGGACTCCTCTTCTGTACGCTTGGGAGTATGTACTCCCATCCTCAATATACCTCATA
TACGCATTAATTATACCTCTTTATTATTCTCAATATACTTTATTAAATATTCTAAGATAC
CCCAATATGAGTTTAGATGAAAAAATATCATCTGCGACGTACTTTTTGTAATATACCTTT
TCACGTACAAACACATCAGTATATACGTAAATATTTAAAAATATATAGACTCACATGAAT
TTTTTCATGAAACTCATTTTGGGGTATCTAATAATTACTAATGAAGTATATTAAAAATAA
TAAAAAGGTATAAAAGATTCATTTATGTGGTATATGAGGAGCGGGAGTACGTACTCCCAT
GAGTACACAACCATTTTCCTATA
>MITE_T_5761|chr1D|24095076|24095459|AT|398|F348 TSD_IN:yes MITE_LEN:383 TIR_LEN:398 CANDIDATE_ID:MITE_CAND_250580 COMMON_TSD:AT
GTGATCCCGAGCTCCAGTGATCCTGGCTGAACAGTAAAATCCAAAAAAATAGTAAAAAAA
TTCAAAAAATCCTGAAATTTGTTGTCAAGAAACTTTGATGTTTTTTCTACATGCGTGCCA
ATTTTGTGATGAAATGACATTTGTGGAGGTCTCGGCAAAAAAAAAAGAAAATCATGCTCC
AAAAAAACTGTTTTTGAAAGCATTTTGGAGCATCGATTTTTTTTTTGCCGAGACCTGCAT
GAATGTCATTTCGTCATGAAAATTTGCACGCATGTAGAAAAAACATCAAAGTTTCTTGCC
AAAAAATTTCAGATTTTTTTGAATTTTTTTACTATTTTTTCGGATTTTACTGTTCATCCA
GGATCACTGGAGCTCGGGATCAC
>MITE_T_5765|chr1B|538871064|538871447|AT|20|F349 TSD_IN:yes MITE_LEN:383 TIR_LEN:20 CANDIDATE_ID:MITE_CAND_254467
TTAGGGCCCGTTCGGAAGTGCTTCACCTCCACGCTTCCCCAGAAGCGGGCCAGGAGCTGG
CCGAACGCCTAGGCTCCATGGAGCCAGCTTCAGAAGCGGAGGAGGCACGCAGTGCAAATC
GATGGAGCTAGGGAAGTGCTGCTTCGCTAAATCCAGAAATAGAAGTTCCTTCAAATTACA
TCTGGCTGCCATCTCGAAGTGCCGGCCGCGAACCGTTTTCCTCTCTGAATAAAGCCCAAC
ATGATGGGCCCGACCACAGTAGCTAGCGCATCTCCTCTCCTGTGCTGCCAAACGCTCCTG
GCTCCCCTGGGAAGCTGGCTAGCGCTGCTCCTTCAAGAAGCTGGCCCCGTTGGGAAGTTG
GAGAGCTTCCGAACGGGCCCTTA
>MITE_T_5772|chr6B|43087742|43088125|CA|151|F350 TSD_IN:no MITE_LEN:383 TIR_LEN:151 CANDIDATE_ID:MITE_CAND_45539 COMMON_TSD:CA
GCTCTCGGGTGTGCCACACACCCCTATATGAAAATAGCATTAAAAAATATCAGAAAATTT
CAAAAAAATTCTGAAATTTTGGGATGTGAAACCCGAGTGCCCATTGTACATCCGTGTTCA
TTTTCGTGGGGAGTCGGTGTCCGTGGTATCCGCGGCATAGGAATTACGGTCTGACATACG
TTACATTCAAACTTATTTTTCTACACATACAATTTTTTTGTCTTTTTTACTAGCATTACC
ATGGGCACCCCTTCCCCGCGGAACTGAACACGTGTGTACAATGGGCAACCCAAGTTTTAT
ATCCCAAAATTTCAGAATTTTTTGAATTTTCCTAATATGCTTTTTAATGCTATTTTCATA
TAGGGTGTGTGGCACCCGAGAGC
>MITE_T_5790|chr2B|28172402|28172785|CT|20|F351 TSD_IN:no MITE_LEN:383 TIR_LEN:20 CANDIDATE_ID:MITE_CAND_600751 COMMON_TSD:CG
CTCGGCCTCCATGGAGACCTTTTTTCCGAAAAATTCAAAATTCAAACATTTCAGTTTCAA
AAAAATCTGAAAAAAAATTCTGCAAGTAAACAAGGATGTTATGTGTATGTGTGTAAAATT
TCAGGATGAAATATGTTGAAATGCGACATGTACAAAAAAGACAAATTGATGACCTGGAGG
ATGAATAGTATCATGTGTTAAAAAGCCCCAGATTTTTCTTTTTTGCACATCCTCATTTCA
ACGTATTTTGCCCTGAAAATTTACACACATGTGTCTTATGCCTTCATGTGTATCTTTATT
TCTTCAAAAAAAAAATGAAATGTAAATATATGAATCTCAATGAAATTTGAAATTTGAATC
TAGAGGCCTCTATGGAGGCCGAG
>MITE_T_5797|chr6D|144066049|144066431|TG|148|F352 TSD_IN:no MITE_LEN:382 TIR_LEN:148 CANDIDATE_ID:MITE_CAND_143772 COMMON_TSD:TG
GCTCTCGGGTGCCACACACCCCTATATGAATATAGCATTAAAAATATATCAGAAAATTTC
AAAAAATTCTGAAATTTTGGAATATCAAACTTGGGTGTCCCTTGTACACCCGTGTTCAGT
TTCGTGGGGGGTGGATGCCCGTAGTAATCTCGGTAAAAAAGTTAAAAAATTCTTATGTAT
AAGGGAAAAAAATTGGATGGGTCGTACGTCGGACCCTATTTCCTTCGCCACGGATACCAC
AGGCACCCATTCCCCGCGAAACTGAATACGGGTGTACAACGGGTACCTAGATTTGATATC
CCAAAATTTCAGAATTTTTGTTTTTTTTTCAGATATTTTATTTAATGCTATACTGATATA
GGGGTGTGTGGCACCTGAGAGC
>MITE_T_5801|chr6A|567931845|567932227|ACTGTA|18|F353 TSD_IN:no MITE_LEN:382 TIR_LEN:18 CANDIDATE_ID:MITE_CAND_475366
GCAAGGTTTTGGTTATCGAATAAGACATTTTTACCGAGGGGGGCTGATAAACGCGGTTAC
CACGGTTACCGAGAAATACCAAGAAATACCAAGAATATTTCGAACGAATTTTATAGTTGA
ATTTTGAATTCAAATAAGTGAATGAACGAACATTTGAACCAGAGACCTCTCAGAACAGGA
ACTAGGTTGCTACCCAACACGCGAGAACCAACTCTCATGGCATTAATTAGATCCTACATA
CTTTAGTATAAATTGAGTGATTAAATTCAAAAAAAATCAAAATACTGGTATTTTTACTTG
GTACGGGGATTTACCCAGGGGCACGGAAATACGCGGTAACCATAGAAAATCTTGAAATTT
CGACCGGTAACCAAAACCTTGC
>MITE_T_5813|chr6B|570651286|570651668|AT|10|F354 TSD_IN:yes MITE_LEN:382 TIR_LEN:10 CANDIDATE_ID:MITE_CAND_498027 COMMON_TSD:TAA
GATACTACCTATGATACTCCCGTTACGACCAGCCTTAGAGCATCTCCAATAGCTTGTCTA
TATGGATGTCTATACTCGTTTTCCACGACGTGATCCCAAAATAGGCGTCCAACAGCTTGT
CTATATGGTCGACCAAATATACACATCCTCTAAATCGACCTCGACAATGTCCACACCTGG
ACAATGTGAAGGCGTGGTCTAAACTCATTTGTAGTCATGATTTCTTCCTCTCCCTAGCAA
CGGCCCACCTATCATGGTCCCTGTAAATAGACGTTCTGATGCAAAACTGGATGTGTATAT
GAGGGAATCTTTTTAGACCATAGTCTATATGAATATATAGACATCCAAATATACACATGC
TATTGGAGATGCTCTTAGTATC
>MITE_T_5975|chr5B|563165478|563165860|TA|63|F355 TSD_IN:yes MITE_LEN:382 TIR_LEN:63 CANDIDATE_ID:MITE_CAND_510663 COMMON_TSD:TA
GCTTTTGCAAAAGGGTGTGTCTAGAACTCAGTCAACTGAGACTTAACGAAGTCTCAGTCG
AGTGACGTTAGCGTGTTTTTTTTGCTACAAGCGGCACGGCTAGATGCTACAAATGGCGAC
GAAAAATGTTGCGATGGTATTGCAAGCAACAACAACAAATGCTACAACCGTTCTAACTAA
AATGCTACAACCGTCAATGAAGGATGTTGCAACCGGTGAGATGACGTGCTACAACAGAGG
AGGGATGACATGCTTCAACCAACAAAACGAATGTTACAACCGGTATGAAAAAATGTTGCA
TACAGTCAAAAAATGTTGCATGGTCGACTGAGACTTTATTAAATCTCAGTCGACTGATTT
TTAGCAGACCCGTTTGCAAAAC
>MITE_T_5991|chr3A|9037845|9038227|TTA|16|F356 TSD_IN:no MITE_LEN:382 TIR_LEN:16 CANDIDATE_ID:MITE_CAND_596097 COMMON_TSD:TTA
GGGGGTGTTTGTTTCCAGGGACTTTTTTGTGTAGGGACTAGAAAAAGTCCCTCTTAGAGA
CTTTTTACCAAATGGGAGAGCCTTTTTAGGGACTAAACTAGGAATTTGGGACTAAATGAA
GAAGACTCTCAAGGAGAGTCTTTTTGGGACTTTTTGGGACTTTTCCAACAATGCCCTCCA
TGCAACAAGGCCCGCCACCCCATGGTGTTGTTTGATTGTTATTTTTCTATATACTAGGGG
CAACATGGTCATTTAATAGCCTCTAGGAAGGGACTAGAGACTTTTTAGTCTCTGGAAACA
AACAGGAAGGGACTTTTTAGGGACTAGAGACTTTTTAGTTGGGACTAGAAAAAGTCCTAG
GACTAGAGAACCAAACACCACC
>MITE_T_5996|chr7D|621192393|621192775|CAT|30|F357 TSD_IN:no MITE_LEN:382 TIR_LEN:30 CANDIDATE_ID:MITE_CAND_614043 COMMON_TSD:TA
GTACTCCCTCCGTCCGGGTTTATTGGGCCCTTCGACAAGAACTCAAGGACCAAGACAATG
TATTAACTCTAACAACCTCTGATTTCGGAGCATGCAAGTAGCCAACCCCCATTAGCTCGC
ATTTATTCCGCCCAGCTGGTTTAACGCTTCGTCTCTGCATGCAACCAATCAAGGGCACGT
CTAGCACTTGCCCGCTGCAAAGGCATGCAGCTGGTTGCATGCTTCGATTTAATTGCAGTT
AATCACGCCTACCTCCAGCCAATGACTGTACAGCATGCGGTGAGTAATCGAGGCAAAGTA
AACTCGTAATTGCAGCGGCCTTATAAAAACAGTCTCTGCGTTCTTTGCTCTCGGGCCTAA
TAAACCCGGACGGAGGGAGTAC
>MITE_T_6004|chr7B|67121789|67122171|TTA|13|F358 TSD_IN:yes MITE_LEN:382 TIR_LEN:13 CANDIDATE_ID:MITE_CAND_63620 COMMON_TSD:CT
CTCATGAGCTCTATTGGAAAAGGCAGTGCCTAGGAGGCGCTTAGGCATGCCTAGGCGCTA
GGTAATGGACAAACGCCTCGCCTAGGGCATAAATGGAGGTCTAGGCAGGGCAAGCAAGGA
ATTGCCTACCTAAGTAAGAAATCATGCCACATACTGCACTGATATGCCAAACGGGTTATA
TTTCAGTGGCAATAGACTGGAATTGACCTTTTTATATGCCCTAAACTAATATCAACACCC
ATATAATAATCATAAATACACTACGAGTAAAAACTATATTACCGCCTAGGCCGCGCCTAG
GGCGCTTAGGCACCGCCTAGGCACTAGGCGAAGGCCAACTGCCTCGCTTACGCCTACCGC
TTTTTCCAACCTTGCTCATGAG
>MITE_T_6011|chr4A|658864646|658865028|GC|20|F359 TSD_IN:yes MITE_LEN:382 TIR_LEN:20 CANDIDATE_ID:MITE_CAND_647584 COMMON_TSD:TAA
TAAGGGCATCTCCAGCCGTTGGAGCCCCCCAGGACAATTGACGGAGCGAAAATAGCATGT
CCTGGGGGGCAAATCGCTTCCGCTGGCGCCTCCATGAACCCGCGTTCCCAGTCGTTGGCG
TCCTCAGAAGAATCGCTAGGGACAAAGTGATTGGGTGGGCCAGGAAAAAGAATGCGTGGA
GGAGTAGGATTGGTCGTTGCCTCCGCCGGTGCCCCCAGGAGCCCCCACAGCGCGCTGGGT
TTGGGCTGGGTTTACCAGCGCTAGTATGAGGTCTTGGGGGCGCTTGGGGGCATGGCTGGG
CTGTTTTTTGCCCCTTTTACGGTGCCGGCGCAGAGAAAGTGGCGCTGGGGGTGGCACTTG
GGGGCGGCTGGAGATGCTCTAA
>MITE_T_6019|chr6A|357036390|357036771|AG|15|F360 TSD_IN:no MITE_LEN:381 TIR_LEN:15 CANDIDATE_ID:MITE_CAND_296918
GTTGGAAAAGGCTGTAGGCGTAAGCGAGGTGGTTGGCCTTCACCTTGTGCCTAGGCGTTG
CTTAAGTGCCTTAGGCGCAGCCTAGGCGGTTATATAAGTTTTCCTATCAGGGTGTATATG
TGGTTATTATATGTGTATTTTATTAATTTAGGGCATATAAGTATGTTAACTACCAGCTAC
TACGATTGGAATATGGCCCTTTTGGCATATCAGTGCCATATGGCATGATTTCTCACTTGG
GTAGAGAATTTCTTACTTGCTCTGCCTAGACTTCTGCCTATGCCCTAGGCGAGGCGTTTG
GCCATTGCCTAGGCGAGGCATTTGGCCATTGCCTAGTGCCTAAGCATGCCTAAGCGCCTC
CTAGGCACTGCCTTTTCCAAC
>MITE_T_6025|chr2D|10505023|10505404|TG|393|F361 TSD_IN:no MITE_LEN:381 TIR_LEN:393 CANDIDATE_ID:MITE_CAND_416889 COMMON_TSD:TG
GAGACCGAGCTCCATGGATCCCTTTATTTTGAAAAATTCAAAATTCATAAATTTTGGTTT
AAAAAAATTCTGAAAAAATATTCACAAGAATGCAAGGATGTAAAGTGTATGTGTGAAAAA
TTTCAGGATGAAATACCTTGAATTGCGAGTTGCACAAAAACAAACAAAATCATGGACTTT
AAAGATGAACAGTACATATGCTAAAAAGCCCCAGATTAGTCTTTCTTGTGTAGCTCACAT
TTTATTGTATTTCGACCTAAAAATTTGCACACATGTATATTATGTATCTAGCTATATGTG
TATTTATTTTCAGAATTTTTTGAAACTGAAAAGTTTGAATTTTGAAGTTTTCAAATAAAG
GCCTCCATGGAGCTTGGTCTC
>MITE_T_6051|chr6D|447904132|447904513|TA|16|F362 TSD_IN:yes MITE_LEN:381 TIR_LEN:16 CANDIDATE_ID:MITE_CAND_431624
GTAACTGTTAGAATTGTGTCGAATATTATTGTACAAGGTAGGTTACAGTTGGACTTGGTT
TTGGACTGTGTGTAGACAGGGTAGGAGTTGTGTCCTAATAGGACACTTGTATCCTAGGCC
TCTCATATATATCGGGGTAGACACACGATGTAACCTATGCCAACATAATACACAGGCACG
CGGGGGAGCCGGCGGCGTGCGCCGGCGCCCGGGCGGCCGGGGTGCGGTATTGTGACGGTG
TCATGGGAAGGAGCGCCCGTAGTCATGCCCCGGGGATGTAGCCATCGGTGAACCTCGTTA
ACAAATCTCGGTGTCGTGCTGGTGTGATTGCTTGGTCCTCGGTAGATCGACGGAGCGCCT
CGGATTTATTTTAACAGTAAC
>MITE_T_6065|chr5A|502495864|502496245|TA|34|F363 TSD_IN:yes MITE_LEN:381 TIR_LEN:34 CANDIDATE_ID:MITE_CAND_442500 COMMON_TSD:TA
TTATTACTCCCTCCATTTTTGTATACAAGGCAACAAACCCATATTACAGGTACTAAGGAA
AAAGTTAATGCATTCCTAAGTCCAAGTTGCAAGCCAGTTTGTCTCCTTATTTGCCGTGTT
AATTAATGTGTATTTTCTTTCCCACGCACAACAAGTCAATGCTCTCACTCCTCTTTGATT
GATTAATGAGGCACATGCAAGCCATCCTTCTCATTCCCACATGCATGCAAGGGATAATTA
ATGTCTTCCTTTATTACTATCATTAATTTTAATACGAGGCAAACACCATTAATTTTGCCT
CAATTAGAGTTACTGGCCTTGTATAGTTACAAATTGTATTTTTGATAGTGGCCTTGTATA
TAAAAATGGAGGGAGTATTTA
>MITE_T_6069|chr4D|488925121|488925502|AA|64|F364 TSD_IN:no MITE_LEN:381 TIR_LEN:64 CANDIDATE_ID:MITE_CAND_480249 COMMON_TSD:AA
AATAAACTAGTTCTTACTAAATACTCCCTTAGTTCCTTTATATAAGGTGCATTTGTTTTT
CGATAAAATTCCAAAATGTAAGGTGCATTTCTTCTAATTCCTCATAATTCCCTTGTTAGC
CCTCCAGAAAAAAGGAAAATCTCTCTCTCCCGATTGTCCATATCTCTCCTTGTAGCAAAA
TATGGAAACTATCTCTATGTTGATTGCACGTATCTCTTACTTTCCTGGACTAACTGATTT
ACATGCCTCCAACCAAAAAATTTGCCAAGGGTAATTTCATCCTAACATGTCTATAATTAT
GTGCCTTGGTCACCGTGCTAAAAATAATACACCTTACATAAAGAAACAGAGGGAGTATAA
GCTAGTTAAACTAGTTCTATT
>MITE_T_6074|chr2A|762744222|762744603|TAT|11|F365 TSD_IN:no MITE_LEN:381 TIR_LEN:11 CANDIDATE_ID:MITE_CAND_93313
GTGTTAGAATTGTGTCGAATATTGTGTACAAGTTAGGTTACAGTTGGACTATGAGTTGTA
TTGTGTTTAGATAGGATATGGAGTCGTGTCCTAATAGGACACTTGTATCCTAGGCCTCTC
ATATATAGCGGGGGTAGACACACGATGTAACCTATGCCAACATAATAGCACCGGAACGCA
GGGGAAGCCGGCGGCATGTGCTGGTGTCCAGGGCGACCGGGTGCAGTATATAACGGTGTC
ATGGGGAGGAGCGCCCATAGTCAGGCCCCGGGGATGTAGCCATATCGGTGAACCTCGTTA
ACAAATCTCGGTGTCGTGCTCGTGTGATTGCTTGGTCCTCAGATGATCAACGGTATGGCT
CGGATTTATAAATTCTAACAC
>MITE_T_6078|chr6A|2750192|2750572|TCTCAT|17|F366 TSD_IN:no MITE_LEN:380 TIR_LEN:17 CANDIDATE_ID:MITE_CAND_2827 COMMON_TSD:CT
TCAAGGTTTTGGTTACCAGTCGAAATTTCAAGATTTCCCATGATTATCGTGTATTTCCGT
GCCCCTCGATTAATCGCCATACCGAGCAAAAAATATCATTTTTTTAATTTTTTGAATTTA
AACACTCGATTTACAGTAAAGTATGTAGGATCTAATTAATGCAATAAGAGTTGGTTATGG
CATGTTGGTAGCAACCTAGTTTCTGTTTTGAGAGGTCTCTGTTTTGAATATTCGTTCATT
CACTTATTTGAATTCAAAATTCAACTATAAAATTTGCTCGAAATATTCTCGGTATTTGTC
GGTATTTCTCGATAACCGTGGTAACCACATTTATCAGTCCCCCTCAGTTAAATTACCTCA
TTCGGTAACCAAAACCTTGA
>MITE_T_6177|chr6A|603269250|603269630|CAA|24|F367 TSD_IN:no MITE_LEN:380 TIR_LEN:24 CANDIDATE_ID:MITE_CAND_508884
GCTCTTAGGCCTTCCACTATATAGGCCAAAAGCGGTGCTAAATTTGTTTTTTGGGTATTT
GGCACCGATGCCCTACATTGCCCAAGCGATGCCAAACAAAAATTTCTGGGCACCGGAGCA
CCTACTTGCTTTGATGCCAAATCCTTCCATGCAATAAAGTAAACCATGTCAGCCCATGCA
ACAGCCAGGAAGGGACGCTGGCAGTGGGGTGGCCAAGGCTGATTTATACTAGTTTATATG
AGTGGGCTTGAGTTCCAATCGATGCCAGATTCTTCGACATTGTGTGATCGGTGCTAAATT
ATTTTCATCTGACATCTATGTGTATGTGGCATATTTTTCAGAGTTTTGGCACCAGATACA
TAGTGGAAGGCCTTAGTAGC
>MITE_T_6182|chr7B|589393068|589393448|AGCT|163|F368 TSD_IN:yes MITE_LEN:380 TIR_LEN:163 CANDIDATE_ID:MITE_CAND_511549 COMMON_TSD:AGCT
CTCGGGTGCTCCGCACCCCTATACAGAAACTATTCGTAAAAAATTCCCAGAATATCAAAA
AAAAAATCTAAAATTTCGGGATGTCAGACCTGGTTTCTCAATCTACTTCCTTGTGATTTC
GTGAAAAAATACCAAAAAACGTATCCGTGGCGAAGGAATTACTGCCTGGAAAAAAATGTA
CCCAAACAGTGTTTTGCTATACGTAGGAAATTTTTGTCTTTTTTGCCGCGAATACGTTTC
CTGGTATTTTTTCACCAAATTTCAGACGGGAGTACATCGGGAACCCACGTTTGATATCCC
AAAATCCCAGATTTTTTTTTTCAAATTTCTCGGTATTTCTTCTCCTGGTATTGTACGTAT
AGGGGTGCGGAGCACCCGAG
>MITE_T_6214|chr7A|613024167|613024547|TA|39|F369 TSD_IN:yes MITE_LEN:380 TIR_LEN:39 CANDIDATE_ID:MITE_CAND_536036 COMMON_TSD:TA
AGGCCCAGTTTTTTTGGCTCAATTCTGAAGAATTACTGGCCGGAGAATCACAATCGCAAA
AGAACTCGTTTCTTCCCCAGGAATCATCCGAGAATTATCAGAATCGCTAGTGTATTTGAG
AATCATGGAAACTCGGCAATTCTGGCAATTCTAGCCGGGCCCTTAAAAGAAAATTGTTCG
GTTTGAACTACTACCCCAATTGGGGACTCAAATTACAGCCAATATGTCACCGGGCCAGCC
CCACCGAGCGACCTCATACAACAATTACATGTTAAAATTACAAAAAAGAACTGGACAGAC
AATTCTGTGGGCAGACGATTCTGCGGGCAATTTCCAGAATCACAATTCTCCAGAATTATA
GGACGAAAAGAACTGGCCCT
>MITE_T_6223|chr4B|57143112|57143492|CT|392|F370 TSD_IN:no MITE_LEN:380 TIR_LEN:392 CANDIDATE_ID:MITE_CAND_56243 COMMON_TSD:CT
CCCGGGCTCAGCTGCACCCGCGCCGACGAAAAAAACAAAACAAATACTAGAAAAATTCAA
AAAATTCCAATTCTTTTTGTGTGGTAGATAATTTGATGCGTGAGGTTCGCTGCAAAATTC
AACTCGTTTGGACATTTGAGCATCTCTCGGCAAAAAAAGGGCAAAATCAGGGTGTGTAAA
AAAGTTTACTGTTCACAAACTGTTTTGACCCGATTTGTCTTTTTTTTTGCCGAGAGCTGC
TCAAATGTTGAAATGAGTTGAAATTTGCAGCGGTCCTCACGCAACAAATTATCTACTTTA
CAAAAACAAATTTGGATTTTTTTTGAATTTGTTTAGTATTTGTTTTGAATTTTTTCTGAG
CGGGAGCATCCGAGCCTGGG
>MITE_T_6248|chr1B|606586090|606586470|TA|13|F371 TSD_IN:yes MITE_LEN:380 TIR_LEN:13 CANDIDATE_ID:MITE_CAND_609455 COMMON_TSD:TTA
GTCTCTAGTCAGAGGGTGTTTGGATACTCTCTAGTCATGTGACTAGTAGTAGTCAGACTA
GAAGTTTTTAGTCAGCCCCTGTTTGAAAGGTGACTACTACTAGTCAGCATTAAATGTCTC
AGTATTAAATGTCCCTTGTGCAACACCAATTAGAGGAGAGAGAGGGGGACTTTAGTCAGT
AAAAGTCAGGGGTGTTTGGAGGTTTACTGACTAAAGGTGACTACTACTAGTCTCTAGTCA
GTAAAAGTTAGGGGTGGGGTGACTAGGGACTAAACTAGTTTTAGTCACCCACTAGTcAGG
GGTGTTTGGAGGTTTACTGACTAAAGGTGACTACTACTAGTCTCTAGTCAGTAAAAGTTG
GGGGTGGGGTGACTAGGGAC
>MITE_T_6271|chr6A|70919083|70919463|TG|392|F372 TSD_IN:no MITE_LEN:380 TIR_LEN:392 CANDIDATE_ID:MITE_CAND_69087
CCCGGGCTCATCTGCTCCCTCTCAGCAAAAAATTCAAAAAAAAAAAATACTAGAAAAATT
CAAAAAATTCTAAATTTTTTTGTGGTGGTAGATAATTTGACGCGTGCGGTGCGCCCCAAA
ATCAACTTATTTGGACATCTGAGTAGCTCTCGGCAAAAAAGACAAATCAGGGTCAAAATA
GTGCGTGAATAGTAAACATTTTTACAGACCCTGATTTTGTCTTTTTtGCCGAGAGCTTCT
CAGATGCTCAAATGAGTTGAATTTTGGGGCGCACCTCACGCGTCAAATTATCTACCACCA
CAAAAAAATTTAGAATTTTTTGAATTTTTCTAGTATTTGTTTTGAATTTTTTTCTAAGCG
TGGGTGCAGCTGAGCCCGGG
>MITE_T_6287|chr4D|81454592|81454972|TAA|16|F373 TSD_IN:no MITE_LEN:380 TIR_LEN:16 CANDIDATE_ID:MITE_CAND_95385 COMMON_TSD:TAA
GAGCATCTCCAGCCGCCTCCCCGAGTGCCACCCCAGGCGCCTTTTCTTCTGCCGACGAGC
TAAAAATGGCAAAAAAGGCCCAACCATGCCCCCAAGCCCCCCAAGACCTCAAAAAGGTGC
CGACAAATCCAGGCCACATCCAACGCGCTGGGGGGCTGCTGGGGGCGCCGGCGGAAGCAA
CAGCCAATCATATTCCTCCATGTATCATTTTTCTGGCCCACTCATTCACTTTTTGCCTGG
CGACTGTCCTGGGGGGCACCAACGGCTGGGAAACCGTCCTCACGTTTCATCCGGCGAAGG
TGTTTTGCCCCCCCAGGACGTGCTATTTTTGGCCCGGCGATTGTCCTGGGGGGGGGGGGC
TCCAACGGCTGGAGATGCTC
>MITE_T_6291|chr5D|245053842|245054221|AT|68|F374 TSD_IN:yes MITE_LEN:379 TIR_LEN:68 CANDIDATE_ID:MITE_CAND_270813 COMMON_TSD:TA
GTTACTAGTCTATGTTACTACCTCCATACTCCCTCCTTTCCGGTTTATAGGGCTTATCTC
AAAATTTTAGTTTTTCCATTTTATAAGGCTCAATTTGGTTGTTTCCCATCACATGTTCAG
ATTCCAAGGTGCATTAAATCATTGCATGCCAGTATTAAGAGAAAATTGACCAATGCATGT
AATTTATGCATGCATACATTGCAATTAATGCATTCGTAAACATACTTTTTTGAGGAAAAC
AAGAGCATTAATTGGGTGCTTTTGCAAACTACAAAAAGTATTCCACCACTCACCATCTAC
CTTGGTTGGTGAGATTTTTGAATTGAGCCTTATAAACCGGAAAGGAGGGAGTAGTGGGTA
GTAACATATGAGTGGTATC
>MITE_T_6403|chr2A|74293300|74293679|TTC|387|F375 TSD_IN:no MITE_LEN:379 TIR_LEN:387 CANDIDATE_ID:MITE_CAND_382894 COMMON_TSD:AT
AATTTGGAATGTTATACATTAGATCATGGGAAAACTTTGTTTTTGCCACTTTAGTTTTTG
CCTACTTTGCTTATGCCACTCTAGAATTTGACATATCACTTTTGCCACTCTTAGTTTTTG
ATAATACAACACAAATGCCATTCCGTGGCAAAAGCAATAACTTTTAATTTCACTTTTGCC
ACTCTTAGATTTTGACAAGTATCACAATTGCCACTATAAAATTATTGGTTTTGCCACGAA
ATGTCAATTGTGATGTATTGTCAAAAACTAAGAGTGGTAGAAGTGAAATGTCAAATTCTA
GAGTGGCATAAGAAAAGTGGTCAAAAGCTAGAGTGGCAAAAACAAAGTTTTCCCTTAGAT
CATTGTAACATCACAAATT
>MITE_T_6420|chr5D|416216765|416217144|GAGC|391|F376 TSD_IN:no MITE_LEN:379 TIR_LEN:391 CANDIDATE_ID:MITE_CAND_434837 COMMON_TSD:CT
CTGAGCTCAATGAGCTTGGGTGAACAGTAACCCTGAAAACAATTTAAAAATAATTCAAAA
AATTCTAATTTTTTTTGGGTGCAAACATTAACAAAAGTTCTCAGTGCTCACAAAATTTCA
TCACAAAATAACATTCGTGGAAGTCACAGCAAAAAAACAAAAAACAAAATTGATGCTCCA
AAAATGTTATTTTCAAAAACATTTTGGAGTACTGATTTTGTTTTTTCTGCCACGACTTGT
ACTAATGTCATTTTTGGATGAAATTTGGCAAGTACTAAGAATTTTTGTCAATGTTTCCAC
CCAAAAAAATTCAGATTTTTTTTAAATGTTTTTCATTTTGTTTTGATTTTACTGTTCATC
CCGAGCTCAATGAGCTCGG
>MITE_T_6437|chr7B|56474704|56475083|CA|391|F377 TSD_IN:no MITE_LEN:379 TIR_LEN:391 CANDIDATE_ID:MITE_CAND_53234 COMMON_TSD:CA
CCCGGGCTCATCTGCACCCACGCTTAGAAAAAAATTCAAAAAAAATACTAGAAAAATTCA
AAAAATTCCAATTTTTTTTGTGGTGGTAGATAATTTGACGCGTGCGGTGCGCCTCAAAAC
TCAACTCATTTGAGCATCTGAGCAGCTCTCGGCAAAAAAGACAAAATCAGGGTCTGTAAA
AATGTATACTGTTCACGCACTGTTTTGACCCGATTTGTCTTTTTTGCCGAGAGCTGCTCA
GATGTCCAAATGAGTTGAATTTTAGGGCGCACCTCATGCGTCAAATTATCTACCACCACA
AAAAAGTTTGGAATTTTTTTGAATTTTTCTAGTATTTTTTTTTTGAATTTTTTGCTGAGA
GGGAGCAGATGAGCCCGGG
>MITE_T_6509|chr1D|356358156|356358535|TTCCGGAA|10|F378 TSD_IN:yes MITE_LEN:379 TIR_LEN:10 CANDIDATE_ID:MITE_CAND_69022 COMMON_TSD:AA
ACGGACGCGGTGTTTTGTCTCCTAGGTGTATATGCACCTATTGTCTAAATACACATTTTG
GAAAGTTAAAAAATTCGAAACAAAAATCCCGCAGGTATATTCGGACATTCTATGTGCATG
CACAAAGTTTCGGTGAAAAACGACGTTTTTTGTGGTTTGTGTAGAAAAGATAAAGAAATG
CAAAATGAATAGTTGTAATGAAGCATCAGAAATTGTCTTTTTTACACAAGCCACAGAAAA
CCTCGTTTTCCACCAAAAACTTTGTGCATGCACATAGAATGTCCCGGATATACACGCGGG
ATTTTTGTTTGGAATTTTCTACTTTTCAAAATGTGTATTTAGACAATGGGTGCATATGCA
CCTAGGAGCCATCGCCAAT
>MITE_T_6550|chr6D|81742600|81742979|TA|34|F379 TSD_IN:yes MITE_LEN:379 TIR_LEN:34 CANDIDATE_ID:MITE_CAND_85384
CTTAGGGCCTGTTCGGAAGTGCTCCGCCTCCGCGCTTCTCCGGAAACGGGCGAGGAGCTG
GCCGAACCGTTTTCCTCCGTGGAGCCAGCTTCAGAAGTGCCGGTGGAGCGTAGTGCAAAT
CGGTGGAGCGCCAGAAGTCGAGCTTCTCGTTTTTCAGAAGTAGGAGTTCCTTCATATTAC
ATCCCACTGCCATCCCGAAGTGATGAACGAACCGTTTTCCTATCTGTTCAAAGCCCAGCC
TGGTGGGCCCGAACACAGCGGTTGGCGCAGCTCCACGACGCTGCTGCCGAACGCTCCTGT
CTCCCCATGGAAGCTGGCAGCGCTCCATCGAGAAGCTGGCCCCGTTGGGAAGCTGGAGAG
CTTCCGAACGGGCCCTTAG
>MITE_T_6555|chr1D|432199133|432199511|CG|395|F380 TSD_IN:yes MITE_LEN:378 TIR_LEN:395 CANDIDATE_ID:MITE_CAND_215194
GAGCTCGGGCTCAGATGAGCCCAGTGAACAGTACCTCAATTTAACATAGAAAAAAATGTT
CAAAAAAATCCAAATTTTTTTGTGGTGCAAGATGCTCCTGTGCGTGAACTTCGTGCAAAA
TTTTGTAAAGTTTGGACATTTGAGGAGCTTGTGGCAAAAAAGACAAAATCAGGCATGAAC
AGTGCAATTTTCAAAAGTTTCTCGGACATCCGAAATTTGTCTTCTTTGTCACGAGCTCCT
CGAATGTCCAAACTTCACAAAATTTTGTACGGAGTTCACGCACATGAGCATCTTGCACCA
CAAAAAATGGACTTTTTTTATTTTTTATATTTTAAATCACAGTATTGTTCATGCCCGGGC
TCATTTGAGCCCGGGCAC
>MITE_T_6567|chr5B|281480771|281481149|CT|36|F381 TSD_IN:no MITE_LEN:378 TIR_LEN:36 CANDIDATE_ID:MITE_CAND_249193 COMMON_TSD:TA
TACTCCCTCCGGTTCTTTTTAGTGAGCGTATAACTTCAGACCCGGATACCAAGGCGGGCA
GTGTTTTAATTTTTTGGACTAATTTGCCCTTCGCTGGAGTAAGCCGCATGCATCCGGAGG
GCTGGGCCGTAATGATTTTGCATGCATGATTGGCTAGTCCTCCTTGACTGCGTATCCGGT
CTCTTAGTTTGTGCCCCCGCCAGCGTAAAACGAAGGCAAAAAGAAGGAGAGTAGTTACTG
CACGCATATATTGGTTCCATGCGAGGCGAACGATGCGGGGCAAAATAGGAAAGCACAAGG
AGAAAAAAGGATCGCGCAGAGCAATATGGGAAAAATGGAAAAAACTTAGACGCAAACTAA
AACGGACCGGAGGGAGTA
>MITE_T_6573|chr6D|320716167|320716545|TTG|36|F382 TSD_IN:no MITE_LEN:378 TIR_LEN:36 CANDIDATE_ID:MITE_CAND_305986 COMMON_TSD:GAGCTC
GAGCTCTCAAGTGCTTCGCACCCCCATAGGAACATTTCGTTCAAAAAAATACCGAGAAAT
TTTAAAAATAATCTGGAATTTTGAGATATCAAACCTGGGTTCCCGATCTACCCTCGGGTG
AAATTTCGTGAAAAAATATGAGAAAACGTATTCGTGGCAAAAAAGACAAAAAAATCATAT
GTATAGAGAAACACTGTTTGGATGGATTTTTGTTCGGACGGTATTTCCTTTACCATGGAT
ATGTCTTTTGTTTTTTTTTCATGAAATTTCACACGGGAGTAGATCCGGGACCCAAGTTTG
GTATCCTCAAAATTCAGATTTTTTGGGATGTTTTTTACAATTAATTTTCGTATAGGGGTG
TGGAGCACCCGAGAGCTC
>MITE_T_6577|chr7B|637223113|637223491|GC|172|F383 TSD_IN:yes MITE_LEN:378 TIR_LEN:172 CANDIDATE_ID:MITE_CAND_558169 COMMON_TSD:GC
ACCTGGCTGCTCCACACCCCCATTTGAACATTATGTTCAAAAAAGTACTGGGAAATTAAA
AAAAACACTAGGGTTTGGGGATATGAGACCTGGGTGCTCAATCTACTTTCTTGTTTAATT
TCATGAAAAAAATACCAAGAGATGTATCCGTGGCAAAAAAGACAAAAAAAATTCTATGTA
TAGAAAAAAACTGTTTGGATGGATTTTAGTTCAGACTGTATTTTCTTCGCCACGGATACA
TTTCCTTGTATTTATCTATGAAACTTCATACTAAGTTGATTGGGCACCTAAGTTTGAGAT
CCCAAGATTTCAGTTTTTTTTAATTTTCCTGGTATTTTTAAAATTTAATTTTCATACGAG
GGGGTGGAGAACCCAGGT
>MITE_T_6583|chr5B|691456556|691456934|CACCGGTG|10|F384 TSD_IN:yes MITE_LEN:378 TIR_LEN:10 CANDIDATE_ID:MITE_CAND_634074 COMMON_TSD:TA
CATTGGGAAGTACTCTCTCCTTTCCGGTTTATAGGGTTTATCTCAAAATTTTAGTTTTTC
CATTTTATAAGGCTCAATTTGGTTGTTTCCCATCACATGTTCAGATTTCAATGTGCATTA
AATCATTGCATGCAAGTATTAAGAGAAAATTGACCAATGCATGTAATTTATGCATGCATG
CATTGCAATTAATGCATTGGTAAACATACTTTTTTGAGGAAAACAAGAGTATTAATTGTG
TGCTTTTGCAAACTACAAAAAGTATTCCACCACTCATCATCTACCTTGGTTGGTGAGATT
TTTGAATTGAGCCTTATAAACCGGAAAGGAGGGAGTATAGTTGCTAAGGCATTTAATACA
CTTAGCACCTCTTCTAAG
>MITE_T_6589|chr7D|242454516|242454893|TTG|13|F385 TSD_IN:no MITE_LEN:377 TIR_LEN:13 CANDIDATE_ID:MITE_CAND_247809 COMMON_TSD:CAA
GAGGGTGCTTGGACACGTTTTAGTTCCATGACTAAAAGTAGTGGGACTAAAACTTGCTAG
CCTCACCCATGCTTGGATCCAAATACTAAAGAGACTAAAATCAAGTTAATGAGCATTTAT
TATCCTCCAAACCCTCCAATCCAGAACTCGCCTGTGTTAAAGGAGAAGAGTTAAATGAGG
AGAGAGAGGAGTTAATGAGCATTTATTATCCTCCAAACCCTCCAATCCACATTTTAGTAG
GGGTACCCCTGACTAAAATTTTTTAGTCTCAAGACTAGTTTTAGCCCCTCTTTAGTCAGG
GGTGCTTGGAACTTTAGCCTCTTAAAGAGACTATTTTTAGTCAGACTAAAATAAGTCCCT
TGGATCCAAGCACCCTC
>MITE_T_6692|chr2D|571202367|571202744|AG|10|F386 TSD_IN:no MITE_LEN:377 TIR_LEN:10 CANDIDATE_ID:MITE_CAND_325962 COMMON_TSD:CCCGGG
CCCGGGCTCATCTGCACCTGATAAGCAAAAAATTAAAAAAAAATACTAGAAAAATTCAAA
AAAATCCAAAATTTTTTCGGGTGGTAGATAAGTTGATGCGTGAGGTCCGCTCCAAAATTA
AACCCATTTGGACATCTGAGTAGGCCTCGGCAAAAAAGACAAATCGGGTCAAAACAGTTT
GTGAACAGTAAACTTTTTCACAGACCCCGATTTTGTCTTTTTTGCACAGACTTGCTCAAA
TGTCCAAACGAGTTGCATTTTGCAGCGAACCTCACGCACCTAATTATCTACCACCCGATT
CTTTTTTGGAATTTTTTGAATTTTTTTTCTATTTTTTTTCGATTTTTTCATTTGGCCCGG
GCTCATCTGAGCCCGGG
>MITE_T_6722|chr2A|763824085|763824462|TTA|21|F387 TSD_IN:no MITE_LEN:377 TIR_LEN:21 CANDIDATE_ID:MITE_CAND_384327
GGGCCCGTTCGGAAGTGCTCCGGCTCCGCGCTTCTTTGGAAGCGGGCGAGGAGCTGGCCG
AACGCCGCAGCTTCGAGAAGCCCGCTCCTGGAATCCACTCGGCCAGCGGTGCAAAAAAAC
AGAAGCTACGCTCGCCCATCTCCTGGAAAACGAGAAGCGGGAGTTGGTGGATATTACATG
GAATGCCCTCTCGAAGTGCCTCGAGTCGAAGCGTTTTCCTCTCGCTACAGGGCGCGGCGA
AGCGTTTTTCTCGCTACAGGGCGGGGCGAAGCGTTTTTTGCTGCCGAACTATCGCTGGCT
CCCGCGAGAAGCTAGCTAGCGCTGGCTCCTGGAGAAGCTGGCTTGTTTGGGAATCCAGAG
CACTTCCGAACGGGTCC
>MITE_T_6730|chr3D|13436528|13436905|GTGTGTGCT|90|F388 TSD_IN:no MITE_LEN:377 TIR_LEN:90 CANDIDATE_ID:MITE_CAND_498557 COMMON_TSD:GC
GGCAAATTTGACAAATTTGACCTATAAACAAAATCAAATCACAGAATGAACTGTCCGTGA
AACTATTTCACGCGGCTGACCCGTGGCGCCTAGCTCTCAGGCGCTGCACTTGTGCAACGC
CTGGGAGCTAGGCGCTACACTGTATAGTGTGGCGCCTACCTCTCAGGCGCTGCACACTGA
CTTAGTAATTTTCTGATCACACGGGTGCGACGCTGGCCGTGTAGCGCCTATCTGTGAGGC
GTTGCACAGTGTAGTGTGGCGTCTTCGTGTCGGGCGTCACGTAAAAAGGTCAGCCGTGTG
AAATAGTTTCACGGATAGTTCATTCTGTGATTTGATTTCGCTGATTTCGCCTATAGGTTA
AATTTGTCAAATTTGCC
>MITE_T_6770|chr2B|789132388|789132765|TT|385|F389 TSD_IN:no MITE_LEN:377 TIR_LEN:385 CANDIDATE_ID:MITE_CAND_54752
CAGCTCCCGGGTGCCTAGGCACCCTCTATGAACAGTAAATCCAAAAAAATAAAAAATAAA
ATAAAAAAATATGAAACTTTGCAACATCAAACATAATCAAACTTTGTAGATGTGCTTGCA
AGTTTTCATGCCAAAAAACCATGCGAGGGGCTCTACACATGAAAAAGATTTCAAATCTTG
ATGTTTTGAGCACTTTTAGCACTGAAATCTGAAACTCATTTGTACACCTTTCTCTACATG
ATATTTTGGCATGAAAACTCGCAAGAACATACAAAGTTTGACCATCTTTTATGTTGCAAA
ATTTCAGATTTTTTTAAATTTGTTGGGTATTTTTTTATTTTACTGTTCATAGAGGGTGCC
TAGGCATCCGGGAGCTG
>MITE_T_6782|chr1A|182127292|182127668|AA|23|F390 TSD_IN:no MITE_LEN:376 TIR_LEN:23 CANDIDATE_ID:MITE_CAND_106469 COMMON_TSD:AA
TAGAACACCTGCACCCAGGCCTTTCCCATCTAGCCATCCATTCTGCGCTTCACGATTCGT
GCAAACACATTTCTCTTTTTTGTTTCACTCGCATAAAACATGTTTTGAAGTTCAAACCTT
TGCAGCGTGGCAAAGCATTCTATCTAGAATCTAGGATAAATCTTTCAGATTTTTTGGTCA
AAAATAAAATCTGAAAGaTTTATCCTAGATTCTAGATAGAAAGCTTTGCCACGCTGCAAA
GGTTTGAACTTCAAAACATGTTTTATGCGAGAGAAACAAAAAATAGAAAATTTCAGATAA
AAAGTTAGTTGTGTTGCACAGATCTTAAAGCAATATTGGAAAGCTAGGATAGCAAGGCCC
GGGTGCAGATGTTCTA
>MITE_T_6789|chr1D|300024181|300024557|GC|400|F391 TSD_IN:yes MITE_LEN:376 TIR_LEN:400 CANDIDATE_ID:MITE_CAND_174784 COMMON_TSD:GC
ATCAGCTGTGGCAAATTTGACAAATTTGACCTATAATCGAAATCAAATCACAGAATGAAC
TGGTTACGAAACTATTTCACTCCCCTGACCCTTTTGTGTAGCGCCCAGGCGCTGCACTAG
TGCAACGCCCAGGAGCTAGGCGCTGCACTGTGTAGTGTGGCGCCTAGCTCTCAGGCGCTG
CACGCTGACTTGGGCACATATGGGTGCGACGCTGGCCGTGTAGCGCCTATCTGGGAGGCG
TTGCACAGTAGGTGTGGCGCCGGCGTGGCGGGCACTACACAAAAGGGTCAGGGGATGAAA
TAGTTTCGCAACCAGTTCATTCTGTAATTTGATTTCGATTATAGGTCAAAATTGTCAAAT
TTGCCCATCAGCTGTT
>MITE_T_6813|chr5B|102633943|102634703|CAT|152|F392 TSD_IN:no MITE_LEN:760 TIR_LEN:152 CANDIDATE_ID:MITE_CAND_99175
AGAGAAGTGCATATTTCAACCCTGAACTTTTGCCCTAGTCTAATTTGCAACCCCGAACTT
CAATACCGTCCAAACTACAACCCCCAACTCTCAAAACCAGTCAGGATTCAACCCTTCTCT
ACCTCTTGACCGGTTTTGACCCGTTGACTGGGTGAGCAGTAAATTAAAAAATCATTTTAT
ATTTTTTTCATCTGGAGTAATTTCAAAAAAGTTACAAATTTTTGTAAGCGTGTTTGGATA
TTTGAGTAGCTCTTAGAAAAAAAGACAAATGTGGGGTCTGTGAAAAATTAAACTGTTCAT
GCACTATTCAGGCTGATTTTGTTTTTTTGACTGAGAGCTAGCTACTCAGATGTCCGAACG
CGATGAAAATTCGTATGGACCTCACGCATTGACACATATTCCATGCAAAAAATATTCGGA
TTTTTTTGAATTTACTGTTCGGCCAGTGAAAAAATCAAAATTATTTTTTGAAATTTTACT
TTTGTTCCACTTATTAATTCTTTTTGAATTTATTGTTCACCTTGTGGAAAAAAATGAATT
ATTATTTTATTTTTTTCGACTTTATTTTATTTTTCTTAATTTACTGTTCACTAGTCAACG
GGTCAAAACCAGTCAACTGGGTCAAGACCAGTCAACAGAGAGAGAAGGGTTGAATCCTGA
CCTGTTTTGAGAGTTGGGGGTTGTGATTTAGACGGTATTGGAGTTCGGGGTTGTAAATTA
GACTAGGGCAAAAGTTCAGGGTTGAAATATGCACTTCTCT
>MITE_T_6817|chr1D|331193496|331193872|GC|135|F393 TSD_IN:yes MITE_LEN:376 TIR_LEN:135 CANDIDATE_ID:MITE_CAND_373638 COMMON_TSD:GC
TCCTGGGTGCTCCACCCCCCTATATGAATATCAAATTCAAAAAATACCAGGAAAATTCAA
AAAACATCTAGAATCTTGAAATACCAAACCTGGGTGCCCAATCTACTCTCCTGTAAAGTT
TCGGGAAAAAAATACCAGGAAATGTATCAGTGACGGAGAAAATACAGTCTGACCTACGAT
CCACCCAAACAGTTTTTTTTGTACAAAGGATTTTTTTGTCTTTTAGTGAGAATACCACGA
ATGCCATTTTTTCGCGAAACTTTGCAGGAAAGTAGATTGGGCACCAAGGTTTGATATCCC
AAAATCCTAGATTTTTTTACTTTCCCGGTATTTCTTTTGAATTTAATGTTCATACATGGG
GTTGGAGCACCCAGTA
>MITE_T_6824|chr5D|410251892|410252268|CG|19|F394 TSD_IN:yes MITE_LEN:376 TIR_LEN:19 CANDIDATE_ID:MITE_CAND_428780 COMMON_TSD:CG
AGCTCACTGGAGGCCTCCAGATTCAAAATTCAAATTTCATTAAAATTCATATTTTTACAT
TTCAAAAAAATCTGAAAAAAATAAAGATATACATGAAGGCATAACACACATGTGTGTAAA
TTTTCAGGGCAAAACACGTTGAAATGAGGGCTGTGCAAATAAGACAAATCTGGGGTTGTT
TAACACATGATACTATTCATCCTCCCAGGCCATGAATTTGTCTTTTTTGTATAGGTCGCA
TTTCAACGTATTTCATCATGAAATTTTACACACATGTGGGTTACATCCTTACATACCCGC
ATATTTTTTTTTCAGAATTTTTTGAAACATAAAGTTTGAATTTGATTTTTTCGAAAATAA
AGGCCTCCATGGAGCT
>MITE_T_6830|chr3A|25813978|25814354|TA|24|F395 TSD_IN:yes MITE_LEN:376 TIR_LEN:24 CANDIDATE_ID:MITE_CAND_557494 COMMON_TSD:TA
CTTCCTCCGATTCTATTTACTCTTCTCATAACTCTTGACCCGCATACATGAGGAGGCACT
GGTTTTATTTTTTTGGACTAATTTGCCCCTGTGCAACAATGCTCTGCATGAGTATCGGGA
GTAGATATGCATGCAATGGTTGGCTGGTCCTTCTTCTTTTTCGCTGCAGTTGGCTCCGCA
ACACGCTCATCCCGCATGAGCCAATGCATGCCGTTTTGCTGCTGCCTCTTTTCTTGGAAA
CTGGCGCAATTAATTAGGGCAGAAGTGGATATGGCGGGGCACAAAAGGAAACCAGCGCTA
GGAATCGGCAACACGCATACTAATACGAGAAAACTGATAAAAAGTTATACGCAAAGTAAA
AAAGAATCGGAGGGAG
>MITE_T_6834|chr5A|673014148|673014524|AAT|33|F396 TSD_IN:no MITE_LEN:376 TIR_LEN:33 CANDIDATE_ID:MITE_CAND_600438 COMMON_TSD:TA
ACTCCCTCCGTCCGGGTTTATTGGGCCTACTTGCCAAATCTCGGGTACCAAGGAAGAATA
TTATTGGCGGGCATCCGTGATTTCTGAGCCTAAGTACAGCCAATTAGATTAATTCGTAGT
TATTTCGAAGCGTCAAGACCGCCGGTTGCCAGTTTTGCTTTTGCATGCAACCAATCGGTG
CATGTCCATCGTAGGTTAGTTATTGCGCACACCTGGTTCCACGCTTGCATGCAGCAATTC
ACCCAAAGCTGCAGCCAATGGGCATGCGTACAGCGGAGGGGATCAAGGGTAGCGAGCACG
CACATCCAACGGGGCCTTACAAAAACAGTCTGTGGCTGGTTTGCTAAGAGGCCCAATAAA
CCCGAACGGAGGGAGT
>MITE_T_6842|chr4A|719269016|719269392|TA|34|F397 TSD_IN:yes MITE_LEN:376 TIR_LEN:34 CANDIDATE_ID:MITE_CAND_633889 COMMON_TSD:TA
CTCCCTCCATCACAGTTTAAAGGGCATACCTCACATCTCTCTGGGCCCAAGGTTGCTAGC
GATTGGAAGGAATAATTGATGCGCTGGAGCTGCGGTAGTTAAGGATATGCGCCTAATTAA
TCGCCAAAAAAATGCATAGTAACCTCCCCGTCCAGTAAAAGAaNNNNNNNNNNNNNNNNN
NNNNgAAACCATCACATGCATTGGTGGAGTAATTTCAGTTCACACATGCATGCGCACCAG
GAAGGCAAGCGGAAGGAGCTAATTCCTCCCAAAACAATGCAGTTAATAGGTTAATTAATG
ACCTGCGCCCTATTTCCCTCTAATTGTGAAAAATTCTGGTTTTAGAGATACGCCCTTTAA
ACTGTGATGGAGGGAG
>MITE_T_6854|chr6B|173324607|173324982|TA|19|F398 TSD_IN:yes MITE_LEN:375 TIR_LEN:19 CANDIDATE_ID:MITE_CAND_164093 COMMON_TSD:TTA
GGGCCTTCCACTATGTAGGCCAAAAGCAGTGCCATATTCACTTTTGATTCATTTGGCATT
GGTGCCCTCCATTGCTCTGCTGATGCCTTAAGAAAAATTGTGGGAACCGAAGCAAGTAGC
TGCTCCGGTGCCAAATTCAGTGAGGCAATAAAAAATCAATATCCTGCATGCAGACTAGAT
GGAATGGGTTCCCTGTGAGAGGGAGACTAGTACTGACTAGTACTTCAATCAATTATTCTG
CTAGATGTGGGCCAGTCTTTCACTAGTGCCAAATTGTCTATGTTGTGAGATGAGTGCCAA
AAGCATTTCATCTGGCATCGATGTATATGTGGCACACTTGTCAGAATTTTGGCACCAGAT
ACATAGTGGAGGTCC
>MITE_T_6864|chr6B|18237231|18237606|ATT|50|F399 TSD_IN:no MITE_LEN:375 TIR_LEN:50 CANDIDATE_ID:MITE_CAND_20161 COMMON_TSD:AAT
CTGCACCTGAGCTCATATGCTCCCGCATGAACAGTAAAATCGAAAAAAAATCGAACAAAA
TTCAAAAAATTCCAATTTTTTTTTGAGAGAAACATTGACAAAAGTTCTAAGTGCCTGCAA
AAATTCATCATGAAATCACATTCCTGTAAGGCGTGGCAAAAGAAACAAATTCAGTGCTTC
AAAATGCGTTTGAAAGTAGCTTTTTCAGAGTACTATTTTTGTTTTTTTTGCCACGCCTTC
TAGGAATGTGATTTCATGACGAATTTTTGCAGGCACTTAGAACTTTTGTCAATGTTTCTC
CCAAAAGAAAATTGGATTTTTCTGAATTTTTTTCGATTTTATTGTTCATACGGGAGCATA
TGAACTCGGGTGCAG
>MITE_T_6895|chr4D|207694926|207695301|TA|27|F400 TSD_IN:yes MITE_LEN:375 TIR_LEN:27 CANDIDATE_ID:MITE_CAND_214923 COMMON_TSD:TTA
GGGCCCGTTCGGAAGTGCTCCCGCTTCCCAAATGAGCCAGCTTCTCGTGGAGCCAGCGCT
GGCTAGCTTCTCGCGGGAGCAGGCGGGCGTTCGGCAGCAGAGTAAACAATTTGTGGCACT
GTAGCTTCGAGGAAAATGATTCGTGGCGCTGTAGCTTCGAGGAAAACGCTTCGCCAGGCA
CTTCGGGAGGGCATTCCACGTAATATCGAGCAACTCCTGCTTCTCGTATTCGCGGAGCTG
GTCCGACGTTGCTTCTGAAATTTGCACGCAGTCCAGCTAGTTCTCCAGGAGCTGGCTTCT
TGAAGCCCTCGCGTTCGGCCAGCTCCTCGCCCGCTTCCAGAGAAGCGCGGAGCTGGAGCA
CTTCCGAACGGGGCC
>MITE_T_6900|chr1A|419036042|419036417|GC|24|F401 TSD_IN:yes MITE_LEN:375 TIR_LEN:24 CANDIDATE_ID:MITE_CAND_392510 COMMON_TSD:TAA
TTCCTAAGAGCATCTCCAACAGCCGCCCAATGCGCGGCGCCCAAAAAACAGGTTTACAGC
GCGCAAGTAAATTTTTTTAGGGCGCTAGAAGACGTTTGCTCCAACAAGCGCTGCAAAATA
TGCTGCGCGCGTGAGTCCAACGGTCCCAATCAAGCGGTCCCATCTGCAGCAGCCCAGAGT
TTGCAGCGCGCGCGACCGGGCGCACTAAATATGCTGCGCGCGATGCCTTTTTGATGCGCG
CGCTGCATTAGTTATAGCGCGCGCGCGCTTTTTGTGCGGCTGCTGGAGATTCCAAACCGG
GTCCGCGCGCGCTAAAAGCAGTTTTTATACCGCGCGGCGCTCATATAGCGCTTCTGTTGG
AGATGCTCTTAGGGA
>MITE_T_6969|chr7B|530893189|530893564|CCTTGGGC|12|F402 TSD_IN:no MITE_LEN:375 TIR_LEN:12 CANDIDATE_ID:MITE_CAND_458892 COMMON_TSD:TA
TAAACCCGGGCAAACGTCGGGCCGGGCCGGGTTTCGGGCCGGTCTTGTAAAAGCCCGACC
TTCACTTCTCAAGCCCGAGCCTGGCCCGAAGCCCGAAATACTCCCTATTTTCAAGCCCGA
GCCCGGCCCAAAATCAAGCCCGAAGCCCGAAAGCCCGGCCCGAATGTCGTTTTCTAGTAT
GTGCACGTGCAAGCCTGGCCCGAAGCCCGAAAGCTCGGCCTGAAATACGGAAAAATTGAA
GCCCAAGCCCGACTCGAATTATCTTTCGGGCTGCAAAACAAAGCCCGAGCCCAGCCCGAA
TGTCAAGCCCGGCCCGGGTTTTTCGGGCCGGGCTCGGGCCGGGTCGTCGGGCCGGGCTGC
CCATGCCCGGGTTTA
>MITE_T_6998|chr6B|652762190|652762565|CA|383|F403 TSD_IN:no MITE_LEN:375 TIR_LEN:383 CANDIDATE_ID:MITE_CAND_571272 COMMON_TSD:CA
CCCGGGCTCATCTGCACCCACGCTTAGAAAAAAATTCAAAACAAATACTAGAAAAATTCA
AAAATTTCAAATTTTTTTGTGGTGGTAGATAATTTGACGCGTGAGGTGCGCCCCCAAAAT
CAGCTCATTTGAGCATCTGAGCAGCTCTCGGCAAAAAAGACAAAATCAGGGTCTATAAAA
ATGTTTACTGTTCACGCACTGTTTTGATCCGATTTGTCTTTTTTGCCGAGAGCTGCTCTG
ATGTCCAAATGAGTTGAATTTTGGGGCGCACCTCACGCGTCAAATTATCTACCACCACAA
AAAAAATTGGAATTTTTTGAATTTTTCTAGTATTGTTTTTGAATTTTTTGTTGAGAGGGA
GCAGATGAGCCCGGG
>MITE_T_7024|chr3B|29711105|29711479|GGT|10|F404 TSD_IN:no MITE_LEN:374 TIR_LEN:10 CANDIDATE_ID:MITE_CAND_11027
TGGGAAGTGGATCCTCTAACATGAAGAAGAGAAGTCACCTAAGTTACAATTCCCTAACTT
CCCTTCTTCGCATCCATATGATTAAGGCTAGAATGACTTATTTAATTTGCAAATTACAAA
TCTATTGTATACATTTACAAAAATTACATACAAACAAAATTATGATGTAATAAAATTAAT
TTCAAATTTATTTACATGAACAGTAATAACGCACATAACCTGTTACAGTAGCTAAATACA
ATATTTGCTACAGCGCCCCTGACTTTCCTTCTTTGTTTTGCACTATATTGCACTGTAGCT
TAGGTGACATTCCTCCTTAATGTTAGAGGATCCACTTCCCCACGGTTGAGGGGTGATGCG
TTCCCCACTTCCCA
>MITE_T_7037|chr1D|58880683|58881057|TTA|18|F405 TSD_IN:no MITE_LEN:374 TIR_LEN:18 CANDIDATE_ID:MITE_CAND_185194 COMMON_TSD:TTA
GGCCTTCCACTATGTAGTCGATGCCCAGTCCATTAAAATATAGTCGGCTGGGCAGCAATG
CCCTGGAAACATTATTTGGCACCCGTCTCACAATGTGGTGTTCGCAGCCTTGAAAAACAC
GGGACCCAAGAGGCCAATAAAATACTCAACCAGCCATCAACTACTTGCTTTAGGTGAGTG
TCTTCAGTCTGCTTCACTTCCTTCGGTGGGCCAGGGAGCTAATTGTTTGCTGCTTGTGGA
TTTGGCACCGGAGCAGCTACTTGCTCCGGTTCCCAGAATCTTTTTTATGGCACCGGCTAG
GCAATGGAGAGCACCGGTGCCAAATAAAGCATAAGTATATTTGGCATCACTTTTGGCCTA
CATAGTGGAGGGCC
>MITE_T_7042|chr1D|260402550|260402924|CGG|86|F406 TSD_IN:no MITE_LEN:374 TIR_LEN:86 CANDIDATE_ID:MITE_CAND_212985 COMMON_TSD:GC
CGGGGCAATTTGATAAATTTGACCTATAGATGAAATCAAATCACAAAATGAACTGTCCGT
GAAACTATTTCACGCGGCTGACCCGTGGCGTCTAGCTCTCAGGCGCTGCACTAGTGCAAC
GCCTAGGAGCTAGGCGCTATACTGTATAGTGTGGCGCCTAGCTCTCAGGCGCTGCACACT
GATTTAGTAATTTTCTGATTACACGGGTGCGACGCTGGCCGTGTAGCGCCTATCTGTGAG
ACGTTGCACAGTGTAGTGTGGCGCCTTCGTGTCGGGCGTCACACAAAAAGGTCAGCCGCG
TGAAATAGTTTCACGAATAGTTCATTCTGTGATTTGATTTCGTTTATAGGTCAAATTTGT
CAAATTTGCCACCG
>MITE_T_7057|chr4A|110087358|110087732|TA|10|F407 TSD_IN:yes MITE_LEN:374 TIR_LEN:10 CANDIDATE_ID:MITE_CAND_217265 COMMON_TSD:TTA
AGGGCATGGGACCGTGGGGACACCAGGACACTCAGCAGCGTAAAGGAGCAACTTAGGGCA
TGTACAATGGTGGCATATGGATACATATGCCCCATGACAAAAAGTAATTTGAGGCACTTA
CATTTATTTTTTCCCCAATGCAAGCTACCGTTAGTGGGCCTCATTAAGAAATAGAAAAAT
AAAGACTCTAGTACACATGCATCTCTACTTTCACTCCAACCTTTTCAGCTTTTGTCACCG
GACCACACTTTTTATCTTCAAGCACCCGCCTCCTGAAGAGGATCCCGCTTCCCTATCCGA
ACCTACTTTATGTCATATCCGATCCTACATGGCATGCGAGGCATCACCTTGAGGCTATGC
ATTGTACATGCCCT
>MITE_T_7077|chr2B|403696383|403696757|GC|390|F408 TSD_IN:yes MITE_LEN:374 TIR_LEN:390 CANDIDATE_ID:MITE_CAND_261919 COMMON_TSD:GC
CCAGGCTCATCTGCACCCAGTTAGAAAAAAAAATATCACAACAAATTCAAAAAAAATCAA
AAAATTCCAAAAAAAATTGCATGGTAGAAACTTTATTGCGTGAGGTCTGCTCCAATTTTC
AGATCATTTGGACATCTGAGTAGCTCTCAGCAAAAAAGACAAATCAGGTCAGAACAGTAC
ATGAACAGTAAACTTTTCTACAGGCCCTGAATTTGTCTTTTTTGCCGAGATCTGCTCAGA
TGTCCAAATGATTTGAAAACTGGAGCGGACCTCACACAACAAATTATCTACCATGCAAAA
AAAATTGGAATTTTATGAATTTTTCTAGTATTTGTTTTGATTTTTTTCATCAGCGCGGGT
GCAGATGAACCTGG
>MITE_T_7093|chr3D|549901683|549902057|GT|29|F409 TSD_IN:no MITE_LEN:374 TIR_LEN:29 CANDIDATE_ID:MITE_CAND_359608 COMMON_TSD:GT
TTTGGCTCGTAGGTGTATATACACCTATTATGAAATATATGTCTAAAAACACATTTGAAT
ATGTTAAAACAAATTGAGAAAAAATCTCGTGTGTACATCCAGACATCCTATGTTATGTTC
GCGCAGAAAATTTCGGTGAAAAAGAACATTTTTTGTGGCATGTATAAAAAAGATTTAAAA
AATGTCTCGTGAATAGTTGTAATCAAGCATAAAAAATTATCTTTTTTACACAAGCCACAA
AAAATGTCCTTTTTCATCGAAACTTGGTGCACGCACATATAATGTCCGAATTTACACGCA
GGGTTGTTTCTTGATTTTTTAACTTTTTAAAATGTGCATTTAGACAATGGGTGCATATAC
ACCTATGAGCCAAA
>MITE_T_7121|chr7D|426563117|426563491|GC|19|F410 TSD_IN:yes MITE_LEN:374 TIR_LEN:19 CANDIDATE_ID:MITE_CAND_412724 COMMON_TSD:GC
CCGAGCTCATCTGCACCTGTGTTGAATAAAAAAATCAAAACAACTACTAAAAACATTCAA
AAAATTCCAATTTTTTTCCCATGGTAGACAATTTGATGCGTGAGGTCCGCCCCAATTTTC
AAATCACTTGAGCAACTGAGAAACTCTCGGCAAAAAAGACAAATTCGGGGTATGTAAAAC
AGTTTACTGTTCACGTACTGTTTTGACCCAATTTGTCTTTTTTGCTGAGAGCTACTCAGA
TGTTCAAATGAGCTAAAATTTGGAGCGAACCTCACGCAATAAATTGTCTACCATGCGGAA
AAAATGTGGAATTTTTTGAATTTTTCTAGTATTTTTTGTAAAAAAAAAATCTGGCCGGGT
GCAGATGAGCCCGG
>MITE_T_7160|chr5B|562199193|562199567|TA|13|F411 TSD_IN:yes MITE_LEN:374 TIR_LEN:13 CANDIDATE_ID:MITE_CAND_509799 COMMON_TSD:TA
TTTTACTCCTCTCTATCACTTTCTTCGCACTCCCTCCGTCCCATACTCCCTCCTTTCCGG
TTTATAAGGCTCAATTCAAAAATCTCACCAACCAAGGTAGATGGTGAGTGGTGGAATACC
TTTTGGAGTTTGCAAAAGCACCCTAATTAATGCTCTTGTTTTCCTCAAAAAAGTATGTTT
ACCAATGCATTAATTGCAATGCATACATGCATAAATTACATGCATTGGTCAATTTTCTCT
TAATACTTGCATGCAATGATTTAATGCACCTTGGAATCTGAACATGTGATGGGAAACAAC
CAAATTGAGCCTTATAAAATGGGAAAACTAAAATTTTGAGATAAGCTCTATAAATCGGAA
AGGAAGGAGTAATA
>MITE_T_7249|chr2D|213492631|213493390|CG|15|F412 TSD_IN:yes MITE_LEN:759 TIR_LEN:15 CANDIDATE_ID:MITE_CAND_23453
CGGCCCCACGGCGCGATCCACCGTGCAGGGCGCCCGCACGCGAAGAAGAAAGCTGGCAGG
AGGTCCAGCGGCCGCAAGAAGGTTGTCGGAGATATACCCCGCGGCGTAAACCGGCCGGAA
GTATAACCCGGCCAGACTTGGCGGTTTACTTGAGACCCGGCTGAGACTTAACGATTCACT
GGCGACCCGTTTGGACCTGGCAGTTTACGATTCATTGGTAATCCGGCAGGCGGGTCAGAG
GAGCGACAAGACCCAGTGGCCCAACGGGTTGTTCATGAAGGCCGGTTCATACTATGGTGG
GCCAGTTTACAAGGAAAGGCGTGAGGAATATTTGTCTTACAAGGAGTTAAGACCTAGACT
TGTATCCGGTTTGTATTAGAGATAGACTAGTCCTAATCCTAATAGGACTCCACATGTAAC
CCGTCCCTTCAACATATATAAGGAGGGGCAGGGCTCCCCAAAGAGGGACAGGCAACAATC
AATAATCTCTAGGGCTAGACACAATTAGAGGAGAGCCGGTTTACGGCGACTCCCTCATGA
GCGTAATGAGATCGAGCTCAAACAGCATGTAGGGTTATTACCGGATGATGTTTCCTGGGG
CCCGAAGCTGTCTAAATCCTTGTCTTGTGTTGCGTCTCTCGATTCCGCTCAACCCCACTC
AAGCTACCACATAGATGCGTTGGCCTCGCGACTAAGTCCTGACACTAAGGACATCTGCAT
TGACAAAACCACGACAGTTGGCGCCCACCGTGGGGCCTG
>MITE_T_7253|chr7B|603507289|603507663|GA|16|F413 TSD_IN:no MITE_LEN:374 TIR_LEN:16 CANDIDATE_ID:MITE_CAND_524446
TATTAAGGCCTCCTTTTAGGGCCTCTTTGGATTGAAGGATTTTCATAGGAATATTGGAGG
ATTCCAATCCATTGGATTTTTTCCTAAAGAAGCCCTTTGGATCAAAGGAACCACACCTCC
AAAATTCCTATGGATGCATTCCTACACCTCAATCCTATAGGAATTTCAACATCCACTATA
ACCTCTTTTTTACACTGATTCGCGTAGGATCGAGGCACTTTTCCTGTGTTTTTCTTGTGT
TCCATCCAAATGACCATTCTTGTAGTTTTCCTCTATTTTTTAATCCTCTGTTTTGCACCT
ACAATCCCGTCAAATTCCTGTGTTTTTTGAATTCCTTTGTTTTCTAATCCTGTGATCCAA
AGAAGCCCTTAATA
>MITE_T_7294|chr7B|290709419|290710178|AGCT|11|F414 TSD_IN:yes MITE_LEN:759 TIR_LEN:11 CANDIDATE_ID:MITE_CAND_257096 COMMON_TSD:AT
GGCCCATGAGTAAGGATGGCAATGGGTCGGGTTTGGACCGGGTTGAACAATATCTAATCC
ATATCCATATCCATGTAGATAGTCTTTGCCCAACCTTGAAAATATCCATGGGTGAAAAAT
TGTGTCCATGTCCAAACCCGTCGGATATCCATACCCACTGGATGTCCATTGGGTCCTCTC
GAGACATATAAATAAGACATAATACAATAAGCTCTTCCAATCTTCATCTCGTGGCAGGCT
AGGCCTCACTTACGGTAAACATCAACTTATGGTAAATCAATGCCCACTAACAACCAAATA
TCATTTAGGATTTTTTTCGAATAGATAAGAATGACGAGTCATTTAACAAGGAGATCAAAA
TAAGAGAAGGGGTGTTGGAGTATGTTATGGATGGGATTTAATGTCAACTATTAAAAGTTA
CGATGGGGATTGTGCAATTTCTTTTGCATGTTTTAGATAACAAAGTGTAAAATTGCAGCG
GGACATGTGACTGTGGGGTAGGGATAGAATTTTTTTGCCCAATAAGTCATACTATCGGGC
TGGGTTTGGATATATCCATGGGTACAAGGTTATATCCATGTCCTACCCATGAGCAATTGG
GTCGGGTTTGGGCGCCGCCCATGGACACAAAAGCATATCCAAACCCTATCCATTCGGGTC
GGATATCCATGGATATCCATGTCCATGGATAAAATTTCCATCCTTACCCATGAGGGCTAG
GACCTGGAAGTTTCTCTGTTCTATTAATAAGAATGGGCC
>MITE_T_7355|chr2B|140537358|140537731|AT|20|F415 TSD_IN:yes MITE_LEN:373 TIR_LEN:20 CANDIDATE_ID:MITE_CAND_165624 COMMON_TSD:TAA
TAGGGCATGTACAATGGAGGCAGTACCCTGCTACTGCCCCATCTGCCAACAAGATAAAGA
AAATCTGAAGCTACATGCATTACAAAAGTTACCCAACGCATGGGGTGGTCTCATGTATTT
TACCGGGTCCCATGATGACTCTCCTATCATCAACTTTATTTGCATGTAGATCGATTTTTC
CTCACATCACATTCTCTCCCTTCCCTTTCTCTCATGGAGGACCACATTTTTTGGCTGAAG
AAGCTAGCTCCTCTACAAGCTACACCAAGCCTCTGCAAGCTATAGTCTTTTCTACCAATT
TTCTCCACGGTAGCATTCATCCAACGTGGAATCATGGGGCATGTGTCCAAGCTGGACCAT
TGGCCATGCCCTT
>MITE_T_7361|chr7A|356669989|356670362|TATATATATA|61|F416 TSD_IN:yes MITE_LEN:373 TIR_LEN:61 CANDIDATE_ID:MITE_CAND_321891 COMMON_TSD:TA
TATTGTTACTATTCATCAACCGGGGTGCAGAATAAGTTATTCTTCACCCGAGGTAATCTT
ACGATCATTTCAAATTCAAATAGTTACATTCCTATTGATTCACTACGTAAAATTTGACAT
AAGAAAATAAAAATATAGGTCATAAGACAAGAAAATTTGTAGTTTATGTGTATTTTAGAC
TATGTTTTTATGTTTGTAATTTTACATAACATAAAATATTTTTTACGGCGATTATATATT
TTCTTACGGTCCCTTTTTGCGTCGGAAATAAGACAAAACTTACGGAACGCAAATTTACGG
TGCATTGATGGTAAAATAGAGGGGGGTGAAGAATAACTATGCCTCACCCAGGGTGACGAA
TAGCGCGACCCTA
>MITE_T_7398|chr5D|439405461|439405834|AG|386|F417 TSD_IN:no MITE_LEN:373 TIR_LEN:386 CANDIDATE_ID:MITE_CAND_459322 COMMON_TSD:AG
CCCGGGCTCAGATGCTCCTGCTCAGAAAAAAATTCAAAACAAATACTAGAAAAATTCAAA
AAAATCTATTTTTTTGTGTGGTAGATAATTTGATGTGTAAGGTCCGCTCCAAATTGCAAC
TCATTTTGATATCTGAGCAGCTCTCGGCAAAAAAGACAAATCGGATCAAAACAGTTCGTG
AACAATGAACTTTTTTACAGACCCCGATTTTGTCTTTTTTACATAGAGCTGCTCAAATGT
CCAAACGAGTTGAGATTTGCAGCGAACCTCACGCATCAAATTATCTACCACACACAAAAA
AATTGCATTTTTTTGAATTCTTCTTGTATTTGTTTTGATTTTTTTCATCGGAGCATGTGC
TGCTGAGCCCGGG
>MITE_T_7423|chr1A|452819744|452820116|GC|19|F418 TSD_IN:yes MITE_LEN:372 TIR_LEN:19 CANDIDATE_ID:MITE_CAND_186444 COMMON_TSD:CT
ACGCTCTGTTGGAAAAGGCAGTGCCTAGGAGGCGTTTAGGCACGCCTAGGCGCTAGGCAA
TAGCCAAACGCCTCGCATAGGGCATAAATGGAGGTCTAGGCAGGGCAAGCAAGGAATTGC
CTACCCAAGAAATAAATCATGCCACATACTGCACTAATATGCCAAACGGGTTATATTCCA
ATGGCAGTAGACGGTAATTAACTTATTTGTATGCCCTAAACTAATATCAACACCCATATA
ATAATCACAAATACACTATGAGCAAAAATTATATTACCGCCTAGGCTGCGCCTAGGGCGC
TTAGGCACCGCCTAGGCACTAGGCGAAGGCGAACCACCTTGCTTACACCTACCGCTTTTT
CCAACCTTGCGT
>MITE_T_7432|chr2B|379283396|379284155|AATT|147|F419 TSD_IN:yes MITE_LEN:759 TIR_LEN:147 CANDIDATE_ID:MITE_CAND_415329
AAGGGATAATTAGATTTATACCCCTACTTGTGTCCCACTCGTCTGTTTTACCCCTAATTT
CCAAAAGTCACCGATTTTGTCCAAGTCACTTTGTTCGTCTTATGCTTTTGCCCTTTAACC
GTTTGACCGCCAGTTTGAAAACTTCATAACTAATTCATACTAAATCAGAAAAATGCAAAT
AAGATACCAAAATATTCAGAAAAACATCACCTATATGTCAGTGTCATTTGCATTCATGAA
AAAAGTGTTGGAAAGTGCCCATCCGAGTTTTAGCTCTTATGCTACCATCATGAATAGTAA
AATCTTAAAAAAATCAAAAAATTTATAAAAAAATTGGTGGCAAAGAATGGAAAATGTTTT
AAGTGCTTTCCAAGTTTCATCAGGGAACGACACTCGTGGAAGTCATGGCAAAAAAACAAT
TAGCACTCCAAAATAGATTATTTTTTTGCCACGACTTCCACAAATGTCGTTCCCTGATGA
AACCTGGAAAGCACTTAGAACATTTGTCGTTCTTTGCCACCATATTTTTTTTGAATTTGT
TTTGAATTTTTTAAAGGTTTTTCTATTCATGGTGGTATCAAAAGAGATAAAACTCAGATG
TGCACTTTCCAACACTTTTTTCAAACTGACGGTCAAATGGTCAAAGGGCAAAAGCATAAG
AGGAGCAAAGTGACTTGGACGGAACCAGTGACTTTTGGAAATTAGGGGTAAAACAGACGA
GTGGGAAACAACTAGGGGCATAAATCTAATTATCCCTAT
>MITE_T_7436|chr3D|468435872|468436243|CG|30|F420 TSD_IN:yes MITE_LEN:371 TIR_LEN:30 CANDIDATE_ID:MITE_CAND_592860 COMMON_TSD:CG
CTTTGGCACATGGGAGCGTGCGCTCCTGCCGCCGGAGAAAATATTTCAAAGCATGAAAAA
ATTCCAAACAAAAATTTGGCGCATACATCTCAACATTATATATGTGCACGTCAAGTTTTG
GAGAAAACCGACATCTTTTGAAGCTTGTACAAAAAAGACAAAAAGATGTCTTGTGAAAAA
CATTTTTTAACACCGGATTTTGTCTTTTTCACACACAACACATAACTTGTCGGTTTTCCG
TGAAACGACTTTGTGAGCATGGATAATATCGAGATGTACGCGCCAATTTTTTTGGGGGAA
TTTTTTGACATTTGAAAATACGTTTAAAACAGATTTTAAAAACCAGGAGCGCGTGCTCCC
GTGTGCCAAAG
>MITE_T_7442|chr7B|143155632|143156002|TAA|36|F421 TSD_IN:no MITE_LEN:370 TIR_LEN:36 CANDIDATE_ID:MITE_CAND_132759 COMMON_TSD:TTA
GGCCTCGTTTCATACAAGGGGATTGGGGAGATTTGTGGAGAGGGGGATTTCATGGGATTG
GGTGAATCCCTCTCCTCCACTCAATCCCATCAATTCCCCACTAATCCCTCTCCCTTTAGA
AATCTCTCTATTTGGTTAAACTTTCTACAGCAGCAGCAGCAGCATAGCAAGCGTCCAACT
CTTCTCTGTTCCCTGGGTGGCTCCGGGGGTTTTCTGTACCACATGGATTGAGAGGGATTC
GTGGGGATCAGAGGGGTTGGCCCGCCCAATCCCTGCATGCCAAATGGGCTGACGAGGATT
TCTAGGGATTTTGGACCCTGCGGGATATTCCCTTCCAAATCTCCCCAAACCTCCTGCACC
AAACAAGGCC
>MITE_T_7448|chr2A|640097710|640098080|TA|17|F422 TSD_IN:yes MITE_LEN:370 TIR_LEN:17 CANDIDATE_ID:MITE_CAND_201406 COMMON_TSD:TA
GGGTAAACTCGGGCATGGGTAGCCCGGCCCGACGACCCGGCCCAAAAAACCCGGGCCGGG
CTTGACATTCGGGTCGGGCTCGGGCTTTGTTTTGCAGCCCGAAAGATAGTTCGGCCCGGG
CTCGGGCTTCATCTTTTCTGTATTTCGGGCCGGGATTTCGGGCTTCGGGCCAGGCTTGCA
CGTGAGCGTACTAAAAAACAGCATTCGGGCCGGGCTTTCGGGCTTCGGGCTTGATTTCGG
GCCGGGCTCGGGCTTGAAAACAGGGAGTATTTTGGGCTTCGGGCCGGGCTCGGGCTTGAG
AAATGAAGGTCGGGCTTTTACAAGCCCGGTCCGAAACCCGGCCCGGCCCGACGTTTGCCC
GGGTTTACTC
>MITE_T_7485|chr1A|22277999|22278369|AATT|112|F423 TSD_IN:yes MITE_LEN:370 TIR_LEN:112 CANDIDATE_ID:MITE_CAND_255455 COMMON_TSD:AATT
TCGTGTTTGACCCTTTTCTAAAAGTTGATCGAGATCTGACCCTACTTTGTAAAAATTTCG
GGATCTGACGCTTTTGCTACCGCCAAGGTCCATATGGCGGTAGGGTTGCATGCCCTATTG
TAATTTTTTTTTCTAAGTATGAAACACAGTGTGTGCTCGCACCTACCGCCGGACACCTTG
ACCGTAAAGTTGTACAGCCTACCGGCAGTCTGTTTGGCGGTAGGGGTGTTTCCTACCATC
AGGGTCCCTGGCGGTAGGCTGTTACACCCTAACGCCATGGACCTTGGCGGTAGCAAAAAG
GCCAGATCTCGAAATGTTTATAAACTAGGATCAGATCTCGATCAACTTTGAGAAAAGGGT
CAAAACACGA
>MITE_T_7489|chr7A|333745962|333746332|TA|40|F424 TSD_IN:yes MITE_LEN:370 TIR_LEN:40 CANDIDATE_ID:MITE_CAND_305078 COMMON_TSD:TA
TTCATCACCCAGGGTGTACAATAAGTTATTTTTCACCCGAGGTAATCTTATGATCACTTC
ATAATTAAATTACGTTTCGAATTCAAATAGTTACATTCCTATTGATTCACTACGTAAAAT
TTGACATAAATTATTTAAAAAATATAGGTCATAAGACAAGAAAATTTGCAGTTTATGTGT
ATTTTAGACTGTGTTTTTACGTTTGTAATTTTACATAACATAAAATATTTTTTACGACGA
TTATATATTTTCTTACGGTCCCTTTTTGCGTCGAAGATAAGACAAAACTTACGGAACGTA
AAATTACGGTGCATTGATGGTAAAATAGAGGGGGGGTGAAGAATAACTATTCCTCATCCA
GGGTGACGAA
>MITE_T_7499|chr7A|38088429|38088799|CG|10|F425 TSD_IN:yes MITE_LEN:370 TIR_LEN:10 CANDIDATE_ID:MITE_CAND_40158 COMMON_TSD:TTATT
GTCATTTAGCTCTTTAAACAATTAGGTAAGGGAAAACTTTGTTTTTGCCACTCTAGTTTT
TGCCAACTTTGCTGATGCCACTTTAGAATTTGACATCTCACTTTTGCCACTCTTAGCTTT
TGACAATGCATCACAAATGCCATTCCGTGGCAAAAACGATAATTTTTCATTTCACTTTTG
CCACTCTTAGCTTTTGACATGTATCGCAATTGCCACTCTAAATTTTTTTCTTTTGCCACG
GAATGGCAAAAGTGATATATTGTCAAAAGCTAAGAGTGGCAAAAGTGAAATGTCAAATTC
TAGAGTGGCATAAGCAAAGTTGGCAAAAACTAGAGTGGCAAAAACAAAGTTTTCCCATTA
GGTAAATGAC
>MITE_T_7512|chr5D|424905986|424906356|TA|41|F426 TSD_IN:yes MITE_LEN:370 TIR_LEN:41 CANDIDATE_ID:MITE_CAND_444034 COMMON_TSD:TA
TTCATCACCCATGGTGCAGAATAAGTTATTCTTCACCCGAGGTAATCTTACGACCGCTTC
CTAAATAAATTACGTTTATAATATAAATAGTTACATGCATATTGATTCAATATGTAAAAT
TTCGTATATTTGTTTTTCAAAATATAGGTTATAAGACCAGAAAAATCACATTTTATGTAC
GTTTTACACTATATTTTTACATTCGTAATTTTACGTAACATAAAATGTTTTTTAGGGCGA
GTACATATTTTCTTACGTTCTCTTTTCATGTATGAAATAAGACAAAATTTACAAAACGTA
AAAATACGGTGCATAGATGTCAAAATAGAGAGGGGGTGAAGAATAACTATTCCTCACCCA
GGGTGACGAA
>MITE_T_7533|chr7B|525621290|525621660|AT|380|F427 TSD_IN:no MITE_LEN:370 TIR_LEN:380 CANDIDATE_ID:MITE_CAND_454595 COMMON_TSD:AT
CCCGAGCTCATATGCTCCCGCATGAACAGTAAAATCCAAAAAAAGATAGTAAAAAAATTT
CAAAAAAATCTGTTTTTTTTGTGATGAACATTGATAATTTTTTAACTACTTGTAAAATTT
CAGGTTGAAATGACATTTGTGGAGGTCTGGGCAAAGAAAATAAAATCGATGGTTCAAAAA
GACTATTGTTGGAAGCATTTTGGAGCATCGATTTTGTTATTTTTGCCTAGACCTCCACGA
ATGTCATTTGGACCTGAAATTTTGCACGTAGTTATAACATTCATCAATGTTCATAAAAAA
AAATCATTTTTTTGATTTTTTTTAGTATTTTTTTGATTTTACTGTTCATGCAGGAGCATA
TGAGCTCGGG
>MITE_T_7541|chr5A|680508443|680508813|AT|19|F428 TSD_IN:yes MITE_LEN:370 TIR_LEN:19 CANDIDATE_ID:MITE_CAND_607708
CAAAGGTTTTGGTTACCGAATGAGGCAATTTTACCAAGGGGGATTGGTAAACGTGGTTAC
CACGGTTACCGAGAAATGCCGAGAATATTTTGAACGAATTTTATAGTTGAATTTTGAATT
CAAATAAGTGAATGAACAAATATTTGAACCAGAGACCTCTCAAAATAGAAACTAGGTTGC
TACCAACACGTCAGAACAAACTCTCATGGCATTAATTAGATCCTACGTACTTTACTATAA
GATGAGCGTTCAAATTCAGAAAAGCTAAAAAATTGGTATTTTTTGCTTGGTATGAGGATT
TATCGAGGGGCACGGAAATACGTGGTAACCATGGGGAATCTCAAAATTTCGACTGGTAAC
CAAAACATTG
>MITE_T_7551|chr4B|89050532|89050902|AG|29|F429 TSD_IN:no MITE_LEN:370 TIR_LEN:29 CANDIDATE_ID:MITE_CAND_84267 COMMON_TSD:TA
TACTCCCTCCGTCCGGGTTTATTAGGCCCGTGGGCAACCGGACGCTGTCCCTATTTACAA
GGCCCTCATGCAACCGGAGTATTTTCTCCACGCCTCGTTTCCTTCATTCGCACTTAATAA
GGCAACAAATAGCTTGATTTTCCTTTATCAGCTGGCGCATGCGTCCCTCGTATTGGGTAC
AGCCGCTACATTAAAGTGAGCATGGGGCTGCATGCAGGTAGGTGCGCGCATGCAGCGAGA
TTTGATTCTTTTGGCAGTTAATTTGGTGCAGAAGCCGAAATATAATGGTGCTAATTCGAG
GGAATTATTAGTTCTGCCTTGGTACCTGCAATTTGGTCTAAGGGCCCAATAAACCCGGAC
GGAGGAAGTA
>MITE_T_7557|chr7A|10224777|10225146|AC|24|F430 TSD_IN:no MITE_LEN:369 TIR_LEN:24 CANDIDATE_ID:MITE_CAND_10543 COMMON_TSD:GT
TTTGGCACATGGGAGCATATGCTCCTGCTATTGGAAAAACATTTCAAAATATCAAAAAAT
TCCAAACAAAAAATTGGCGTGTATATCTCGATATTCTATGCGGGCACACCAAGTTTTACG
GAAAACCAACATTTTTTGTGGTTTGTGTAAAAAAGACCCAAAAAATGTCTAGTGAAAACC
CCTTTTTAACACCAAATTTTATCGTTTTCACACGCAACACAAAAATTATCCATTTTTCGT
GAAACGACTTTGTGAGTATCCAGAATGTCGCGATGTAGGACCAAAACATTTTGCCAAAAT
TTTGTGACATTTCAAAATACGTTTAAAACACATTGTAAAAAAGATGAGTATATGCTCCTC
GGTGCCAAA
>MITE_T_7566|chr6B|171442965|171443334|TTA|18|F431 TSD_IN:yes MITE_LEN:369 TIR_LEN:18 CANDIDATE_ID:MITE_CAND_162265 COMMON_TSD:GC
GAGCATCCACAGTGTGCATTTTTCACTGCCTCTAAGCACTCTCTCTCTTCTTAGAGGTCG
CCTGCATACACTGCAGTTCACGCCTCTAAGCAAAAAATCTCTAGCATCGCCTCTTAGCTT
GGAGGCTGCCTCTAGTGATTTAAATAATCAAGCAGCCCCACCCGTCAGCCTGTTTGTGCT
CCCAACGATGCATGTGATGCACCAAAGTTCTCCTCCATTCAGATTACCATGCCTTTGTTT
AATCAATCATGGGCCCACAATAGAGGCTGAAGCAAAATGTTATACACTGCGTGGTTTTCA
GATTGTTTGGAGGCAGCGCTGTGGGGTCCAGCTTAGAGGCAAGCTCGCCTCTAAGCACTG
TGGATGCCC
>MITE_T_7578|chr3A|731632517|731632886|TA|41|F432 TSD_IN:yes MITE_LEN:369 TIR_LEN:41 CANDIDATE_ID:MITE_CAND_24471 COMMON_TSD:TA
TTCGTCACCCTAGGTGAGGAATAGTTATTCTTCAACCCCCTCTATTTTACCATCAATGCA
CCGTAATTTTACGTTCCGTAAGTTTTATCTTATTTCCAATGTAAAAAGGGACCGTAAGAA
AAAATATATAATCGCCATAAAAAATATTTTATGTTATGTAAAATTACAAACGTAAAAACA
TAGTCTAAAATACACATAAACTACAAATTTTCTTGTCTTATGACCTATATTTTTATTTTG
TTATGTCAAATTTTACGTAGTGAATCAATAAGAATGTAACTATTTGAATTTTAAACGTAA
TTTAATTATGAAATGATCGTAAGATTACGTCGGGTGAAGAATAACTTATTCTGAACCCTG
GGTGATGAA
>MITE_T_7582|chr7A|267390916|267391285|AT|22|F433 TSD_IN:yes MITE_LEN:369 TIR_LEN:22 CANDIDATE_ID:MITE_CAND_252140 COMMON_TSD:TAA
TAAGGGCCCGTTCGGAAGTGCTCTGCCTCCGTGCTTCTCCAGAAGCGGGCGAGATGCTGG
CCGAACGCGACGGCTCCTAGAATCCAGCTCCTGGAGAAACCGAATGGCGCAGTGCAATTT
TCTGGAGCGGTTGTCGCGCAGCTTCGCGGAAACGAGGAGTAGGAGTTGGTCGTTATTACA
TGAGAGTGCCCTTCCGAAGTGCTAGTCGAACCGTTTTCTCTAGCTAATTACATCGATACT
GCCCTTCCGAAGAGCTGCAGCGAGAGAAAACGCTTCGCTGCTGCCGAACGCTCGCTGGAC
ACCACGAGGAGCTGGCTACTGGCGAAGCTGGCTCTTGGAGAAGCCAGCAGACTTCTGAAC
GGGGCCTAA
>MITE_T_7586|chr2D|20603938|20604307|TTA|38|F434 TSD_IN:no MITE_LEN:369 TIR_LEN:38 CANDIDATE_ID:MITE_CAND_311690 COMMON_TSD:TAA
GGCCTCGTTTGACATGAAGGGATTCAGGAGGATTTGAGGTATGGGGACTGGAGGGGGTTT
GGTGAATCCCTCTCCTCCACCCAATCCCCTCAATTCCCCTTGCATCCAATTCCCTTCCTG
AAGAAACTCGTTTGAGAGACGAAGAGTGGAGGAGGCGTGCGTTGCCGCTGCCCTCGAGGT
TCTGCTTTCGCGAGGCCCTCGACGAGAGTTCTGAACCGTGCGGGTACAAGGGAATTGGAA
GGGATCGAAGGGGGTTGGGCTGTGCAAACCCCACCTATGAAATGGGCCGACGAGGTTTCG
TGGGGCTTCTGGCCCTCCCGGGGATCATGGTGTCCAAACCACCTGAATCCTCCTGCGCCA
AACGAGGCC
>MITE_T_7591|chr3B|207449580|207450339|TA|19|F435 TSD_IN:yes MITE_LEN:759 TIR_LEN:19 CANDIDATE_ID:MITE_CAND_534169 COMMON_TSD:GC
ACGCCCACACGTGTGGTGGGAGCCAAACCCGCCCACACACCCTATAGCACACAGACTACG
TCATGTCACCGAATGCATGCATGTGCAAATCTTTTTGGATTTTCTGTTTTTAAAATGTTT
TATCTCTTAAATGAAAAATCCGATTGAAGATCTGTTTTCACCATTAAATCCCTCGCGACG
AGATCTTCGAAACTAGATCTCATATCAATAAATTTCGACAAAAAAAATTGTTAAAAGTTG
TTGTGTCTATTGCACATGAATTGCCATGATGTTTACACTTAAGTTGCCATAATATGTTTC
AGCTATTTTCTTCTACATTTAAAAGTAAATTTTGACATATTATAAAACGGGGAATTAAGA
AACTAGACTTGCCATGCATCATAAATTAAAATTGTCATGATACATGCACTTAAAATTGAC
ATGGTTCATACAAAAACAATAATGGTCAAAGTACTGGAATTGCCATCATCGAAAAATTAA
AATTACCATGATCTACAAACTAAAATTGCCACATGGCAACTTTAGTTTAAGGACTATGGC
AACTATAGTGTAAACATCATGGCAAATTTTGGACAAAAAAAATTTCGTCGAAACATATCA
ACACGGGGTCTAGTTTTGAAGATCTCGTCGAGACGGATTTAATGGTGAAAATGAATTTTT
AATTTGCTTTTTAATTAAAAGATAAAATATTTTTAAGCCGAAAACCAAAAAGATTTCTGG
TGATGTCCGCGATGTGCAAACGCCCACACGTGTGGGCGT
>MITE_T_7630|chr6D|419731813|419732182|GTCACACT|15|F436 TSD_IN:no MITE_LEN:369 TIR_LEN:15 CANDIDATE_ID:MITE_CAND_401868
CAAGGTTTTGGTTACCGGTCGAAATTTCGAGATTTCCCATGGTTACCGCATATTTCCGTG
CACTCGGTAAATCCCCGCACCAAGCAAAAAATACCAGTTTTTTGAGTTTTTTTAATTTAA
ACGTTCATTTATAGTAAAGTACATGTAGGATATGATTAATGCCATGAGAGTTGGTTCTGA
CGTGTTGGTAGCAACCTAGTTCCTGTTTTAGGAGGTCTCTAGTTCAAATGTTCGTTCATT
CATTTATTTGAATTCAAAATTCAACTATAAATTTTTTTTGAAATATTCTCAATATTTCTC
GGTAACCGTGGTAACCACGTTTAGCAGTCCCCCTTGGTAAAATTGCCTTGTTCAGTAACC
AAAACCTTG
>MITE_T_7635|chr5A|624009752|624010121|TA|41|F437 TSD_IN:yes MITE_LEN:369 TIR_LEN:41 CANDIDATE_ID:MITE_CAND_554663 COMMON_TSD:TA
CTACTCCCTCCGTCTAGGTGAGTAAGTCACATTAGGAAGAGCAGCGCGACCTAGGTGGAT
TGTGATTGGATGAGTACGAGCACGACAAGCTAGGAAACTTCCAATCACAATGCTGGTTTA
AAACAAAAGTAAAATCTGCATTGAATACGTCAGTGCATGCAAAACAATCATCAATCTCTT
GCCTAATCAAACCCCAATAGGGATGCATGCAGTGGCCTTCTCCTCTGGGCGCCTCCTCTT
TCTCCCTAGGTGTGTGGCAATACGAGGCTGGGAGGGAAACGAGAACGAGATTTAATGTAA
TGCGCCTAGGACTTTTGGGAATATTTGATTTTCGTAAGATGACCTATGCACCTAGACGGA
GGAAGTACG
>MITE_T_7641|chr3D|19786930|19787299|TA|10|F438 TSD_IN:yes MITE_LEN:369 TIR_LEN:10 CANDIDATE_ID:MITE_CAND_615901 COMMON_TSD:TA
TGTACTCCCTCCGTTCCTTTATCTAAGGTGTATTATTTTTGGCATGGTGACCAAGGCACA
TAATTTTGGACGTGTTAGGACGAAATTACCCTTGGCAAATTATTAGTTAGTGGCAAGTAA
ATCAATTAGTCCAGGAAGTAAGAGATACATGCAATCCACATAGAGATAGTTTCCTTATTT
TGCAGGAGGAGAGATACAGACAGTCAGGAGAGAGCTACTTTCCTTTTTCTGGAGGGCTAA
CAAGGGAATTATGAGGAATTAGAAGAAATGCACCTTACATTCTGGAATTTTATCAAAAAA
CAAATACACCTTATATAAAGGAACGGAGGGAGTATTAGTTAGGACGCAATCTTGGTTGCC
AAGAGTACA
>MITE_T_7689|chr2B|773936960|773937328|CA|38|F439 TSD_IN:no MITE_LEN:368 TIR_LEN:38 CANDIDATE_ID:MITE_CAND_106413 COMMON_TSD:GC
CCCAAGCTCATCTGCACCTCCGCTGACGAAAAAATTCAAAATAAATACTAGAATAATTAA
AAAAATCAACTTTTTGTGCGGTAGACAATTTGATGCGTGAGGTTCGCTCAAATTTTTAAA
TCATTTGGACATCTGACGAGCTCTCAGCAAAAAAGATAAATTGGAGATCTGTAAAATTGT
TTACTGTTGATGTACTGTTTTGGTCCGATTTGTCTTTTTTGCTGAGAGCTGCTCAGATGT
CCAAATGACTTGAAATTTGGAGCGGGCCTCACGCATCAAATTGTCTACCGCACAAATTTT
GTTTTGAAATTGTTTGTTTTTTTAATTGTTTACGAATTGTTTTCTAACAGAGTGCAGATG
AGCATGGG
>MITE_T_7703|chr2A|176181793|176182161|AATT|10|F440 TSD_IN:yes MITE_LEN:368 TIR_LEN:10 CANDIDATE_ID:MITE_CAND_115818 COMMON_TSD:AGT
AATGCTCTTGTTTTCCTAAAAAAAGTACTCCCTCCTTTCCGGTTTATAGGGCTTATGTCA
AAATTTTAGTTTTTCCATTTTATAAGGCTCAATTTGGTTGTTCCCCATCACATGTTTAGA
CTTCAAGGTGCATTAAATCATTGCACGCAAGTATTAAGAGAAAACTGACCAATGCATGCA
CTTTATGCATGCATGCATTGCAATTAATGCATTCATAAACATAATTTTTTTAGGAAAACA
AGAGCATTAATTGGGTGCTTTTACAAACTACAAAAAATATTCCACCACTCATCATCTACC
TTGGTTGGTGAGATTTTTGAATTGAGCCTTATAAACCGGAAAGGAGGGAGTATGTTTACC
AATGCATT
>MITE_T_7710|chr4A|374271195|374271563|TA|38|F441 TSD_IN:yes MITE_LEN:368 TIR_LEN:38 CANDIDATE_ID:MITE_CAND_260441 COMMON_TSD:TA
TTCATCACCCAGGGTGCAGAATAAGTTATTCTTCATCCGAGGTAATCTTACGATCATTTG
ATAATTAAATTACATTTTGAATTCAAATAGTTACATTCTTATTGATTCACTACGTAAAAT
TTGACATAAGAAAATAAAAATATAGGTCATAAGACAAGAAAATTTGCAGTTTATGTGTAT
TTTAGACTATGTTTTCATGTTTGTAATTTTACATAACATAAAATATTTTTTACGGCGATT
ATATATTTTCTTACGGTCCCTTTTTGCGTCAGAAATAAGACAAAACTTACGGAACGTAAA
ATTACGTTGCATTGATGATAAAATAGAGGGGAGGTGAAGAATAACTATTCCTCACCTAGG
GTGACGAA
>MITE_T_7730|chr5A|378234917|378235285|TA|41|F442 TSD_IN:yes MITE_LEN:368 TIR_LEN:41 CANDIDATE_ID:MITE_CAND_310080 COMMON_TSD:TA
TTCATCACCCAGGGTGCAGAATAAGTTATTCTTCACCCGAGGTAATTTTACGATCATTTC
ATAATTAAATTACGTTTCGAATTCAAATAGTTACATTTCTGTTGATTCACTATGTAAAAT
TTGACATAAGAAAATAAAAATATAGGTCATAAGACAAGAAAATTTACAGTTTATGTGTAT
TTTAGACTATGATTCTACGTTTGTAATTTTACATAACATAAAATATTTTTTTACGGCTAT
TATATATTTTCTTACGGTCCCTTTTTGCGTCGGAAATAAGACAAAACTTACGAAACGTAA
AATTACGGTGCATTGATGGTAAATTAGAGGGGGGTGAAGAATAACTATTCCTTACCCAGG
GTGACGAA
>MITE_T_7741|chr6B|361580946|361581314|TA|41|F443 TSD_IN:yes MITE_LEN:368 TIR_LEN:41 CANDIDATE_ID:MITE_CAND_320394 COMMON_TSD:TA
TTCGTCACCCTGGGTGAGGAATAGTTATTCTTCACCCCCTCTCTATTTTGACGTCAATGC
ACCGTATTTTAGATTTCGTAAATTTTGTCTTATTTAATACGTAATAAGACAACGTAAGAA
AATATATACTCGCCGTAAAAAATATTTTATGTTACATAAAATTACGAACGTAAAATATAG
TGTACACCATACATAAAATGCGATATTTCTGGTCTTATACCCTATTTTTTTTGGTTTTCT
TATACCAAATTTTACATAGTGAATCAATATGAATGTAACTATTTGTATTCCAAATGTAAT
TTATTTATGAAGCGATCGTAAGATTACCTAGGGTGAAGAATAACTTATTCTGCATCCTGG
GTGATGAA
>MITE_T_7780|chr3D|287050816|287051184|ACCTGGTGG|385|F444 TSD_IN:no MITE_LEN:368 TIR_LEN:385 CANDIDATE_ID:MITE_CAND_463869 COMMON_TSD:GC
GGCAAATTTGACAAATTTGACCTATAGACGAAATCAAATTACAGAATGAACTGTACGTGA
AACTATTTCACGCAGCTGACCCTTGGCGCCTAGCTCCTAGGCGTTGCACTAGTGCAACGC
CTAGGAGCTAGGCGCTACACTGTATAGTGTGGCGCCTAGCTCTCAGGCGCTGCACATTGA
CTTAGTAATTTTCGGATCACACGGGTGCGACGCTGGCCGTGTAGCGCCTATCTGTGAGGC
GTTGCACAGTGTAGTGTGGCGCCTTCGTGTCGGGCGTCACACAAAAAGGTCAGCCGCGTG
AAATAGTTTCATGGACAGTTCATTTTGTGATTTGATTTCGTCCATAGGTCAAATTTGTCA
AATTTGCC
>MITE_T_7802|chr1B|7948015|7948383|TA|28|F445 TSD_IN:yes MITE_LEN:368 TIR_LEN:28 CANDIDATE_ID:MITE_CAND_505176 COMMON_TSD:TA
ACGGTGGACGGGTGCATCGGCTCCCTATATAAAAAAACATGTTTCCATAGTGCAAAGAAA
ATTTGAAAAAATTTATACACACACAAATACACGAATAACACATACAAGAAAATTTTCATG
ACAATATACTTTCATACGTGGCATATACAAAAAAAAACAAATTTTCATAACAATATACCC
TTATTATGGGGCCAGGATTTTGTTTTTTTGTGCTGCTTGCAAATCAAAATATATTTGAAT
GAAAATTCACAGATCCATCATGAATATGTTTAAGTTTCCACAGTATTTTTTTCAGATTTT
TTTGAAACTTGGAAATATGATTTTTGAATCATTTCAAAAAAAAGGGAGCCAATGCCCCCG
TCCACCAT
>MITE_T_7807|chr5B|562221211|562221579|TA|10|F446 TSD_IN:yes MITE_LEN:368 TIR_LEN:10 CANDIDATE_ID:MITE_CAND_509848 COMMON_TSD:GC
GTAACATACACATATCCCTGGACTATGAGCATGCTTGGATACGTTTTAGTCCCATGACTA
AAAGTAGTGGGACTAAAACTTGCTAGTCTCACCCATGCTTGGATCCAAGTACTAAAGAGA
CTAAAATCTAGTTATTGAGCATTTATTATCCTCCAAACCCTCCAATCCAGAACTAAGGAG
AGAAATTAAATGAGGAGAGAGAGAGCTAATACATATTTTAGTAGGTTTCCCATGACTAAA
AGATTTTAGCCTCAAGACTAGTCCTAGCCTCTCTTTAGTCAGGGGTGCTTGGAACTTTAG
CCTCTAAAAGAGACTATTTTTAGTCAGACTAAAAATAGTCCCTTGTATCCAAGCACCCTC
TATGTTAC
>MITE_T_7879|chr7B|606782011|606782379|TTAAGA|64|F447 TSD_IN:no MITE_LEN:368 TIR_LEN:64 CANDIDATE_ID:MITE_CAND_527624 COMMON_TSD:AG
GCACTGTTGGAAAAGGCAGTGCCTAGGAGGCGCTTAGGCACGCCTAGGCGCTAGGCAATG
GCCAAATGCCTCGCCTAGGGCATGAATGGAGGTCTAGGTAGGGAAAGCAAGGAATTGTCC
ACCCAAGCAAGAAATCATGCCACATACTGCACTGACATGACGAACGTGTTATATTCCAAT
GGCAGTAGATGGTAACTAACTTATTTATATGCCCTAAACTAATATCAACAACCATATAAT
AATCAAAAATACACTAGGAGTAAAAACTATATTACCGCCTAGGCCGTGCCTAGGGCGCTT
AGGCACTGCCTAGGCACTAGGCGAAGGCCAACCGCCTCGCTTACGCCTACCGCCTTTTCC
AACCTTGC
>MITE_T_7898|chr7D|77036749|77037508|CCATTA|15|F448 TSD_IN:no MITE_LEN:759 TIR_LEN:15 CANDIDATE_ID:MITE_CAND_82983
GCAGTGGCGGACCCACCATTGGGGCGAGCTGGGGCGGGCGCCCCGGGTCGCCGGCAGCGG
AGTATCGAACCCCACCTACGTATTTTTCCTCCGGCAGGCATCAGAAGTTCAGAACACAAA
AAGCCAGCGGTGGCGTCGCTGTTTCTCTGTTTCTGTGTGACTGCATCGAAGGGTTGTGGG
AAAAAGAGATTTGGGCTGGTCCGCTGGTGGATTGGGCTACGCTTATTAGTTACTACAGCC
CACTGTACAGGCCCAAGTGCCCAATTGATCTGTACTGCAATCGACACAGAGAAGGAAATT
CCCAATCGATAGAGAAAAATCGCTTCCAGCCGTTCCCCTCGACCTAGCTAGCAAGACCCA
GCCTTTCCCCAATCAATTTTGTAGATCTCGTTTGGAAATTAAAATGGGATCATATTGTGG
CATAAGTGAGCATTTCAAGCAACAAGAGTCCATGTTAGTAGTTTACTAGTTTTTAATTAT
TTTATTCTTTTGTTGTTGAATGCTACTCCCTCGGTTCCTAAATATAAGTCTTTTTAGATA
TTTCAATACGAAATATATACGGATATATATAGACATATTTTAGAATGTGAATTCATTCAT
TTTGCTTTGTATGTAGTCCACATAGAAATCTCTAAAAAGACTTATATTTAGGAACGAAGG
GAGTATGAATTTTAGTTGAATAGAGTTGCATTTGTGCCGAAAAAAATTAGATGTTAAATG
TTCGCCCCACTTAACTTTAATTCTTGGGTCCGCCACTGC
>MITE_T_7902|chr2B|223727860|223728227|CACGCCGGC|79|F449 TSD_IN:no MITE_LEN:367 TIR_LEN:79 CANDIDATE_ID:MITE_CAND_228454 COMMON_TSD:GC
GGCAAATTTAACAAATTTGACCTATAGACGAAATCAAATCATAGAATGAACTATCCGTGA
AACTATTTCACGCGGCTGATCTTTTTGTGTGACACTCGCCACAAAGGCGCCACACTACAC
TGTGCAACGCCTCACAGATAGGCGCTACACGGCCAGCGTCGCACACGTGTGATCAAAAAA
TTACTAAGTCGTGTGCAGCGCCTGAGAGCTAGGCGCCATACTATACAGTGTAGAGCCTAG
CTCCTAGGCATTGCACTAGTGCAGCGCCTGAGAGCTAGGCACCACGGGTCAGCTGTGTGA
AATAGTTTTACGGACAGTTCATTCTGTGATTTAATTTCGTCTATAGGTCAAATTTGTCAA
ATTTGCC
>MITE_T_7908|chr3D|166263873|166264240|TA|40|F450 TSD_IN:yes MITE_LEN:367 TIR_LEN:40 CANDIDATE_ID:MITE_CAND_262596 COMMON_TSD:TA
TTCATCACCCAGGGTGCAAAATAAGTTATTCTTCACCTAAGGTAATCTTACGATCATTTC
ATAATTAAATTATGTTTGGAATTCAAATAGTTACATTCCTATTGATTCACTACGTAAAAT
TTGGCATAAGAAAATAAAAATATAGGTCATAAGAAAAGAAAATTTGCAGTTTATGTGTAT
TTTACACTATGTTTTTATGTTTGTAATTTTACAGAACATAAAATATTTTTTACATCGATT
ATATATTTTCTTACGGTCTCTTTTTACGTCAGAAATAAGACAAAACTTACGGAACGTAAA
ATTACGGTGCGTTGAAGGTAAAATAGAGGGGGGTGAAGAATAACTATTTCTCACCCAGGG
TGACGAA
>MITE_T_7924|chr5A|349044286|349044653|CA|15|F451 TSD_IN:no MITE_LEN:367 TIR_LEN:15 CANDIDATE_ID:MITE_CAND_286413 COMMON_TSD:TA
TACTCCCTCCGTTCCTAAATATAAGTCTTTTTAGAGATTCCACTATGGACTAGTCCCTCC
TTTCCTGTTTATAAGGCTCAAATATCAAATCTCATCAACCAAGGCATTTTGTGAGTGGAG
GAATGTATCTCGTACTTTACAAAACTACCCCAATTAAACTCACGCATTAATTTGGATTAA
TTGCAGTGCATGCATGCTTGGCCACTAGATGAGTAGGAACATTACATGCATTGGTCTGTT
CCTCTTTAATTCTTGCATGCAAATATTTAATGCGCATTGGAAACTAAAAATGAGATGGAG
ATGGGCCCACTAAATTGGAAAAACAAAAAATTTGAAATCAGCCTTATAAACCGGAAAGGA
GGGAGTA
>MITE_T_7936|chr2B|120180387|120180754|TTTGTGTC|16|F452 TSD_IN:no MITE_LEN:367 TIR_LEN:16 CANDIDATE_ID:MITE_CAND_354985
CAGGGGCGGAGCCAGGGGGGACGANNNNNNNNNNNNNNNNNNNNNNNNNNNNNNNNNNNN
NNNNNNNNNNNNNNNNNNNNNNNNNNNNNNNNNNNNNNNNNNNNNNNNNNNNNNNNNNNN
NNNNNNNNNNNNNNNNNNNNNNNNNNNNNNNNNNNNNNNNNNNNNNNNNNNNNNNNNNNN
NNNNNNNNNNNNNNNNNNNNNNNNNNNNNNNNNNNNNNNNNNNNNNNNNNNNNNNNNNNN
NNNNNNNNNNNNNNNNNNNNNNNNNNNNNNNNNNNNNNNTTAGTAGGAGCAATGAGTAAT
TACCAACGAGATTCGATCAATATACGTACTCGGCCCCCCCTATACTCCAATCCTGGCTCC
GCCACTG
>MITE_T_7940|chr7B|482682794|482683161|TA|10|F453 TSD_IN:yes MITE_LEN:367 TIR_LEN:10 CANDIDATE_ID:MITE_CAND_418091 COMMON_TSD:TA
TGTTACTAGTCTCTGTTACTACCTTCATACTCCCTCCTTTCCGGTTTATAGGGCTCAATT
CAAAAATCTCACCAACCAAGGTAGATGATGAGTGGTGGAATACTTTTTGTAGTTTGCAAA
AGCACCTAATTAATGCTCTTGTTTTCCTAAAAAAAATATGTTTACCAATGTATTAATTGC
AATGCATGCATGCATAAAGTACATGCATTGGTCAATTTTGTCTTAATATTTGCATGCAAT
GATTTAATGCACCTTGGAATCTGAACATGTAATGGGGAACAACCATATTGAGCCTTATAA
AATAAAAAAACTGAAATTTTGAGATAAGCCCTATAAACCGGAAAGGAGAGAGTAGTGGGT
AGTAACA
>MITE_T_7949|chr4A|588342039|588342406|TA|41|F454 TSD_IN:yes MITE_LEN:367 TIR_LEN:41 CANDIDATE_ID:MITE_CAND_475235 COMMON_TSD:TA
TTCATCACCCAGGGTGCAGAATAGATTATTCTTCACCCGAGGTAATCTTACGATCATTTC
ATAATTAAATTACGTTTCGAATTCAAATAGTTACATTCATATTGATTCAATACGTAAAAT
TTGACATAAGAAAAATAAAAATATAGGTCATAAGACAAGAAAATTTGCAGTTTTTGTGTA
TTTTAGACTATGTTTTTACGTTCGTAATTTTACATAACATAAAATATTTTTTACGGCGAT
TATATATTTTCTTACGGTCCCTTTTTGCATCGGAAATAAGACAAAACTTACGGAACGTAA
AATTACGGTGCATTGATGGTAAAATAGAGGGGGTGAAGAATAACTATTCCTCACCCAGGG
TGACGAA
>MITE_T_7987|chr3A|715367184|715367551|GTT|21|F455 TSD_IN:no MITE_LEN:367 TIR_LEN:21 CANDIDATE_ID:MITE_CAND_47701
GGCCCTGTTTGGATCCCTAAGTTAAAGTTAGTTTTTGTTAGTTGGGGCTCAAATAACTTA
AAAGTATCTAAACATGGTGGGTTAGTTTGGGTTAGTTGGATCTAATCCATCCAAAAAACT
AGCCCGCACTAAAGGAGCTTATTTGGGTTAGTTCTCCTAGGCCCACTAGAAAAAATAGTA
AAAAAAGTTATCCCTCCCATTCAAACATGGTCCAAAGTAGTTAAATGATTGAGAAAGAAT
ATTTATTATCAATCTAACCCTATCATCCAAATAGCTCTTTGATTAGAGTTAATTTAGAGT
TAGTTCAAAATTAAAATCTAACTCTAACCTCTAACTTCTAACTGAGTTAGAGTATCCAAA
CAGGGCC
>MITE_T_7994|chr3B|539240108|539240475|TAA|16|F456 TSD_IN:no MITE_LEN:367 TIR_LEN:16 CANDIDATE_ID:MITE_CAND_512715
GGCCTTCCACTATGTAGGCCAAAGGAGGTGCCAAATCTACTTCTGCACAATTTGGCACTG
GTGCCCTCCATAGCCCATGCGGTGCTATAAAAAATATTGTGGGAACCGGAGCAAGTGCTG
GCACCGATGCCCACTTCCAACATGACAATAAAATACATTAAACTATGCACCGATGCCCAT
TTCCAGCGCGAAGGATCGACGGGGAGGTTGGCTTGCTTGATTTCTTTATGTACGTGCGGG
TCCCGCTTTACTAGCTACGGGCTGCAAACCAACGGTGTGAGGGTGGTGCCAAATTATTTC
CTAAGTGCATCGATGCCCAATCTACCATATTTTAATGCACCAGGAACCGGTCACATAGTG
GAGGGCC
>MITE_T_8001|chr5D|540222638|540223005|GTGCAC|69|F457 TSD_IN:yes MITE_LEN:367 TIR_LEN:69 CANDIDATE_ID:MITE_CAND_562784 COMMON_TSD:CT
CCAAGGTTGGAAAAAGCGGTAGGCGTAAGCGAGGCGGTTGGCCTTCGCCTAGTGCCTAGG
CGGTGCTTAAGCTCCCTAGGCGCAGCCTAGGGGATTATATAATTTTTACTATTAGGGTGT
ATATGTGGTTATTATATGTGTATTTTTTTAATTTAGGGCATATAAGTATGTTAACGACCA
ACTACTACGATTGGAATATGGCCCTTTGGCATATCAGTGCAATATGGCATATGATTTCTC
GCTTGGGTAGACAATTTTTACTTGCTCTGCCTAGACTTCTGCTTATGCCCTAGGCGAGGC
GTTTGTCCATTGCCTAGCACCTAGGCGTGCCTAAGCGCCTCCTAGGCACTGCCTTTTCCA
ACAGAGG
>MITE_T_8018|chr7A|714757341|714757708|CT|13|F458 TSD_IN:no MITE_LEN:367 TIR_LEN:13 CANDIDATE_ID:MITE_CAND_636904 COMMON_TSD:AG
GTTTTGGTTACCGGTCGAAATTTCAAGATTTCCCATGGTTACCACGTATTTCCGTGCCCC
TCGGTAAATCGCCATGCCGAGAAAAAAATACCATTTTTTTTGAAAATTTTGAATTTAAAC
ACACGATTTACTGTAAAGTACGTAGGATCTAATTAATGCCATGAGAGTTGGTTCTGGCGT
GTTGATAGCAACCTAGTTCCTATTTTGAGAGGTCTTTGGTTCGAATATTTGTTCATTCAC
TTATTTACCAGTCCCCCTCGGTAAAATTGCTCGAAATATTCTCGGTATTTCTCGGTATTT
CCTGGTAACTGTGGTAACCACATTTACCAGTCCCCTCGGTAAAATTGCCTCATTCGGGAA
CCAAAAC
>MITE_T_8031|chr3A|37835307|37835673|GGA|70|F459 TSD_IN:no MITE_LEN:366 TIR_LEN:70 CANDIDATE_ID:MITE_CAND_105524 COMMON_TSD:TC
TGAATCCGGGTGCATATGAACCCACTTTGAAAAACACATTTCTAAATGCTAAAGAAATCT
GAAAAAGGTTGCACTGGTACATCTTCATGTTCTATGTGCGTGCATAACGTTTCGCGGAAA
AATAACCTTTTTTGTGACCTGTGCAAAAAAAATAATAAAAAATGTGTCATGGAACGCTAT
TTAGAAGCACTGAAATTTGCCTTTTTTGTGGAGACAAAACAAAAAGACATTTTTTCACAA
AACTTTGTGTCGCGCATATACAGTTGCGAACATGTATGAATGAAATTTTCTATTGAATTT
TTTGAGATTTTAAAACATGCTTAAAATGTATTTTTTGAAAAGTGGGTGCAGATGCCCCTG
GGTTCA
>MITE_T_8045|chr4A|576969067|576969433|TA|41|F460 TSD_IN:yes MITE_LEN:366 TIR_LEN:41 CANDIDATE_ID:MITE_CAND_189549 COMMON_TSD:TA
TTCATCACCCAGGGTGCAGAATAAGTTATTCTTCACCCGAGGTAATCTTACGATCATTTC
ATAATTAAATTACGTTTGGAATTCAAATAGTTACATTTCTATTGATTCACTACGTAAAAT
TTAACATAAGAAAATAAAAATATAGATTATAAGACAAGAAAATTTGCAGTTTATGTGTAT
TTTAGACTATGTTTTTACGTTTGTAATTTTACATAACATCAAATATTTTTTATGACGATT
ATATATTTTCTTACGGTCTCTTTTTGCGTCGGAAATAAAACAAAACTTACGGAACATAAA
ATTACGGTGCATTGATGGTAAAATAGAGGGGGTGAAGAATAACTATTCCTCACCCAGGGT
GACGAA
>MITE_T_8105|chr5D|53995714|53996080|TA|18|F461 TSD_IN:yes MITE_LEN:366 TIR_LEN:18 CANDIDATE_ID:MITE_CAND_56925 COMMON_TSD:TTA
AGGCCCTCCACTATGTGTTCGGTGCCAGAAATTTAAAAAGTTTGCCACATACACTTCGAT
GCCAAATGTAAAAAGTTTAGCACCGACACCACAACGTGAAGGATTTGGCACCCATCCACC
TCTGGCCCACCTACATATAAACTAGTAATATATCAGCTCAAAGCAGTGTCTCGCCGGTGG
TGCCTCGCATGCAAAAGTACAGTGGCTGCTTAGTTTATTGCCTCAACGAAATGTGGCGTC
GGAGCAAGTAGAGGAATCGATGGCCTGAAATTTTTATTTGGCATCGGCTGGGCTATGTAG
GGCACCGATGCCAAATGTTCAAAAAGTGAATTTGGCATCGGTTTTGGCCTACATAGTGGA
GGGCCT
>MITE_T_8119|chr7D|618810994|618811360|TA|41|F462 TSD_IN:yes MITE_LEN:366 TIR_LEN:41 CANDIDATE_ID:MITE_CAND_611546 COMMON_TSD:TA
TTCATCACCCAGGGTGCAGAATAAGTTATTCTTCACCCGAGGTAATCTTACAATCACTTC
ATAATTAAATTACATTTGGAATTCAAATAGTTACATTCCTATTGATTCAGTACGTAAATT
TTAGTATAAAACAATAATAATATAGGTCATAAGACAAGAAAATTTGGAGTTTATGTATAT
TTTACACTATGTTTTTACGTTTGTAATTTTACATAACATAAAATATTTTTTACGGCAATT
ATATATTTTCTTACGGTCTCTTTTTATGTAAGAAATAAGACAAAACTTACGAAATGTAAA
ATTACAGTGCATTGGTGATAAAATAGAGGGGGTGAAGAATAACTATTCCTCACCCCGGGT
GACGAA
>MITE_T_8137|chr3D|155561289|155561655|GC|21|F463 TSD_IN:yes MITE_LEN:366 TIR_LEN:21 CANDIDATE_ID:MITE_CAND_82876 COMMON_TSD:ATT
CCTGTTTGGATCCCTAAGTTAGAGTTAGTTCTAGTTAGTTAGGGCTCAAATAACCCAAAA
GTATCCAAACATAATGGATTAGTTTGGGTTAGTTGGATCTAACCCACCCAAAAAACTAGC
CCACATTAGAGGGGCTTATTTGGGTTAGTTCTCCTGGGCCCACTAGAAAAATTAGTAAAA
AAAGTTACCCCTCCCATCAAAACATGGTCCAAAGTAGTAAAATGATTGAGAAAAAATATT
TATGGTCAATCTAACCCTGCCATCCAAACAGCTTTTTGGTTAGAGTTAGTTTAGGGTTGA
TTCAGAATTAGAATCTAACTCTAACCTCTAACTCAACCTTTAACTGAGTTAGAGTATCCA
AACAGG
>MITE_T_8153|chr3B|517865452|517865817|AT|51|F464 TSD_IN:yes MITE_LEN:365 TIR_LEN:51 CANDIDATE_ID:MITE_CAND_121793 COMMON_TSD:TA
TGATTAATATTAACATATACTCCCTCCATTCCATTATGTAAGGTGTATTATTTACAGCAC
GGTGACCAAGGCATGAAATTATAGACATGTTAGGACTGAATTATCCTTGGCAAATTTGTT
GATTAGTGGTAAGTAAATCAATTAGTCCAGGAAAGTAAGAGATGCATGCAATCGACAGAG
AGATACTTTCCTTCTTTTGCTAAAGGAGAGATACAAACAATCAGGAGAGGGATACTTTCC
ATTTTTCTAGAGGGCTAACAAGGGAATTATGAGGAATTAGAAGAAATGCACCTTACATTC
TGGAATTTTATCAAAAAACAAATACACCTTATATAAAGGAACGGAGGGAGTAGATTATAT
TAACA
>MITE_T_8215|chr6A|566422307|566422672|CCACCGAAC|385|F465 TSD_IN:no MITE_LEN:365 TIR_LEN:385 CANDIDATE_ID:MITE_CAND_473852
GGACAAAATTACTGTTCTGACCCTTAAGGCAAACTAAATCCCGATTTGACCTCGTTCCGA
AAAAAAATTCGTTTCTGACCTTTTCTGGTGACGCCAAGGTCCCTGGTGTCTGGGTTACGA
AGCAGACgCCGGGGTCCCTGGCATCTGGCCCCTGACCCGCACTGCCCGCCTGCCCGCCTG
GTCCCTGGTGTCTGGGTTACGAAGCAGACGCCGGGGTCCCTGGCGTCTGGCCCCTGGCGT
CTGCTTCGTAACCCAGACGCCAGGGACCTTGGCGTCACCAGAAAAGGTCAGAAACGAATT
TTTTTTCGGAACGAGGTCAAATCGGGATTTAGTTTGCCTTAAGGGTCAGAACAGTAATTT
TGTCC
>MITE_T_8223|chr7D|69154498|69154863|TT|381|F466 TSD_IN:no MITE_LEN:365 TIR_LEN:381 CANDIDATE_ID:MITE_CAND_74767 COMMON_TSD:TT
TGGCTCCTAGGTGCATATGCACCCATTGTCTAAATACACATTTTGAAAAGTTGAAAAATT
CGGAGGAAAAATCCCACGGGTATATCCAGACATTCTATTTTTACACAAGTCGTTGGCACA
AAGTTTCGATGAAAACCAACTTTTTTGTGGCTTGTGTAAAAAGATAAAGTAATGCAAAAT
GAATAGTTGTAATGAAGCATCAGAAATTGTCTTTTTTACACAAGCCACAAAAAACCTCAT
TTTTCACCGAAAGCTTTGTGAATGCACATAGAATGTCCGGATATACACACGGGATTTTTG
TTCGGAATTTTTCAACTTTTCACAGTGTGTATTTAGACAATAGTTGCATATGCATCTAGG
AGCCA
>MITE_T_8254|chr7B|85125862|85126227|CCTA|14|F467 TSD_IN:no MITE_LEN:365 TIR_LEN:14 CANDIDATE_ID:MITE_CAND_80481
ACTAAACCCGGGCATGGGCAGCCCGGCCCGAAAAACCCGGGCCGGGCTGGGCTGGGCTTG
ACACTCGAGCCGGGCTCGGGCTTTGTTTTGCAGCCCGAAAGGTAGTTCGGGTCGGGCTCG
GGCTTCTCTTTTTCTATTTCTCGAGCCGGGCTTTCGGGCTTCGGGCCGGGCTTGCATGTA
CACGTACTAAAAAACAGCGTTCGGGTCGGGCTTTCGGGCTTCAGGCTTGATTTCGGGCTG
GGCTCGGGCTTGAAATCATGGAGTATTTCGGGCTTCGGACCGGGCCCGGGCTTGAGAAAT
GAAGGTCGGGCTTTTACAAGCCCGGCCCGAAACCTGGTCCGACCCGACGTTTGCCCAGGT
TTAGT
>MITE_T_8262|chr5A|273309274|273309638|TA|373|F468 TSD_IN:yes MITE_LEN:364 TIR_LEN:373 CANDIDATE_ID:MITE_CAND_224932 COMMON_TSD:AT
GTAATTCCACTAATAATTAGGGAAAATTTTGTTTTTGCCACTCTAGATTTTGCCAATTTT
TCTTATGCCACTCTAGATTTTGACATTTCACTTTTGCCACTCTTAGATTTTGACAATTAT
CACAATTGCCATTCTGTGGCGAAAGCAAAATAATTTTATTTCATTTTTGCCACTCTTAGC
TTTTGACAATTATCACAATTGCCACTCTCAACATTTTTATTTTGCCACGGGAATGGCAAT
TCTGATAATTGTCAAAAACTAAGAATGGTAAAAGTGAAATGTCAAAATCTAGAGTGGCAT
AAGGAAAATTGGCAAAATCTAGAGTGGCAAAAACAAAAATTTCCCTAATAATTATGGTAA
TTCC
>MITE_T_8283|chr7A|11009086|11009880|TA|45|F469 TSD_IN:yes MITE_LEN:794 TIR_LEN:45 CANDIDATE_ID:MITE_CAND_11369 COMMON_TSD:TA
ACGCCCATACGTGTGGTGGGAGCGACACCGGCCCATACGCCCTATAACACACATACTACG
GCACGTCACCGCATGCATGCATGTGGGAATCATTTTGGATTTCCAGTTTTTAAACTGTTA
TATCTCTTTAGTGAAAAATCCGATGGAAGCTCTGTTTTCACCATTAAATCCATCGCGACG
AGATCTTCGAAACTAGATCTCATAAAATTATGTTTCGGCCACTTTTAAAAGTTGCCATGT
CTATTGCACATGAATTGCGGTGGTGTTTACACTGAAGTTGCCGTGATATGTTTCAGATAT
TTTCTTCTACATTTAAAAATAAATTTTGACATATTGTAAAATGGAGAATTAAGAAACTAG
ACTTGTCATAAATCATAAACTAAAATATCTATGATACATGCACTTAAAATTGCCATGGTT
CATACAAAAAAAAATCATGGTCAAAGTACTGGAATTGCCGTGGTCAAAATACTAAAATTG
CCATGCTCTATAAACTAAAATTGCCACATGGCAACTTTAGTGTACCACTATGGCAACTAC
AGTGTAAATATCATGGCAACTTTTGGCCAAAAAAAATTCGTCGAAACATATCAACATGGG
ATCTAGTTTTGAAGATCTCGTCAAGACGGATTTAATGGTGAACACGGATTTAGTTACATT
TTTAATTAGGAGATAAAACATTTTAAGCCGAAAACCAAAAAGATTCCGGCTGATGTCATT
TGTTTTGATGTGGCAAAATGAATGGTACTAAAGGCGTTTGGGCCATGTAGCTTCGTGCCA
CAGCGTGTGGGCGT
>MITE_T_8323|chr6B|378176718|378177082|TTA|19|F470 TSD_IN:yes MITE_LEN:364 TIR_LEN:19 CANDIDATE_ID:MITE_CAND_333593 COMMON_TSD:TTA
GGCCTTCCACTATGTAGGCCAAAAGCGGTGCCAAATTCACTTTTTACATATTTGGCACCG
GTGCCCTACGTTGCCCAACCGATGCCAAACAAAATATTCAGGGCATCGATGCCTCTACTT
GCTCCGGTGCCACATTCCTTGAGGCAATAAACTAAGCTTGTCATTGTACTTTCTCAAGCA
AAGCAACAGCCGAAGACAGAGGCTTGGGCTGATCTATTACTACTTTATACGTATGTGGGG
TCAAGTTGGAGTCGATGCCAAATCCCCCACACTGTGGGAGGGGTTCTAAATTTCTCTCAT
TTGGCATGGATATGTACGTGGGATACTTTTCAGAACTTTAGCACCGAGCACATAGTGGAG
GGCC
>MITE_T_8331|chr2B|693439284|693439648|TA|34|F471 TSD_IN:yes MITE_LEN:364 TIR_LEN:34 CANDIDATE_ID:MITE_CAND_470209 COMMON_TSD:TA
CTCCCTCCGTCTAGGTGAATAAATCACCTTAGGAGTAGCAGCGCAACCTAGGTGGCTTCA
GATTGGGTGAGGAGGAGCAGCGGGATGAGCTAAACTTTCAATCACAGCAGAGTATAAAAG
GGAAGCAAAACCAGCATTTAATGGTTACTAATTAGGATGCCTTTTCAGCTCTCCATGCAA
GCCCACGTACTGGTGGGGAGGGGTTTCCACGGGGTGAGAACGAGGCAGCAAAGGGAATCA
AGGAGGATGCGGGCGCTCGTGAACGAGGTTGGGCTGGGATCGAGGAGAATTTAATGTTCT
GCGCCTTATGGTTTTGGAAAAATCTGGATTTCGTAAGGTGACTTATTCACCTAGACGGAG
TGAG
>MITE_T_8335|chr6B|257787519|257787882|TA|43|F472 TSD_IN:yes MITE_LEN:363 TIR_LEN:43 CANDIDATE_ID:MITE_CAND_236670 COMMON_TSD:TA
CTTCCTCCGTCTAGGTGTGTAAGTCACATTAGAAAGAGCAGCGCGACCTAGGTGGATTGA
GATTGGACGAGAAGAAGCACGACAAGTAGGGAAACTTCCAATAATAGCGGCTGGTTTTAA
ACGGAAATAAAATCAACATTGAATACATGAGTGCATGCAAAACATCAATCAATCTCTTGC
CTAATCAAAGTCCAGCAGCGATGCATGCACTGGTTGGCACCTCCTCTTCCCCCTACACAT
ATTCTACGTGGGTAGTAGTACGAGGCTGGGAGGGGAATGAGAAAGAAATTTAATGCAATG
CGCCTAGGACTTTTGGGAATATCTGATTTTTGTAAGATGACTTATACACCTAGACGGGGG
TAG
>MITE_T_8340|chr2D|418074472|418074835|AAATTT|68|F473 TSD_IN:yes MITE_LEN:363 TIR_LEN:68 CANDIDATE_ID:MITE_CAND_315282 COMMON_TSD:AAATTT
GACCTATAAACGAAATCAAATCATAGAACGAACTGTCCGTGAAACTATTTCACGCGGCTG
ACCTTTTTGTGTGACGCCCGACACGAAGGCGCCACACTACACTGTGCAACGCCTCACAGG
TAGGCGCTACACGGCCAGCGTCGCACCCGTGTGATCCGAAAATTACTAAGTCAGTGTGCA
GCGCCTGAGAGCTAGGCGCCACACTATACAGTGTAGCGCCTAGCTCCTAGGCGTTGCACT
AGTGCAGCGCCTAGCTCCCAGGCGGTGCACTAGTGCAGCGCCTGAGAGCTAGGCGCCACG
GATCAGCCGCGTGAAATAGTTTCACGGACAGTTCATTCTATGATTTGATTTCGTTTATAG
GTC
>MITE_T_8351|chr1D|309002490|309002853|TA|130|F474 TSD_IN:yes MITE_LEN:363 TIR_LEN:130 CANDIDATE_ID:MITE_CAND_47440 COMMON_TSD:TA
AGGGGAAAACTTTGTTTTTGCCACTCTAGTTTTTGCCAACTTGGCTTATGCCATTCTAAA
ATTTGACATCTCACTTTTGCCACTCTTAGCTTTTGACAATACATCACAAATGCCATTCTG
TGGCAAAAACGATAATTTTTCATTTCACTTTTGCCACTCTTAGCTTTTGACATGTATCAC
AATTGCCACTCTTAGCTTTTGACATGTATCACAATTGCCACTCTAAATTTTTTGCTTTTG
CCACGGAATGGCAAAAGTGATATATTGTCAAAAGCTAAGAGTGGCAAAAGTGAAATGTCA
AATTCTAGAGTGGCATAAGCAAAGTTGGCAAAAACTAGAGTGGCAAAAACAAAGTTTTCC
CAT
>MITE_T_8520|chr3B|258718628|258718991|TG|20|F475 TSD_IN:no MITE_LEN:363 TIR_LEN:20 CANDIDATE_ID:MITE_CAND_624690 COMMON_TSD:TA
CTGCAGTTAGTCCTGGCCATGGGCCGCCCGGCCCGGACAGCCCGGCTCGACCCGGCCCGA
AAAAGCCCGGCCCGACCCGGCCCGACCCGGCCCGACGCTGCTCCCGGGCCGGGCCTGGGC
CTAGGTTTTGAGCCCGAAGACTAGGTCGGGCCGGGCCTGGGCCCGCTGTTTATGCCATTT
ACTGAAGAGGCCCGGCCCGAGGCCCGAGGCCCGATGTATTTTTTGTTGTGATGGGCCGGG
CTCGGGCCTGAAAACTAGGCCCGACGGCCGGGCCGGACTCGGGCCTGAGTTTTCTACCTC
GGGCTTGGTCAGGCCCGGCCCGAAGCCCGGCCCGGCCCGGAGGATGGCCAGGTCTAGCTG
CAG
>MITE_T_8534|chr3A|611943570|611943932|TAA|16|F476 TSD_IN:no MITE_LEN:362 TIR_LEN:16 CANDIDATE_ID:MITE_CAND_506891 COMMON_TSD:TCA
GGGCATGGCCAATGGGTAGCCCCAAAGGTGATGCTTCATAAGCCAACTAGGCTCGGATGC
CACTGTGGCAGCAGGACCGCTGCTTGCATGCGCCAGGTGAAGCTTGCAGAGGAGACGGGT
TCTTCGGGTTCTTCAGCAGATAAAGAAGAGCAGATAAAGAAGGAAAGAGTAAGGAGGGAG
TGGAAAAGAAGGGGAGGAAGAATGAAAAAGATGAACACATGGGGACCAAAGGATGACGGG
TGTGAGGCAGCACCACCATAGCCACCATTGGACTGAACGCATGTGAGCAATAGCCTCAAT
CCTCCCATGCCTATGTGTTTGATGGAGCACTTGTCTTTTTTTCGCCTCCATTGGTCATGC
CC
>MITE_T_8538|chr2A|24210086|24210448|GC|137|F477 TSD_IN:yes MITE_LEN:362 TIR_LEN:137 CANDIDATE_ID:MITE_CAND_550564 COMMON_TSD:GC
TCCCGGGTCCCTAGCTAGGCACCCTCTATGAACAGTAAATTCAAAAAAATAGTAAAGAAA
ATAAAAAAATCTGAAACTTTGTAACATGAAAGATGGTCAAACTTTGTAGGCTATTGCAAG
TTTTCATGCTAAAATATCATGTAGAGAAAGTTGTATGAACTAATTTCAGATTTCACTGAA
AAAAGTGCTCAAAACTTCAAGCACTGAAATCTTTTTTGTGTGTAGTGCTCCTCGAATAGT
TTTTTTGGCATGAAAACTTGCAAGCACCTTCAAAGTTTGATCATATTTGGTGTTGCAAAG
TTTCAGTTTTTTTTCTGTTTGTTTGATTTTACTGTTCATAGAGGGTGCGTGGGCACCCGG
GA
>MITE_T_8545|chr7A|6304196|6304558|GCGGCAAT|13|F478 TSD_IN:no MITE_LEN:362 TIR_LEN:13 CANDIDATE_ID:MITE_CAND_6419
CAAGGTTTTGGTTGCCGAATGAAGCAATTTTACCGAGGGGGACTGGTAAACGTGGTTACC
ACGGTTACCAAGAAATACCGAGAATATTTCGAACGAATTTTATAGTTGAATTTTGAATTC
AAATAAATGAATGAATGAACATTCGAGCCAAGAGACCTCTCAAAACAGGAACTAGGTTGC
TACCAACACGTCAGAACCAACTCTCATGTCATTAATTAGATCCTACGTATTTTTATTTTA
AATCGAGTGTTTAAATTCAAAAAATTGGTATGTTTTGCTCGGTATGGGGATTTATTGAGG
GGCATGGAAATACGCGGTAACCATGGGAAATCTCGAAGTTTCGACCAGTAACCAAAACCT
TG
>MITE_T_8554|chr7A|66423855|66424217|AA|41|F479 TSD_IN:no MITE_LEN:362 TIR_LEN:41 CANDIDATE_ID:MITE_CAND_68761 COMMON_TSD:AA
CAGCTCCCGGGTGCCCCTACGCCCTCATGAAAAGTAAATTAATAAAAAAATGACTTTTTT
TAAAAATAATCCTGAAACTTTGAGGGATCAAAGATTTGATGTTCTTGCAAAGTTTCAGCA
ACAAATAACCTTCATGGGGCCCTCACAAAAAACCAAAATCACTGTTCAAAAATGTACTTA
AAGTTCGAACAATGATTTTGTTTTTTTATTTGAGGGCTATTCGAATGCTATTTTTAGCTA
AAACTTTGCAAGATCATAAAAAGTTTGATCATGTTCGATGTCCCAAAGTTTCAGATTTTT
TTGATTTTTAAATCTGTTTTGAATTTACTGTTCATAGAGGGTGTAGGGGCACCCGGGTGC
TG
>MITE_T_8560|chr6B|132343384|132343745|TA|19|F480 TSD_IN:yes MITE_LEN:361 TIR_LEN:19 CANDIDATE_ID:MITE_CAND_127976 COMMON_TSD:TA
GTACTCCCTCCGGTCCTTTTTACCTTGCGCATAACACAAAGCCCGGATACCAAGGAGAGG
CAGCCATGCAAAAAAATGGACAATTTTACCCCCACAACAGTGTGATCTGTGTATACGGAT
ACCCTGCTGAAAAATAACTGCGGACGCCTTGATTGGCTGTCCTCCTTTGACTCCTCGTAG
CGCACGCCCCTGCATGCATGCTCTGCATGCCAATTGGTTAGTGACGGGCGCTAATTAAGG
GATGGGATGGAAAGGGCAGTGGCATGGATGGAAAGACTAGCTGCGGTGGCTTAGTACGCA
GACTATTAAGGGAAAAATTGGAAAAATTTATACGCAGACTATTGAGGACTGGAGGGAGTA
C
>MITE_T_8566|chr2D|633165282|633165643|GC|17|F481 TSD_IN:yes MITE_LEN:361 TIR_LEN:17 CANDIDATE_ID:MITE_CAND_144453 COMMON_TSD:GC
TCTTGAGAGCATATCCTCCCTAATGAACAGTAAATTCAAAATAAATAGTAAATAAAATTT
AAAAATTCTGAATTTTTTCATAGTTGTTCTTATTAGTGTAACAAGAGTGCTTACCAATTT
TTATGCGAAACGAGACGACGGTGATTAGTCTATGAAAAAAACAAAAATAAGTGTAACATT
TAAAGGTAACATTTGTCGTTCGACTTGTTTTTTTACACAGATCAAAATACTTAAGTTTTC
CTTTTAAAAATTTGCAGATAGCATTTTGGTGTGACAATGATCACATCTATTTTTCTTATT
TTCTTTACATTTGAAAAAAAGTGTTTTTCATGGGCAGGAGCATATATATATGCTCCCAAG
A
>MITE_T_8581|chr1D|204266815|204267176|GC|25|F482 TSD_IN:yes MITE_LEN:361 TIR_LEN:25 CANDIDATE_ID:MITE_CAND_145901 COMMON_TSD:GC
TCCCGGGTGCATTTGCACCCGGTTGAACAGTACCCCGAAAAAACAAATTAAATGTTTTTA
TAAAAATCTGAAAAGATTTGTAGATGATCATGTTGGTGTCGCAAACATGCTTGACAAAAT
TCATGCGGAACGGAGTAGCGGTGTTTCATCGACGAAAAAAAACAAATTTTAGGTGACATT
TTGGGGTGACATTTGGTCTTTGATTTGTTTTTTCTTTTGCGCAAGCCAAAATGCTTAACA
TTTTTGTCTCAAAATTTACAGGTCGCATTTGTATGTGACAAAGATGACAAAAGAAATTTG
TCTCAATTTTTCGCCATATGAAAAAAATCAAAAATGGCCCCGGGTGCAAATGCACCCGGG
A
>MITE_T_8595|chr2D|162421741|162422102|TTT|124|F483 TSD_IN:no MITE_LEN:361 TIR_LEN:124 CANDIDATE_ID:MITE_CAND_240830 COMMON_TSD:AATT
AAAGGAAAATTTTGTTTTTGCCACTCTAGATTTTGCCAATTTTCCTTATGCCACTCTAGA
TTTTGACATTTCACTTTTGCCACTATAGATTTTGACATTTCACTTTTGCCACTCTTAGTT
TTTGACAATTATCACAATTGCCATTCCTGTGGCAAAAGCAAAATTTCCAGAGTGGCAATT
GTGATAATTGTCAaAAGCTAAGAGTGGAAAAAATGAAATAAAATTATTTTGCTTTTGCCA
CTAAATGGCAATTGTGATAATTGTCAAAAACAAAGAGTGGCAAAAGTGAAATGAGAAAAC
CTAGAGTGGCATAAGGAAAATTGGCAAAATCTAGAGTGGCAAAAACAAAAAATTTCCCTT
T
>MITE_T_8660|chr5A|367334518|367334879|AT|27|F484 TSD_IN:yes MITE_LEN:361 TIR_LEN:27 CANDIDATE_ID:MITE_CAND_301136 COMMON_TSD:AT
GTACCATGGCTATACCTGGCCATTCCTCGGGCTGGGTCGGGCTTCGGCCGGGCCAACCAA
AGCCCGACGCAAAAAACCCAGGCCCGAGCGCGGCCCGGCCCGGCCGTCGGGCCTAAAAAT
TGGGCCCGAGCCCGACCCATCACACTAAAAGCCCGTAGGGCCTCGGGCCACGGGCTGGGC
CTCTTCCTTAAATAGCGAAATTGATGGACCCGGGCCCGGCCCGGCCCGGGCTTCGGGCTC
AAAACCTAGGCCCGAGCCCGGCCCATGGACAAGGTCGGGCTGGGCCGGGTCAGGCTTTTT
CGGGCTGGGTCGGGTCGGGCCGACTGGGCCGGCTGCCCATGGCCAGCTATAACCATGGCT
A
>MITE_T_8675|chr3B|550973430|550973791|GCA|366|F485 TSD_IN:no MITE_LEN:361 TIR_LEN:366 CANDIDATE_ID:MITE_CAND_358163
TTTTGGCTCCTAGGTGCATATGCACCCATTGTCGAAATACACATTTCGGAAAGTTGAAAA
ATTCGGAACAAAAATCCCGCGTGTATATCCGAACATTTTATGTGCGTGCACAAGGTTTCA
GTGAAAAACGATGTTTTTTGTGGCTTGTGTAAAAAAGATAATTTCTGATGCTTCATTCTA
ACTATTCACGAGGCATTTCTTTATCTTTTTTACACAAGCCACAAAAAACGTCGTTTTTCA
CCGAAACCTTGTGAATACACATAAAATGTTTGGATATACACGCGGGATTTTTGTTCTGAA
TTTTTCAACTTCTCGAAATGTGTATTTCGACAATGGGTGCATAAGCACCTAGGAGCCAAA
A
>MITE_T_8689|chr5B|71343513|71343874|TA|10|F486 TSD_IN:yes MITE_LEN:361 TIR_LEN:10 CANDIDATE_ID:MITE_CAND_70813
CCATTATGGAACCGGATCCTCTAACATTAAGAAGGAATGTCACGGTGCTACAGTGTTAGC
CTAGTGTAAAATAAAGAAGGAAAGTTAGGGACTGTTAGTAGATAGTTATAATAGGTTGTT
TACTACTGGTATTACTGTAGATATAAATAATATAAATTTATTTTATTTCACCATCAATTT
GTTTGTATGTGAGTACTATAAATATACACCGTAGATCATCAATTTGCAAATTAATTTAAG
TCGTTTTAGACATAATCATATGAATAGAAAGAAGGAAAGTTAGGGTACTGTAGTTTTTCT
AACATTCCTTCTCAATGTTAGAGGATCCGGTTCCCTGAAACTTATGGACGACTCATAATG
G
>MITE_T_8694|chr3B|275698107|275698467|AT|20|F487 TSD_IN:yes MITE_LEN:360 TIR_LEN:20 CANDIDATE_ID:MITE_CAND_137170 COMMON_TSD:AT
ACTCCCTCCATTCCTTTATGTAAGGTGTATTATTTCCGGCACGGTGACCAAGGCACATAA
TTATACACATGTTAGGACAAAATTAACCTTGGCAAAATCATTGATTAGTGGCAACTAAAT
CATTAGGCAAGGAAAACAAGAGATAAACACAATCAGGAGAGAGATACTTTCCTTTTTTTC
TCTTTACAATAGAAGATGCATGCAATCAGGGAAGAGATACTCTCCTTTTTTGAAGGGGTA
ACGATGGAATTATGAGGAATTAGAAGAAATGAACCTTACATTGTGGAATTTTATCAAAAA
AAATACACCTTATATAAAGGAATGGAGGGAGTATGTAAACTAGAAAGGATAGGAGGGAGT
>MITE_T_8710|chr2B|724114560|724114920|ATT|11|F488 TSD_IN:no MITE_LEN:360 TIR_LEN:11 CANDIDATE_ID:MITE_CAND_205821 COMMON_TSD:TA
TGCTAAGGCTGGTTGTAATGGTACTCCCTCCTTTCCGGTTTATAAGGCTCAATTTAAAAA
TCTCACCAACCAAGGTAGATGGTGAGTGGTGGAATACTTTTTGTAGTTTGCAAAAGCACC
TAACTAATGCTCTTGTTTTTCTCAAAAAATTATGTTTATCAATGCATTAATTGCAATGCA
TGCATGCATAAAGTACATGCCTTGGTCAATTTTCTCTCAATACTTGAATGCAATGATTTA
ATGCACCTTGGAATCTGAACATGTGATGGGAAACAACCAAATTGAGCCTTATAAAATGGA
AAAACTAAAATTTTGAGATAAACCCTATAAACCGGAAAGGAGGGAGTACTAGCCTTAGCA
>MITE_T_8720|chr3A|58887896|58888256|GAT|21|F489 TSD_IN:no MITE_LEN:360 TIR_LEN:21 CANDIDATE_ID:MITE_CAND_231571
GGCCCTGTTTGGATACTCTAACTCAGTTAAAGGTTGGAGTTAGATTCTAACCTTGAACTA
ACCCTAGACTAACTCTAAGCAAAGAGCTGTTTGGATCGTAGGGTTAGATTGACAATAAAT
ATTCTTTCTCAATCATTTGACTACTTTCTCAATCATTCAATCATGTTTGAATGGGAAGGA
TAACTTTTTTTACTATTTTTTCTAGTGGGCCTAGGAGAACTAATCCAAATAAGCTCCTCT
AGTGTGGGCTACTTTTTTGAGGTGAGTTATATCCAACTAACCCATCATGTTTGATACTTT
TAGGTTATTTGAGCCCCAACTAACTAAAACTAACTCTAACTTAGGGATCCAAACAGGGCC
>MITE_T_8732|chr5B|280606826|280607186|CG|14|F490 TSD_IN:yes MITE_LEN:360 TIR_LEN:14 CANDIDATE_ID:MITE_CAND_248354 COMMON_TSD:TAA
TCTCAAAATAAGGGCTTGTTTGGTTCCAATAAGTCATCTGACTTATAAGTTAGGTGACTT
AAAACCAGTGACTTATAAGTCACGCCCGTTTGATTGTCACCTGACTTATAAGTCACCTGA
TACACCTACCCACACCAATCAACATCATGCAGATGGTAGGACCCACGTAAAAGGGGATGA
CTTATAAGTTTTAAGTTGGGGTGGAGCAACTTATGACTTATAAGTTGGGGGTGACTTATA
AGTCGGGTCTGTTTGGCAAAATAAGTCACTTTTTTCACTTTTCGACTTATAAGTTGGTGA
CTTATTTGAAACCAAACAGGGCCTAAGTGTTTAACTAAGTTTGAGACACTTATTTTGAGA
>MITE_T_8741|chr3D|196318853|196319213|TA|38|F491 TSD_IN:yes MITE_LEN:360 TIR_LEN:38 CANDIDATE_ID:MITE_CAND_261477 COMMON_TSD:TA
TGCAAGATACTCCCTCCTTTCCGGTTTATAGGGCTTAATTTGAAAATCTCTTCAACCAAG
GTAGATATTGAATGGTGGAATTAATTCCGTAGTTTGCAAAAGTACTTAATTAATACTCTC
ATTTTTCTCAAAAAATTGTGTAAACCGATGCATTAATTACACCACATGCATGCATGACCA
CTTAATGACCAAGAACTTCTACATGCATTGGTGAGTTTTTTCCTCATCCTTGCATGCAGT
GGTTTAATACACCTTGAAATCTGAACATGTGATGGCAAATCGTAGAATTGAGACTTATAA
AATGGAAAAACAAACTTTTTGAGATGAGCCCTATAAACCGGAAAGGAGGGAGTACTAGTA
>MITE_T_8785|chr2A|57136214|57136574|TA|34|F492 TSD_IN:yes MITE_LEN:360 TIR_LEN:34 CANDIDATE_ID:MITE_CAND_302763 COMMON_TSD:TA
GTACTCCCTCCATTTTTATATACAAGGCCACAAACTCATATTACAGGTACCAAGGTAGAA
ATTAATGCCTACTTAAGCCAAAGTTGCAAGCTAGTATTTTTTTTCTCGCTTGACGTGTTA
ATTAATGTGCATTTTCTCTTCAACACACAACAAGACAACCCTCTCACTCCTCATTGGTTG
ATTAATGTGGTACACGAAAACCAACCTTCTCACTCCCACATGCATGCAAGGGATATTAAT
GTCCTCGGTTGCTAGTACGAGGCAAACCTCATCAATTTTACCTCGATTGATGTTAGTGGC
CTTGTATATATGCAAATTGTAATTTTGATAGTGGTCTTGTATACAAAAATGGAGGGAGTA
>MITE_T_8830|chr1A|319417642|319418002|TT|31|F493 TSD_IN:no MITE_LEN:360 TIR_LEN:31 CANDIDATE_ID:MITE_CAND_370278 COMMON_TSD:TA
ATACTCCCTCCTTTTTTGTATACAAGGCCACTATCAAAATTAAAATTTGCAATTATACAA
GGTCACTAACATTAATCGAGGCAAAATTGATGGCGTTTGCCTCGTACTAGCACCCGAAAA
CATTAATATCCCTTGTGTGCATGCGGGAGTGAGAAGGTTGGCTTGCATTCCCAACATTAA
TCAACCAACGAGGAGTAAGAGGGTTGGGTTGTTGTGCGTGGGAGAGAAAAATCACATTAA
TTAACACTACAAACAAGATGACAAGCTAGCTTGCAACATTGATTTAACCATAGCATTGAT
TTTTATCTTGGTACCTGTAATATAAGTTGGTGGCCTTGTATACAAAAATGAAGGGAGTAT
>MITE_T_8838|chr2B|505013345|505013705|TA|39|F494 TSD_IN:yes MITE_LEN:360 TIR_LEN:39 CANDIDATE_ID:MITE_CAND_372078 COMMON_TSD:TA
CTCCCTCCGTTCCTTTATCTAAGGTGTATTATTTTTGGCACGGTGACCAAGGCACATGAT
TATAGATGTGTTAGGACAAAATTACCCTTGGCAAATTTATTGGTTAGTAGCAAGTAAATC
AGTTAGTCCAGGAAAGTAAGAGATACGGTACAATCGACATAGATAGTTTCCTCCTTTTGG
TACAAGGAGGGATATAGAAAATCAGGAGAGAGATACTTTTCTTTTTCTGGAGGGCTAACA
AAGGAATTATGAGGAATTAGAAGAAATGCATCTTACATTTTGGAATTTTATCAAAAAATA
ATATATTTTTTTGAGCAGAATCAAAAAATAAATACGCCTTATATAAAGGAACATAGGGAG
>MITE_T_8842|chr2A|670235588|670235948|AT|25|F495 TSD_IN:yes MITE_LEN:360 TIR_LEN:25 CANDIDATE_ID:MITE_CAND_494039
CGATTCGGGAAGTGGATCCTAGAGAAAACTCACCTAAGCTACAGTGCATCAAAAAAAAAT
CTAGTGCAAAATAAAGAAGGAAAGTCAGAGGCACGGTAGCAAATAATGTAATTATCTACT
GTAGCAGATTATATGTGTGGTTACTGTTCATGTAAATAAATTTAAAATTAATTTTATTGC
ATCATAATTTTGTTTGTATGTATTTTTTATAAATGTATACAATAGATTTGTAATTTGTAA
ATTAATTCAAGTCATTTTAGCCTTAATCATATGGATGTGAAAAAAAAAAGTTAGAGAATT
GTAGCTTAGGTGACTTCTCTTCTTCATGTTGATGTTAGAGGATCCACTTCCATCGATTCG
>MITE_T_8847|chr5B|336893013|336893372|TA|33|F496 TSD_IN:yes MITE_LEN:359 TIR_LEN:33 CANDIDATE_ID:MITE_CAND_298539 COMMON_TSD:TA
GTACAATACTACTCTATCCTTTCCAGTTTATAGGTCACAACTCAAAAATCTCACCAACCA
AGGTAGATGATGAGTGGTGGAATAATTTTGATAGTTTGCAAAAGTACTCAATTAATGTGT
TCGTTTTCCTCAAACAATTGTGTTTACCAATACATTAATTGCAATGCATGCATGAGTGAC
CAATAAATAACTAAGAACTTTACATGCATTGGTGATTTTTCTTTTAATCCTTGCATCTAG
TGATTTAATGTACCTCAATATCTGAGGGTGCGGTGGAAAGCAATAGAAATGAGACTTATA
AAACGGGAAAATGAAAATTTTGAGATAAGTCTTGTAAACCGGAAAGGAGGTAGTAGTAC
>MITE_T_8854|chr3B|793520731|793521090|TA|41|F497 TSD_IN:yes MITE_LEN:359 TIR_LEN:41 CANDIDATE_ID:MITE_CAND_430774 COMMON_TSD:TA
TTCATCATCCAGGGTGCAGAAAAAGTTATTCTTCACCCGAGGTAATCTTACGATCATTTC
ATAAATAAATTATGTTTCAAATATAAATAGTTACAGTCATATTGATTCATTGTGTAAAAT
TTGGCATAAAAAAAGTCAGAATACCTGAAAAAATATATTTATGTACATTTTACACTATGT
TTTTACATTTGTAATTTACGTAATATAAAATATTTTttACGGTAATTATATATTTTCTTA
CGTTCTCTTTTTACGTCTAAAATAAGACAAAATTTACGAAACGTAAATTTACGGTGCATT
GATGTTAAAATAGAGGGGGGGGGGGTGAAGAATAACTATTCCTCACCCAGGGTGGCGAA
>MITE_T_8872|chr6A|615044482|615044841|GC|21|F498 TSD_IN:yes MITE_LEN:359 TIR_LEN:21 CANDIDATE_ID:MITE_CAND_520385 COMMON_TSD:GC
CCAGGCCTCATCTGCACCCGGTCAGAAAAAATATTACAAAAAAATTTAAAACAATTCTAT
TTTTTGCATGGTAGAAAATTTAGTGCGTGAGATCTGTTCCAATGTTTAAATCATTTGGAC
ATCTGAGCAGCTCTCAGCAAAAAAGACAAATCGGGTCAGAACAGTGCATGAACAGTAAAC
CTTTTTATAGACCCCGAATTTGTCTTTTTTTTCCAAGATCTGCTTAGATGTCCAAATGAT
TTGAAAATTGGAGCGGACCTCACGTATCAAATTATCTACTATGCAAAAAATTGAATTTCT
TTGAATTTTTCTAGTATTTGTTTTGACTTTTTCGTCGGCGTGGGTGCACATGAGCCTGG
>MITE_T_8880|chr2A|98156156|98156515|TA|34|F499 TSD_IN:yes MITE_LEN:359 TIR_LEN:34 CANDIDATE_ID:MITE_CAND_80892 COMMON_TSD:TA
CTCCCTCCATCACAGTTTAAAGGGCGTACCTCACATCTCTCTAGGCCCAAGGTCGCTAGC
GATTGGCAGGAATAAATGATGCGCTGGAGCTGCGTTAGTTAAGGATATGTGCCTAATTAA
TCGCTAAACAAACGCATAGTAATCTCCCCGTCCAATAAAAGGCCTCGCACAGCCATGCAT
GCAAACAAAATCGGTTCACACCTCCACCTAAAGTTTCAGTTCACACCATGCATGCGCACG
AGGAAGGCAAGCGAAAGGAGTAATTTCAGTGGGCTAATTAATGACCTGCGCCCTATTTTT
CTCTAATTGTGCAAAAAATTTGTTTTGGAGATACGCCCTTTAAAGTGTGATGGAGGGAG
>MITE_T_8885|chr1A|134354378|134354736|AG|15|F500 TSD_IN:no MITE_LEN:358 TIR_LEN:15 CANDIDATE_ID:MITE_CAND_175274 COMMON_TSD:AG
GTTGGAAAAAGCAGTAGGCGTAAGCGAGGCGATTGGCCTTCGCCTAGTGCCTAGGAGGTG
CCTAAGCGTCCTAGGCGCGGCCTAGGCGGTAATATATTTTTTACTCATAGTGTATTTGTG
ATTATTATATGGGTGTTGATATTAGTTTAGGCCATATAAATAAGTTAATTACCATCTGCT
GCCATTGGAATATAACCCGTTTGGCATATCAGTGCAGTATGTGGCATGATTTCTTGCTTG
GGTAGGCAATTCCTTGCTTGCCCTGCCTAGACATCCATTTATGCCCTAGGCGAGGCGTTT
GGCCATTGCCTAGCGCTTAGGCATGCCTAAGCGCCTCCTAGGCACTGCCTTTTCCAAC
>MITE_T_8905|chr6D|22246861|22247219|TA|11|F501 TSD_IN:yes MITE_LEN:358 TIR_LEN:11 CANDIDATE_ID:MITE_CAND_24105 COMMON_TSD:TA
TGATACTACTCCCTCCATTCCGGTTTATAGGGCTTATCTCAAAATCTTAGTTTTTGCATT
TTATAAGGCTCAATTTGGTTGTTCCCCATCACAATTTCAGGTTCCAAGGTGCATTAAATA
ATTGCATGCAAGTATTAAGAGAAAATTGACCAATGCATGTACTTTATGCATGCATGCATT
GCAATTAATACATTGGTAAACATAAATTTTTGAGGAAAACAAGAGCATTAATTGGGTGCT
TTTGCAAATTACAAAATGTATTCCACCACTCACCATCTATCTTGGTTGGTGAGATTTTGA
ATTGAGCCCTATAAACCGGAAAGGAGGGAGTATGCACTAGTATGAAGAGGTAGTATCA
>MITE_T_8934|chr4B|360180285|360180643|CT|16|F502 TSD_IN:no MITE_LEN:358 TIR_LEN:16 CANDIDATE_ID:MITE_CAND_302002 COMMON_TSD:AG
GTTGGAAAAGGCAGTGCCTAGGAGGCGCTTAGGCATGCCTAGGCGCTAGGCAATGGCCAA
ACGCCTCGCCTAGGGCATAAATGGAGGTCTAGGCAGGGCAAACAAGGAATTGCCTACGCA
AGCAAGAAACCATGCCACATACTGCACTAGTATGCCAAACGGGTTATATTCCAATGGTAG
TAGATGGTAACTAACTTATTTATATGCCCTAAACTAATATCAACACCCATATAATAATCA
CAAATACACTACGAGCAAAAACTATATTACCGCCTAGGTCGCGCCTAGGGCACTTAGGCA
CTGCCTAGGCACTAGGTGAAGGCCAACCGCCTCGCTTAAACCCACCGCTTTTTCCAAC
>MITE_T_8947|chr5B|440727650|440728008|TCT|20|F503 TSD_IN:no MITE_LEN:358 TIR_LEN:20 CANDIDATE_ID:MITE_CAND_394121
AGCTTAGAGGGTGCTTGTATCCAAGGGACTTATTTTTGTCTGAGTAAAAATAGTCTCTTT
AAGAGGCTAAAGTTCCAAGCACCCCTGACTAAAGAGGGGCTAAAACTAGTTTTGAGACTA
AATTTTTTTAGTCAGGGGTACCCCTACTAAAATGTGGATTAGTCCTCTCTCTCCTCATTT
ATCTCCTCTCCTTTAACACAGACGAGTTCTGGATTGGAGGGTTTGGAGGATAATAAATGC
TCATTAACTTGATTTTAGTCTCTTTAGTATTTGTATCCAAGCATGGATGAGGCTAGCAAG
TTTTAGTCCCACTACTTTTAGTCATGGGACTAAAACGTATCCAAGCACCCTCTTAGCT
>MITE_T_8955|chr2B|92605371|92605729|CTAAG|20|F504 TSD_IN:yes MITE_LEN:358 TIR_LEN:20 CANDIDATE_ID:MITE_CAND_484579
GGCATGTACAACAGGGTACAGTCAGCTGTCTGTAACACCTGCCACGAAGGAAAATAAATG
ACGTGGGAGAGAGAGAAAAGAAAAACTGATCGAACCCGTCGGTAGAAATAGCGACGGTCT
ATTCCCATATAAATCGCTAGTTACGGACGATCTTTCCCCCGTTGTACGAGTGCGTCGTTT
ATCATGGGCTGCATCGTGGGCTCCTGTCCAGAAAATCCCTTTAAATATGCATGCATGTTA
CGAGTTCTAGACAACTCTAAAGACGACCCGTTGTAGTAGTAGATATCTGTACATGCTATC
TGCAAATGACGTGGAGGAGTCCTACAGACAAACAGGTGTCTAATCTGTTGTACATGCC
>MITE_T_8959|chr5B|591819966|591820324|GC|374|F505 TSD_IN:yes MITE_LEN:358 TIR_LEN:374 CANDIDATE_ID:MITE_CAND_537841 COMMON_TSD:GC
TCATCTGCACCCGGCTAGAAAAAAATTGTAAAAAAATCGACAAAAATAAAAAAAATCCAA
TTTTTTGTGTGCGGTAGACAATTTGATGCACGAGGCCCGTTCCAAATTTCAAGTCATTTG
AACATCTGAGCAGCTCTCAAGAAAAAAAGACAAATCGGATCAAAATAGTCCATGAACAGT
AAACATTTTTATAGACCCCATTTTATCTTTTTTGCTGAGAGCTCCTCTTATGTCCAAATG
ACTTGAAAATTGGAGCGGACCTCACGCATCAAATTGTCTACTGCACACAAAAAGTTTGGA
TTTTTTTAATTTATTTAGTATTTGTTTTGATTTTTTTCGTAAGCACGGGTGCAGATGA
>MITE_T_8967|chr3D|308276410|308276767|CAG|44|F506 TSD_IN:no MITE_LEN:357 TIR_LEN:44 CANDIDATE_ID:MITE_CAND_146230 COMMON_TSD:TTA
CCTGTTTGGTAAACACTTGGGCAGGGGAATGAGAGTTTGCACAGGACAGCGTGTTTGGTT
CGGGGGAATTCGAGATGGGGAATGGGAGTTGAGGGATGAGGAGATTAAAAGTCCACTGTT
TGATTAGAGGGAATGGGAGTTTAAGTAGGAAGGGGAATGGGAGTTGAGGAAGCCAATTCC
CACCTATTTCTTCCCAGGGGTACCCAGTTAATTCGTGAGCAGAGTTTTATCCCACGCTAA
TTTCCATCATATACCAAACAAGGGAATGGGAGTAAAAATCTACTTCCCATGACTAATCCC
TTCATAAACACCCTTGTGCAAACTCCCATTCCCCTGCCTAAGTGTTTACCAAACAGG
>MITE_T_8991|chr2B|245471845|245472202|CG|44|F507 TSD_IN:yes MITE_LEN:357 TIR_LEN:44 CANDIDATE_ID:MITE_CAND_158075 COMMON_TSD:TA
TTATAAAAACTACTCCCTCCATTCCTTTATATAATGTGCATTTGTTTTTGGATAAAATTC
CACATTGGAAGGATCATTTGTTCTAATTCCTCGCAATTCCAATTTTGGCCCTCCAAAAAA
AGGAAAGTATCTCTCCCCTGATTACATGTATCTCTCCTTGTAGAGAAAGAAAAGGAAACT
ATCTCTCTCCCAACTGTGTGTATCTCTTCCTTTCCTAGCCTAAATGATTTCCTTGCTGCT
AATCTACAAATTAGAAAAGGGTAATTTTATCCTAACTAGTGCATAATTATGTGCCTCGGT
CACCGTGCTGAAAATAATACACCTTAGATAAAGGAATGGAGGGAGTAGTACTTATAA
>MITE_T_9009|chr1B|276058601|276058958|TA|10|F508 TSD_IN:yes MITE_LEN:357 TIR_LEN:10 CANDIDATE_ID:MITE_CAND_293270 COMMON_TSD:TA
CTCCCTCCCTTCCAGTTTATATGGCTCAAATGTCAAATCTCATCAACCAAGGCATTTTGT
GATTGGAGGAATGTATCTCGTACTTAACAAAACTACCCTAATTAAACTCATGCATTATTT
TGGATTAATTACAATGCATGCATGCTTGACCACTAGATGAGTAGGAACATTACATGAATT
GGTGTATTCTTTTTCAATTCTTGCATGCAAATATTTAATGCGCATTGGAAACTTAAAATG
AGATGAAGATGAGCCCTCTAAATTGGAAAAACAAAAAATTTGAGATATGCCTTATAAACC
GGAAAGGAGGGAGTATTTGGTTTTCGTAACGTGACTAATGCACCAGTACGGAGGGAG
>MITE_T_9016|chr5B|652341106|652341463|TA|41|F509 TSD_IN:yes MITE_LEN:357 TIR_LEN:41 CANDIDATE_ID:MITE_CAND_594896 COMMON_TSD:TA
TTCGTCATCCTGGGTGAGGAATAGTTATTCTTCACCCCCCCTCTATTTTAACATGAATGC
ACCATAATTTTATGTTCCATAAATTTTGTCTTATTTCAGACATAAAAGGAGAACGTAAGA
AAATATATAATCGCCGTAAAAAATATTTTATGTTACACAAATTTCAAACGTAAAAATATA
GTGTAAAATGTACATAAAATGTAATTTTTCTGGTCTTCTGACATATTTTTATGCCAAATT
TTACGCAGTGAATTAATATGACTGTAACTATTTGTATTTAAAACATAATTTGTTTATGAA
ATGATCGTAAGATTACCTCGGGTGAAGAATAACGTATTCGTCACCCTGGGTGAGGAA
>MITE_T_9027|chr3B|407251259|407251616|GC|22|F510 TSD_IN:yes MITE_LEN:357 TIR_LEN:22 CANDIDATE_ID:MITE_CAND_78481 COMMON_TSD:AT
CCGCGGGTATACCTGGCCATACCTCGGGCCGGGCCGGGCTTCGGGCCGGGCCTAGCCAAG
CCCGACGCAAAAAACCCAGGCCCAAGCCCGGTCCGGCCCGACCAACGGGCCTGTTTTTTG
GGCCCGAGCCCAGCCCGAACACCTAAAAGCCCGTCGGGCTTCGGGCCGGCCCGGCCCGAC
CTTCAGGAAAGCGCAAAAATGACGGGCCCGGGCCCGGCCCGGCCCGGTCTTCGGGCTCAA
AATCTAGGCCCGAGCCCTACCCGGGGGCAGCGTCGGGCCGGGCCGGGTCGGGCTTTTTCG
GGCCGGGTCGGGCCGGGCTGGCCGGGCCGGGCTTCCCATGGCCAGGTATACCCGCGG
>MITE_T_9064|chr7A|108818514|108818870|ATAGT|115|F511 TSD_IN:no MITE_LEN:356 TIR_LEN:115 CANDIDATE_ID:MITE_CAND_117636
AGGGACTGAGATCCGGTGACTTGCTGTGGGCGAGTCATCGGTGAACAGTACAGTGCCTTG
CTCCCCTCTCTACACCGTCAGATCAAAAATCTATGGACAGATCTGTATGAACAGCAAAAC
AGCAGGCGAATTCCTGTAGCGCATGCACTGTAGTCGGGTCACTGTAGCCGGATTCCTGTA
GCATAATCCCTGTAGCATATCCTGTAGCTCATACACGGTACcTTTCAGCTGTTCACACGA
ATCTGTCCATACAAATCTGTTCATAGATTTTTGATCTGACGGTGTAGAGAAGGGAGCAAG
GCACTGTACTGTTCACCGATGACTCGCCCGCAGCAAGTCACCGGATCTCAATCCAT
>MITE_T_9070|chr7D|137950988|137951344|AG|15|F512 TSD_IN:no MITE_LEN:356 TIR_LEN:15 CANDIDATE_ID:MITE_CAND_147006 COMMON_TSD:AG
GTTGGAAAAGGCGGTAGGCGTAAGCGAGGCGGTTGGCCTTTGCCTAGTGCCCAGGCGGTG
CTTAAGCGCACTAGGCGTGGCCTAGGCGGTAATATAGCTTCTACTATCCGGGTTATTGGG
GGTATTATATGTGTATTGATGTTAATTTAGGGCAGATAAATAAGTTAACTACCAGCTACT
ACCATTTGAATGTGTCATATTTGGCATTTTAGTGCAATATGGCATGATTTCTCGCTTGGG
TAAACAATTTGTTGCTTACCCTGCCTAGACTTCCATTTATGCCCTAAGCGATGCGTTCGG
CCATCGCCTAGCGCCTAGGTGTGCCTAAGCGCCTCCTAGGCACTGCCTTTTCCAAC
>MITE_T_9078|chr1A|443122825|443123181|GC|365|F513 TSD_IN:yes MITE_LEN:356 TIR_LEN:365 CANDIDATE_ID:MITE_CAND_267453 COMMON_TSD:GC
AGCTGCAGCGGCAAAATTAATAAATTTGATCTCAAAGCGAAAGTATTTCACAAACTAAAC
TGCTTTTGAAAATATTTCACACTGCTGACCCTTTTGTGTAGCGCCCGACAACAAGGCGCT
GCACTCTACTGTGCAACTCCTTACAGCTAGGCGCTGCACAGTGTAGTGCAACTCCTTAGA
GCTAGGCGCTGCACAGTGTGGCACCTAAGTGTTAGACGTTGCACAGTAGAGTGCAGCGCC
TTGTTGTCAGGCGCTGCACATTAAAAGTCAGCCGGGTGAAATACTTTTAAGAACAGTTTA
GTTTGTGAAATAGTTTTAATCTAAGGTCAAATTTGTGTCTTTTGCCGCAGCTGCAT
>MITE_T_9090|chr4D|91059287|91059642|AT|45|F514 TSD_IN:yes MITE_LEN:355 TIR_LEN:45 CANDIDATE_ID:MITE_CAND_104684 COMMON_TSD:TA
ACTCCCTCCATTTTTTATACAAGGTCACAAACACATATTACAGGTACCAAGGCAAAAGTA
AATGTGTGCTTAAGTTAATATTGCAAGCTAGGTTGTCTCCTTGTTTGTCGTATTAATTAA
TGCATATTTTTATGTCCCACCTACAACAATCCAATGCTCACACTCCTTTTGGTTGATTAA
TGAGGCGCATGCAAGACAACCTTCTCACACTCACATGCATGCAAAGGATAATTAATGTCC
TTCTTTGTTAGTACGAGGCAAATATCATCAATTTTGTCTCGATTAGTGTTTGTGGCCTTG
TATAGTTGTAAATTGTAATTTTGATTGTGGCCTTGTATATAAAAATAGAGGGAGT
>MITE_T_9111|chr5B|262045798|262046153|TA|38|F515 TSD_IN:yes MITE_LEN:355 TIR_LEN:38 CANDIDATE_ID:MITE_CAND_231027 COMMON_TSD:TA
CTCCCTCCATTCCTTTATATAAGGTGTATTTGTTTTTTGATAAAATTCCACAATGTAAGG
TGCATTTCTTCTAAATCCTCATAATTCCCTTTTTATCCCTCAAGAAAGTCGAAAGTATCT
CTCTCCTGATTTCCTATATCTCTCCTTGTATCAAAAGAAGGAAACTAACTCTCTCTCTCT
CTCTCTCTCTCTCTCTCTCTCGACTGCATGTATCTCTTACTTTCCTGGACTCATTGATTT
ACTTGCCACTAACTAGTAAATTTTCCAAGGGTAATTTTGTCCTAACACCTCTATAATTAT
GCGCCTTGGTCACTGTGCTAAAACTAATACACCTTACATAAAGGAATGGAGGGAG
>MITE_T_9150|chr5B|117380049|117380403|GA|50|F516 TSD_IN:no MITE_LEN:354 TIR_LEN:50 CANDIDATE_ID:MITE_CAND_112239 COMMON_TSD:AT
CACTCTCATGTACTCCCTCCATTCCTTTATATTAGGCGTATTTGTTTTTTGATAAAATTT
CATAATGTAAGGTGCATTTCTTCTAATTTCTCATAATTCCCTTATTAGCCCTCCAGAAAA
TGGAAATATCTCTATCCTGATTGTGTGTATCTCTTCTTGTAGTAAAATAAGGAAAGTATC
TCTCTGGCGATTGCATGTATCTCATACTTTCCTGGACTAACTGATTTAGTTTCCACTGAA
CAAAATATTTGCCAAGGGTAATTTTGTCCTACCTTGTCTATAATTGTGTGCCTTGGTCAC
CGTGCCAAAAATAATACACCTTATATAAAGGAACAGAGGGAGTAATAATGAGTG
>MITE_T_9158|chr4A|695262659|695263013|AT|46|F517 TSD_IN:yes MITE_LEN:354 TIR_LEN:46 CANDIDATE_ID:MITE_CAND_154799 COMMON_TSD:TA
ATCTAGTACTCGATCCCTCTATTCCTTTTATAAGGTGTATTTGTTTCTTAATAAAATTTC
AGAATGTAAGGTGCATTTCTTCTAATTCCTCATAATTCCATTGGTAGCCCTCAAGAAAAA
GGAAAAGTATCTCTCTTCTGACTGTCTGTATCTCTCCTTGTAGCAAAAGAAGGAAAATAT
CTCTCTGTTGATTGCATGCATCTCATACTTTCCTCGACTAACTGATTTACTTGCCACTAA
CAAATAAATTTGCCAAGGGTAATTTCGTCCTAACATGTCTATAATTCTGTGCCTTGGTCA
CCGTGCCGAAAGTAATACACCTTACATAAAGGAACAGAGGGAGTAGTACCTAGT
>MITE_T_9164|chr6A|16606506|16606860|TTA|19|F518 TSD_IN:yes MITE_LEN:354 TIR_LEN:19 CANDIDATE_ID:MITE_CAND_17166 COMMON_TSD:TAA
GGCCTTCCACTATGTGCCGGATCCCATACTTCTGAAAAGTATGCCACGCAGGCATCGATG
CCAAGTGAAAAACTTTTGGCACTGCTCTCACAGCGTGGGATAGTTTGGCACTGCCTGCAG
ACTGACCCACATGTACTATAAACAAAGGAAAACAAGTCAATCAACCAACTACCAGCGTCT
TCCTCTCATACGCATGCCCATTTTTTATCGCATGAATGAATTTGGCGCCGGAGCAAGTGC
TTGCTCCGATGCCCTGAATTTTTTTTGGGGCACCGAGTTGGCAACGGAGGGCATCGATGC
CAAATGCATGAAATCTGAATTTGGCACCTCTTTTGGCCTACATAGTGGAGGGCC
>MITE_T_9170|chr7A|245939010|245939364|CCGCCTGC|15|F519 TSD_IN:no MITE_LEN:354 TIR_LEN:15 CANDIDATE_ID:MITE_CAND_234326
CAGGGCTGGCCCTAGCAATTCTGAGGCCCTAGTGCAAGTTTGCAACCGAACAAATCCATT
TGATAACAAAGAGAGAGATTAAGGTGGTGATACACCTAAAAAAATCATTAAATTAGCAAC
GTTGGGCCCCTGCCTTCTTTGAGACTTGTGGTAATCCATGTGGGGATGAAAGTAGGGAAA
GAAAGAAGAAAGAACGAAGAATATAAGATATGCGTCCGTGCGTTTTTTTAGAGAAAAAGT
ATCACGGCTGGCTCTGTAGTATATACACAGAACATAAGAATATAAGATATGGGCCCCTCC
CCTGGCTGGGCCTTAGGCAGTCGCACTCTTTGCCTAGACCTAGGGCCGGCCCTG
>MITE_T_9176|chr2D|8788570|8788923|TA|46|F520 TSD_IN:yes MITE_LEN:353 TIR_LEN:46 CANDIDATE_ID:MITE_CAND_152896 COMMON_TSD:TA
AAAATCAGTCGACTGAGATTTAACCAAGTCTCAATCGACCATGTAACATCTTGTCCCAAC
GTTTGTAACCTTTTTTCCTACCGGTTGCAGCATCCGTCTTGTTGGTTGTAGCATGTTGTC
CCTCATTGATTATAGCACATCATCTCACCGGTTGTAACATCCGTCATTGACGGTTGTAGC
ATTTTAATCACACCGGGTTGGAGCATCAGTTGTCAATGGTCGCAAAACTATTGCAACATT
TTTCATCATAGGTTGTAGGCTGTAGCATCTAGCCGTGCCGCTTGCAACAAAACAACTATG
CTGACGTCACTCGACTGAGACTTTGTTAAGTCAAGTCTCAGTCGACTGAGTTC
>MITE_T_9197|chr1D|296733613|296733966|AT|30|F521 TSD_IN:yes MITE_LEN:353 TIR_LEN:30 CANDIDATE_ID:MITE_CAND_266390 COMMON_TSD:TA
CACTCCATCCTTTCCGATTTATAGGGCCCAACTCAAAAAAAAAATTGTTTTTCCATTTTA
TAAGTCTTAATTCTACTACTTACCATCACATGTTCAGATCTCAAGATGTATTAAATCATT
GCATGAAAGGATGAAGAAAAAAAATCCACCGATGCATGGTAGAAGTTCTTGGTCATTTAG
TGGTCATGCATGCATGTGGTGTAATTAATGCATCGGTATACATAATTTTTAAGAAAAACG
AGAGTACTAATTAAGTATTTTTGCAAACTATAAAATTAATTCCACCATTCATCATCTACC
TTGATTGAAGAGATTTTTAAATTAAGCCCTATAAACTGGGAAGGAGGGAGTAG
>MITE_T_9204|chr2D|10782054|10782407|ATGG|361|F522 TSD_IN:no MITE_LEN:353 TIR_LEN:361 CANDIDATE_ID:MITE_CAND_448641
GGGCGAAAATGAACAAAACTGACCCTTTTTTAAAAGTTCAACATAAAATTGTCTTAATCT
GAAAATATATCACAAAATGACCCTCTTTTTGCATGACGCCCGGGGCTGGGACGCCATGCT
AAAGAATATGACGCCCCGGACTAAAGTGTCATGGTTGTGACATGTAACATGGCGCTCCGG
GCTAGGGTGTCATGCCGAATAGCATGATGCCCTAGCCCGGGGCGTCATGCTATCTAGCAT
GACACCCTAGGCCCGGGCGTCATGCACAAGGGCCATTTTGTGAAATATTTTCAGAAATGA
GGCCATTTTGTGTTGAACTATCAGAAAAGGACCAGCTTTGTCTATTTTCACCC
>MITE_T_9212|chr1D|347440794|347441147|AA|362|F523 TSD_IN:no MITE_LEN:353 TIR_LEN:362 CANDIDATE_ID:MITE_CAND_472847 COMMON_TSD:TT
TGGCTCCTAGGTGCATATGCACCCATTGTCTAAATACATATTTTGAAGAGTTAAAAAATT
CTGAACAAAAATCCTGCGTGTATATCTGGACATTCTATGTGCTTGCACAAAGTTTTCGAT
GAAAAATATGTTTTTGTGGCTTGTGTAAAAAAGACAATTTCGGATGCTCTTTATAACTAT
TCACGAGGCATTTCTTTATCTTTTTTACACAAGCCACAAAAAACGTCGTTTTTCACCGAA
ACTTTGTGCACGCTCATAGAATGTCTGATTATACCTGCAAGATTTTTGTTCCGAACTTTT
CAACTTTTCAAAATGTGTATTTAGACAATGGGTGCATATGCACCTAGGAGCCA
>MITE_T_9219|chr2B|754085561|754085914|TAA|12|F524 TSD_IN:no MITE_LEN:353 TIR_LEN:12 CANDIDATE_ID:MITE_CAND_60063 COMMON_TSD:TTA
GAGGGTGCTTGGGTATGTTTTAGTCCCATGACTAAAAGTAGTGGGACTAAAACTTGCTAG
CCTCACCCATGCTTGGATCCAAATACTAAAGAGACTAAAATCAAGTTATTGAGCATTTAT
TATCCTCCAAACCCTCCAATCCAGAACTCGCATGTGTTAAAGGAGATGAATTAAATGAAG
AGAGAGAGGGCTAATACATATTTTAGTAGGTTTCCAATGACTAAATTTTTTTAGCCTCAA
GACTAGTCCTAGCCTCTCTTTAGTCAGGGGTGCTTGGAACTTTAGCATTTAAAAGAGACT
ATTTTTAGTCAGACTAAAAATAGTCCCTTGGATCCAAACAGTCAAGCACCCTC
>MITE_T_9286|chr1B|648692619|648692971|GC|12|F525 TSD_IN:yes MITE_LEN:352 TIR_LEN:12 CANDIDATE_ID:MITE_CAND_138571 COMMON_TSD:GC
ATCCACAATGGTTGGAGGCAACATTGCCTCTAAGCTGGGGTCCACATTGCTGCCTCTAAG
GTTAGTCAAAAATGCTGCAATGTATGGCATTTGAGTGCAGCCTCTATAGCGGTCCCACAA
AAACAATAACCAAGTTGATATCTAAATCACTTTTCAGTTGGGAGACTCAACAAAGTGGAT
GACATGTAGGGACAGATGAGTATTTTAATTGAAACAAAAGCTTGGAGGCAACCTCTTAGC
TTAGAGGCGATGCCAAGGATTTTTTGTTAGAGGCAACCTCATGCAATGTATAAAGGCAGC
CTCTAAAGGCTTAGAGGCAGCTATAGAGGCAACAAAAGTGCACATTGTGGAT
>MITE_T_9294|chr1D|418300550|418300902|AGTTC|356|F526 TSD_IN:no MITE_LEN:352 TIR_LEN:356 CANDIDATE_ID:MITE_CAND_20235 COMMON_TSD:CC
TCGTGAAAATGGACAAAAATGGCCCTTATCTGAAACTTCAAAAGAAAATGGCTCCAATCT
GAAAATATTTTACGAAATGGCCCCTTTTGCATGACGCCCGGGGCTATGGCGCCATGCTAG
ATAGCATGACGCCCCGGGCTAGGGCGTCATGCTATTTGGCATGGCGTCCTAGGCCGGGGC
GTCATGCTACATGTCGCTACCATGGTGCTCTAGCCCGGGACGCCATGCTCTCTAGCATGG
CGCCCTATTCGCAGGCGTCATGCAAAAGAAGAACATTTCATGAAATATTCATAGATTGAA
GTCATTTTATGTTGAAGTTTTAGATAAGGGCCAGTTCTATTCATTTTCACGA
>MITE_T_9307|chr7D|235498663|235499015|TAA|13|F527 TSD_IN:no MITE_LEN:352 TIR_LEN:13 CANDIDATE_ID:MITE_CAND_240881 COMMON_TSD:TTA
GGGCATGTACAACAGTGTCTACTCAGCTGTCTGCAACACAGTTCACGTAGGAAATTAGAT
GATGCGAGGGAGAGAGAAGAAAAAAACAGCACAGTCCATCGGTAGAGATAACGACGGTCT
ATTATTAGCTTGAAAAAATCGTTGTTACCGACAGTCTATTTTCCGTTGTACCGGGAGCGT
CGTCGGATGGGATCCCATCTTCCACGGAAACCACCTCTCTCCATTCCCGTGAAATTTGGT
GATTAGCGACCGTCAAATAGACTCCCTGTTGTATAGGCTCTCCGTTGCGATGTCTATAGG
TGACGTGGAGAAGTTTTACAGATATCCCGCGTCGGAACGATTGTACATGCCC
>MITE_T_9314|chr2B|741204625|741204977|GC|21|F528 TSD_IN:yes MITE_LEN:352 TIR_LEN:21 CANDIDATE_ID:MITE_CAND_409482 COMMON_TSD:GC
TCCGGGGAGCGTGCGCTCCGCCGTGAATTGTAAACCAAAAAATATAGTAAATGTTTTAAA
AAATTCTTATTTTTTATGAATGTTCGTGTTAGCGTCGCAAGCATCCTTGCAAAATTTCAT
GCGAAACGGAGCAGCGGTATTTCACCGATGAAAAAACAAATTTAGGGTGACATTTTAGGG
TAACATTTGGTGTTTGTTTTATTTATTTTGCACATGCCAAAATGTTTAATCTTTTTGCCT
ACAAATTTGCTTGTAGTATTTGAATGTGACAGAGAACACGTAGAATTTTTGTTGAATTGT
TTTTTGACATTTCAAAAAATATTTTCACGCGTAGGAGCACGCGCTCCCGGGA
>MITE_T_9320|chr5A|492039892|492040244|TA|42|F529 TSD_IN:yes MITE_LEN:352 TIR_LEN:42 CANDIDATE_ID:MITE_CAND_433014 COMMON_TSD:TA
GAATATATTACTCCCTTCGTTCCTTTATATAAGGTGTATTTGTTTTTTGATGAAATTCCA
GAATGTAAGGTGTATTTCTTCCAATTCCACATAATTCCCTTGTTAGCCCTCCAGAAAAAG
GGAAAGAATCTCTCTCGTGATTGTCTGTATCTCTCCTTGTAGCAAAACAAGGAAACTATC
TCTCTTTCGATTGCATATATCTCATACTTTTCTCGACTAACTGATTTACTTGCCACTAAC
AAATAAATTTGCCAAGGGTAATTTCGTCCTAACATGTCTATAATTATGTGCCTTGGTCAC
CGTGTCGAAAATAATACACCTTACATAAAGGAATGGAGGGAGTACTAAATAC
>MITE_T_9340|chr2B|334898699|334899456|GATATGAA|13|F530 TSD_IN:no MITE_LEN:757 TIR_LEN:13 CANDIDATE_ID:MITE_CAND_529065 COMMON_TSD:AGAGAA
TAAGGATGGCAATTTTACCCATGGACAAGGATACCCATGGATATCCGACCCAAATGGATA
GGGTTTGGATATGCTTTTGTGTCCATGGGCGGCACCCAAACCAGACCCGATTATTCATGG
GTAGGGCATGGATATAATCTTGTACCAGTGGGTATACCCAAACCCGACCCAATTATTCAT
GGGTAGGGCATGGATATAATCTTGTACCAGTGAGTATACCCAAACCCGACCCGATAGTAT
TACTTAATGGGCAAAAAAATTCTATCCCTCTACCCCACAGTCACATGTCACTCCACAATT
CTACACTTGTTATCTAAAACATGCAAAAGAAATTGCACAATCCCCATCGTAACTTTTATT
AGTTGACATTTAATCCCCTCCGTAACATACTCCAGCGCTCCTTAATTTATCACCTTGCTA
AATGACTATCATTCTCGTCTATTAGAAAAATGCTAAATGATCTTAGGTTGTTAGTGGATG
TTGATTTACCATAAGTTGATGTTCACCATAAGTGAGGCCTAGCCTGCCACGAGGTGAAGG
ATGGAAGAGTTTATGTTAACATTATGTTATGTCTTATTATATGTCTCCAGAGGACCCAAT
GGATATCTAGTGGATATGGATATCCATCGGGTTTGGACATGGACACAAATTTCCACCCAT
GGATTTTTCCATGGGCGGGTAAAGACTATCTTCATGGATATGGATATGGATTTGATATTG
TTCAACCCGATCTAAACCCGACCCATTGCCATCCTTA
>MITE_T_9358|chr2B|235503981|235504333|TG|50|F531 TSD_IN:no MITE_LEN:352 TIR_LEN:50 CANDIDATE_ID:MITE_CAND_451146
CATCGGATGGAAGTGGATCCTCTAACGTGAAGGAGGGAAGTCACCTAAGGTACAATTCTC
TAACTTCCCTCCTTCATTTCCATACGGTTAAAGCTAAAATGACTTGAATTAATTTGTAAA
TTACAAATCTACTTTATACATTTATAAAAATTACATACAAACAAAAATATGATGCAATAA
AATTAATTTTAAATTTATTTATATCAACAGTAACTGTGTACAGTACCTACTTAAGTAGAT
AATACAACGTTCGCTACCGTATCTGTGACTTTCCTTCTCTATTTTACACTAGCTTGTACT
GTAGTTTAGGTGACTTTCCTCCATGTTAGAGGATCCACTTTCGCATCGGATG
>MITE_T_9366|chr5D|448737637|448737989|AT|19|F532 TSD_IN:yes MITE_LEN:352 TIR_LEN:19 CANDIDATE_ID:MITE_CAND_469353
TTAGAGGGCGCTTGGATCCAAGGGACTTATTTTAATCTGACTAAAAATAGTCTCTTTAAG
AGGCTAAAGTTCCAAGCACCCCTGACTAAAGAGGGGTTAAAACTAGTCTTGAGACTAAAA
TTTTTTAGTCAGGGGTACCCCTACTAAAATGTGGATTAGTCATCTCTCTCCTCATTTAAC
TCCTCTCCTTTAACACAGGCGAGTTATGGATTAGAGGGTCTGGAGGATAATAAATGCTCA
TTAACTTGATTTTAGTCTCTTTAGTATTTGGGTCCAAGCATGGATGAGGCTAGCAAGTTT
TAGTCCCACTACTTTTAGTCATGGGACTAAAACGTATCCAAGCACCCTCTTA
>MITE_T_9370|chr7D|561711554|561711906|TA|32|F533 TSD_IN:yes MITE_LEN:352 TIR_LEN:32 CANDIDATE_ID:MITE_CAND_547317 COMMON_TSD:TA
TCTACCACCAGTGATAGTTACCACCACTTGAGTTTTGTATGTTGTATGTAGTATCAGTCA
AAACCGCCAGTATGTACGTGTAGTATGTAATATATAATGATGTTTAGGTAGTATATATAC
TACTTTTTAGGTAGTATGTACCATATTTTAAGTATACTCTTTTATACGTACAAATATGTA
CGTATTTCATAAATATAACAAAAACTATGGGCTCATATGCAATTTTTTTCATGTAACTTG
CTTTGAAATATCTTATATATAGTATATGAACATATTTAGAATGATAAAGTGGTATATAAG
GTACCATATGGTAGTATATGAGACATGTGGGGTAACTACCCCAGGTGGTATA
>MITE_T_9379|chr5A|253680838|253681189|GC|364|F534 TSD_IN:yes MITE_LEN:351 TIR_LEN:364 CANDIDATE_ID:MITE_CAND_209971 COMMON_TSD:CACAA
CGCATTTTATGAAAGGGAAAATTTTGTTTGCCACTCTAGATTTTGCCAATTTTCCTTATG
CCACTCTAGGTTTTGACATTTCACTTTTGCCACTTTTAGTTTTTGACAATTATCTGAATT
GCCATTCCGGTGGCAAAAGCAAAAATTTCGGAGTGGCGATTGTGATACATTTCAAAAGCT
AAGAGTGGCAAAAATGAAATAAAATTATACTGCTTTTGCCACGGAATGGCAATTGTGATA
ATTGTCAAAAGCTAAGAGTGGCAAAAGTGAAATGTCAGAATCTAGAGTGGCATAAGGAAA
ATTGGCAAAATCTAGAGTGGCAAAAACAAAATTTTCCCTTTATGAAATCTG
>MITE_T_9400|chr5D|326836553|326836904|CTTGGGCA|13|F535 TSD_IN:no MITE_LEN:351 TIR_LEN:13 CANDIDATE_ID:MITE_CAND_347245
TAGTCCTGGCCATGGGCTGGGCCGGGACGGGCTTGGGTCGGGCCTAAAAAAGCCCACGGT
AGAAAACTAAGGCCCAGTCCCTCCCAGGCCCTACCATCGGGCCTACTTTTCAAGCCCAAG
CCCGACCCATCTGGTAAAAAGCCCTGAAAAGCCCTTAGGGCTTAGGGCCGTGGGCCAGGC
CTCTTCCTTAAAATGCCAATATGCCAAGACCAAGCCCATCCAGGCCCTGCTGGTGGGCTC
AAAACTCAGGCCCAAGCCCGGCACACGGGCAAGCCCATCGGGCCTAGGCCCTGGATTTTA
GGGTCGGGCCTAGGTGGGCCGACAGGTCCGGGCCGGAGATGGCCAGGACTA
>MITE_T_9407|chr7D|621777513|621778270|AA|41|F536 TSD_IN:no MITE_LEN:757 TIR_LEN:41 CANDIDATE_ID:MITE_CAND_614629 COMMON_TSD:GGAGGAAG
TCTCACCGTCATGCATGCTGGCAATGGGGCCCCGAAACCCGCGTCCCCACGGTTTTTTGC
CCTATTAGGGGACGGGGATGGGTGTCTTTTTAACCCCGCAGGGCTGCTGTTGGGTAAAGT
ATAAAACCCGACACGTTTCACGGGTTCAACCCCGTTTCAACAATACCCGAACCCAAAACC
CGCCATCCCCGTCAAAATATACAGTAAGCATATTTGAGGAGTACAATCTTGAGAGTGATG
ATGATCATGGACAGCCATCTTACTCATTCTCTTCTTTGCAAGCTCCAGATCTTATGTCAC
TCTTCAATGAACTTGTTGCTCAAAAATGGCCAACATCTTTTAGGATGAAATCTGAGCTAG
ACCGTTACTTGGAAGATGAGCTAGTTCCATTGTCCAAAGATAAATTCAGTGTGTTAGATT
GGTAGAAAGTTGGTGGAACACGCTATCGAACTTTGAGGCTGCTAGCACGTGATATTTTTG
CAACTCGGTCAGCACGGTTGCCTTAGAACCAACATTAAACACAAGTGGTAGAGTTCTAGT
TCTAAGCGGCAGAGCTCTAGTCCTTATATTTGCTTAAATATGCCAATTTCCCCTGTGGGT
TTAGAAAACCCGATGGGTTTAGGGGACGGGCAAAAAGCTAGCCCCGCGGACGATGACGGG
GACGGGGACGAGCTTGCGATTTTCTCGTGGGGATGGGTTTGGGAAGGCAAAACCCGATGG
GTTTCGTCCCCGTTGCCATCATGCATGCACGATGAGA
>MITE_T_9425|chr3D|40258027|40258377|TA|10|F537 TSD_IN:yes MITE_LEN:350 TIR_LEN:10 CANDIDATE_ID:MITE_CAND_488830 COMMON_TSD:TA
TGACACTACTCCCTCCGTCTAGGTGTGTAAGTCATCTTACGTTGTGCACCGCGACCAAGG
CGGAGAGGAAAACGAGAAAACTTAATGTCAATTTGCTAATTAATAGCATTGCATGTAATA
AACTAACCATTGCATGTCTTGTTTGGTAGTCTCAAGTCATTGAAAGCATGCACGGCCCAC
ATCTCTTATTGGTTGATATGTCACAAAACAAGAAACGAGGAGGGAGTTAATGTACCGTGC
CTAAGTGTTTTGGGATTATTTGGTTTTCGTAAGGTGACTTACACACCTAGACGGAGGGAG
TACTACTTTGTCACTTTGCACTATGGAGATAGTAACTTAGACTAGTGTCA
>MITE_T_9451|chr2B|110322239|110322589|TA|59|F538 TSD_IN:yes MITE_LEN:350 TIR_LEN:59 CANDIDATE_ID:MITE_CAND_514328 COMMON_TSD:TA
GAGGTTAGAGTTAGGGCCTGTTTGGTTCCAAATAAGTCACCAACTTATAAGTCGAAAAGT
GCAAAAGGTGACTTATTTTGCCAAACAGACCCAACTTATAAGTCACCCCAACTTATAAGT
CATAAGTTGCTCCACCCCAACTTAAAACTTATAAGTCACCCCCTTTTGCATGGGTCCCGC
CACTTGCATGATGTTTTTTTGATGTTGATTGGTGTGGAAAGGTGTGGAAAGGTGAGTTAT
AAGTCAGGTGACAACCAAATAGGTGTGACTTATAAGTCACTGGTTTTAAGTCACCTGACT
TATAAGTCAGGTGACTTATTGGAACCAAACAGGCCCTTAGATTCTAACCC
>MITE_T_9457|chr5D|537981754|537982103|TTA|10|F539 TSD_IN:no MITE_LEN:349 TIR_LEN:10 CANDIDATE_ID:MITE_CAND_560581 COMMON_TSD:TTA
GGGCATGTACAACAATGTACACTCAGCTGTCTAGAAGGAGCGCCAGCTAGGATTTTTTGT
TGATGTGGGAAAGAGAGGGAAGAGAGAGAAGATGTCCGTCTGTAGAATTGCAGTCGATCT
AGAAGCTAGGAAATCGGTTGCTATCGACGACTTGTTCCCCGTTGTACCAAGGGTGTCTAT
AATTTTGCATTTATCTTCTTACTCAAAGGTTCTACTGATTCCAACCCAACGTGCAGTTCC
ATAGACGATTAAAAAGATAGCCCATTGTGGTAGCTGTCGTTAGTGCCCGTCTAGAGATGA
CATGAAGAGAGATTATAGACAGGCCTCGTCTAAACCATTCTACATGCCC
>MITE_T_9461|chr6B|715682508|715682857|TA|29|F540 TSD_IN:yes MITE_LEN:349 TIR_LEN:29 CANDIDATE_ID:MITE_CAND_632925 COMMON_TSD:TA
CTCCCTCCGTCCGGGTTTGTTGGGCCCTTAAGCCACAACACAAAGACCAAGGAGATACAC
GCATGTTGAGATTTAGGAAATAAATCTGCTTAATTTGCTCTCTAACTGCCCTATTAAATT
GCCCCATTAACCAAAGCAGAGCATGCAGCGGCCGGCGTGCGCATGCGGCCGGCGTGCGCA
TGCAGCCTGCATGCATGCCCAATCGGCAAGGTTCCTGCGTTGGCTCCATTGCAACGATGC
ATGGGTGGGAGAGATTTCAGGTAATAAAGCAAGGTAATTAATGTACGGGCCTAATAAAAT
GGTACAACCATCTATGGCTCTCGGGCCCAATAAACCCGGACGGAGGGAG
>MITE_T_9473|chr3B|638363201|638363549|CG|50|F541 TSD_IN:yes MITE_LEN:348 TIR_LEN:50 CANDIDATE_ID:MITE_CAND_180714
GAAATGGATCCTCTAACATTCTGAAGGAATGTCACGAAGCTACAGTGACATATGTATGTA
AAATGAAGAAGAGATGTCACTAGCTACAATGAATGCTGTAACAATCATCGTGTGGATTTA
TTGTAGCATGTAAAAAAAAATCAAAAAATAATTTTATTGCACCATAATTTTTTTTAGGGT
TGCACCATAATTTTCTTTGTATGTAACTTTTGTAAATGTATATAGTAGATTTGTGATTTG
CAAATTAATTATAATCATTTTAGGCTTAACCATATGGATGTGAAGAAGGGATGTCACGGT
TACTGTAGCTTACGTGACATCCCTTCAGGATGTTAGAGGATCCGCTTC
>MITE_T_9479|chr7D|25821798|25822146|TA|16|F542 TSD_IN:yes MITE_LEN:348 TIR_LEN:16 CANDIDATE_ID:MITE_CAND_27036 COMMON_TSD:TA
AAAATCAGTCGACTAGTCAACTGAGATTTAACCAAGTCTCAATCGACCATGCAACATTTT
ATGTCATCGTTTGCAACATTTTTTCCTACCGATTGTAACATCTGTCTTGAATGGTTGTAG
CATGTCGTTCCTCATCGGTTGTAGCACGTCTTCTCAACGGTTGTAACATCTTCATTGATG
GTTGTAGCATTTCAGTTAAAACGGATGTAGCATTTATTGTTATTGCTTGCAATGCCGTCG
CAACATTTTTCGCCGCCGTTTGTAGCATCTAGCCATGCCGTTTGTAGCAAAAAAACCACG
CTGACGTCATTCGACTGAGACTTCGTTAAGTCTCCGTCGACTGAGTTC
>MITE_T_9509|chr4D|308061468|308061816|TA|38|F543 TSD_IN:yes MITE_LEN:348 TIR_LEN:38 CANDIDATE_ID:MITE_CAND_304299 COMMON_TSD:TA
CTCCCTCCTTTTCGGTTTATAGGGCTTATCTCAAAATTTTAGATTTCTCATTTTATAAGT
CTCAATTTGATGGTTCCCTACCAAAATTTGATGGTTCCCTACCACATGTTCAGATTTCAA
GGTGCATTAAATCATTGCATGCAAGTATTAAGAGAAAATTAACCAATGCATGGACTTCAT
GCATGCATGCATGCATTGCAATTAATGCATTGGTAACCATAATTTTTTGAGGAAAACGAG
TGCATTAATTGAGTGTTTTTGCAAACTATAAAAATTATTCCACCACTCACCATCTACCTT
GGTTGATGATATTTTTGAATTGAGCCCTATAAACCGGAAAGGAGGTAG
>MITE_T_9537|chr4B|601283660|601284008|AT|50|F544 TSD_IN:yes MITE_LEN:348 TIR_LEN:50 CANDIDATE_ID:MITE_CAND_510356 COMMON_TSD:TA
TATTATGATATACTCCCTTCTTTTCGGTTTATAGGGCTTATCTCAAAATTTTAGTTTTTC
CATTTTATAAGGCTCAATTTGGTTGTTTTCCATCACATGTTCAGATTTCAAGGTGCATTA
AATCATTGCATGCAAGTATTAAGAGAAAATTGACCAATGCATGTACTTTATGCATGCATG
CATTGCAATTAATGCATTGATAAACATAATTTTTTAAGGAAAACTAGAGCATTAATTAGG
TGCTTTTGCAAAACTACAAAAAATATTTCACCACTCACCATCTACCTTGATTGGTGAGAT
TTTTGAATTGAGCCCTATAAACCGAAAAGGAGGGAGTATACCTAAATA
>MITE_T_9548|chr7D|550352934|550353282|AAACTA|15|F545 TSD_IN:no MITE_LEN:348 TIR_LEN:15 CANDIDATE_ID:MITE_CAND_534576 COMMON_TSD:TAA
AGAGGGTGCTTGGATACGTTTTAGTCCCATGACTAAAAGTAGTGGGACTAAAACTTGCTA
GCCTCATCCATGCTTGGATCCAAATACTAAAGAGACTAAAATCAAGTTAATGAGCATTTA
TTATCCTCCAAACCCTCCAATTCAGAACTCGCCTGTGTTAAAGGAGAGGAGTTAAATGAG
GAGAGAGAGGACTAATCCACATTTTAGTAGGGGTACCCCTGACTAAAAAAATTTAGTCTC
AAGACTAGTTTTAGCCCCTCTTTAGTCAGGGGTGCTTGGAACTTTAGTCTCTTAAAAAGA
CTATTTTTAGTCAGACTAAAATAAGTCCCTTGGATCCAAGCACCCTCT
>MITE_T_9689|chr5D|565937515|565937863|CTCA|15|F546 TSD_IN:no MITE_LEN:348 TIR_LEN:15 CANDIDATE_ID:MITE_CAND_590114 COMMON_TSD:AT
ACTATACCTGGCCATGGGAAGCCCGGCCCGACCGGCCCAGCCCAAAAAGCCTGACCCGGC
CCGGCCCAAAAAGCCCGACCCGGCCTGGCCCGACGCTGCCCCCGGGCCGGGCTCGGGCCT
AGATTTTGAGCCCGAAGGTCGGGCCGGGCCGGGCCCGGGCCCATAGTTTTTGCATTTTTC
TGAAGGTCGGGCCGGGCCGGACCGGAGCCCGACGGGCTTTTACGTGTTCGGACCGGGCTC
GGGCCCAAAAAACAGGCCCGATGGCCGAGCCGGGCCGGGCTCGGGCCTGGGTTTTTTGCG
TCGGGCTTGGCTAGGCCCGGCCCGGCCCGAGGTATGGCCAGGTATAGT
>MITE_T_9712|chr3D|509106857|509107205|GC|361|F547 TSD_IN:yes MITE_LEN:348 TIR_LEN:361 CANDIDATE_ID:MITE_CAND_89889 COMMON_TSD:TAACTTA
GATTCCAGGAAGGGAAAACTTTGTTTTTGCCACTCTAGTTTTTTCCCACTTTGCTTATGC
CACTCTAGAATTTGACATCTCACTTTTGCCACTCCTACCTTTTTGACAATACATCACAAA
TGCCATTGGATGGCAAAAGCAATAATTTTTTATATCACTTTTGCCACTCTTAGATTTTGA
AATGTATCACAATTGCCACTCTGAAAATTTTGTTTTTGCCACGGAATGGCAATTGTGATA
ATTGTCAAAAGCTAAGGGTGGCAAAAGTGATATGTCAAATTCTTGAGTGGCATAAGCAAA
GTGGGCAAAAACTAGAGTGGCAAAAACAAAGTTTTCCCTTCCAGGAAC
>MITE_T_9733|chr3D|544993285|544993632|GTAC|15|F548 TSD_IN:yes MITE_LEN:347 TIR_LEN:15 CANDIDATE_ID:MITE_CAND_198742 COMMON_TSD:TA
TCCCTCGGTCTTCCAACAAAGAGTGTACTCCCTCCGTCCGGGTTTATTAGGCCCATGAGC
CAATTGCTAAGACCAAGAAGATGCACACAGAGAAAATAAATCTCCTTAATTTACTCCATA
ACCACCCTATTAAATAGGCCTAGTAACAAACCAGGCGCATGCAGTGGCCGACGGGCACAT
GCATCCTGCATGCATGGCCAGTCAGCCAAGTCCATGCGCTAGCTCCAATGCAGCAACGCA
AAAGAAGAGAGCGATTCTTGGGAAAAAGCGAGCAGTTAGTGCAGCGGGCCTTATAAACAC
GAACAGCCATCGATGGCTCAAGGGCCCAATAAACCCGGACGGAGGGA
>MITE_T_9740|chr1B|69829724|69830071|AGT|37|F549 TSD_IN:no MITE_LEN:347 TIR_LEN:37 CANDIDATE_ID:MITE_CAND_200498 COMMON_TSD:TA
ACTCCCTCCGTCCAGGTGCATAGGGCACCTAAGAAGGTGCAGCGCGATCTAGGCACGTAT
GGATTGGACTAGTCAAAATTAATTAACGCGGCTTTATATGTGTATTTAGTGGGGAGATGC
ACTTGGGCATCCAACCATGGTGTGTGGCCGTTTGCATGCACGTCCAGCAATTATGTGTTG
GGACTTGCATGCAGTGGCCATTTGCAATGACTGGCCGTATGTTCCTTGTTATCCGGGTTG
GACTCATAAAATTAATTACTCCACACCGCGCTAGCTAATTGTAGTGCCTTACATTATAGG
AATTTCTGGATTTCGTTAGGTGCCTAATGCACCTGGACAGAGGGAGT
>MITE_T_9751|chr3D|162181248|162181595|TTA|15|F550 TSD_IN:no MITE_LEN:347 TIR_LEN:15 CANDIDATE_ID:MITE_CAND_440492 COMMON_TSD:TTG
GAGGGTGCTTGGATCCAAGGGACTTCTTTTAGTCTGACTAAAAATAGTCTCTTTAAGAGG
CTAAAGTTCCAAGCACCCCTGACTAAAGAGGGGCTAAAACTAGTCTTGAGACTAAAAATT
TTTTGTCAGGGGTACCCCTACTAAAATGTGGATTAGTCCTCTCTCTCCTCATTTAACTCC
TCTCCTTTAACACATGCGAGTTCTGGATTGGAGGGTTTGGAGGATAATAAATGCTCATTA
ACTTGATTTTTAGTCTCTTTAGTATTTGGATCCAAGCATGGGTGAGGCTAGCAAGTTTTA
GTCCCACTACTTTTAGTCATGAGACTAAAACGTATCCAAGCACCCTC
>MITE_T_10358|chr5A|151384317|151384663|GTTGGGGAA|23|F551 TSD_IN:no MITE_LEN:346 TIR_LEN:23 CANDIDATE_ID:MITE_CAND_132188
GGAACCGGATCCTCTGACATCAAACATCAAGGAGGAGGGAAGTCACCTAAACTACAGTGC
AAACTAGTGCAATACAAAGAAGGAAAGTTAAAGTACTTTAGCAAATACTGTATGATCTAC
TATAATAGATACTGTGCGTGGTTACTGTTTGATAAAAATAAATATAAAATTAATTTTATT
GCACTGTAATTTTGTTTGTATGTAATTTTTGTAAATTTATACAACAGATTTTGATTTGCA
AATTAATTCAAGTTATTTTAGTCTTAATCATATGGATGTGAAGGAGGGAAGTTAGGGTAT
TGTAGCTTAGGTGACTTTTCTCCTTGATATTAGAGGATCCGGTTCC
>MITE_T_10365|chr2B|569118861|569119207|TA|364|F552 TSD_IN:yes MITE_LEN:346 TIR_LEN:364 CANDIDATE_ID:MITE_CAND_144444 COMMON_TSD:TA
TTTAATTAAAGGGTCATTTGCATTTCTGCCCCTAACTCGAACCACCTACTCAGATTTGCC
CCTAATTTCAAAGCATGCTCAAATTTGCCCCTCTGCCGTTAAGTCACTACTCAGAAATGT
CCTTCCGTCCAGTCAAAGGCCTTTGACCATCAAAGGCCCATGTGTACTGTAGCAGACGGA
AAGTGTTGCAGTATTGGACGGAAAGTGCTACAGTACTGTACGGAAGGGCATTTCTGAGTA
GTGACTTAACGGCGAAGGGGCAAATTTGAGCATGCTTCAAAATTAGGGGCAAATCTGAGT
AGTGGGTTTGAGTTAGGGGCACAGATGTAAATGTCCCTTAATTAAA
>MITE_T_10392|chr7A|234187540|234187886|AT|11|F553 TSD_IN:yes MITE_LEN:346 TIR_LEN:11 CANDIDATE_ID:MITE_CAND_225043
ACTCCCTCCTTTCCGGTTTATAGGGCTTATCTCAAAATTTTAGTTTTTCCATTTTATAAG
GCTCAATTTGGTTTTTCCCCATCACATGTTCAGACTTCAAGGTGCATTAAATCATTGCAT
GCAAGTATTAAGAGAAAACTGACCAATTCATGCACTTTATGCATGCATGCATTGCAATTA
ATGCATTCGTAAACATAATTTTTTGAGGAAAACAAGAGCATTAATTGGGTGCTTTTGAAA
ACTACAAAAAATATTCCACCACTCATCATCTACCTTGGTTGATGAGATTTTTGAATTGAT
CCTTATAAACCGGAAAGGAGGGAGTACTCACCTAGACAGAGGGAGT
>MITE_T_10416|chr4A|373381651|373381997|TGTT|361|F554 TSD_IN:no MITE_LEN:346 TIR_LEN:361 CANDIDATE_ID:MITE_CAND_462184
TGCTTATTTAAGGGGAATTTTTTGTTTTTTCCACTCTAGATTTTGCCAATTTTCCTTATG
CCATTCTAGATTTTGACATTTCACTTTTGCCACGCTTAGCTTTTGACAATTATCACAATT
GCCATTCTGTGGCAAAAGCTAAATAATTTTATTTCATTTTTGCCACTCTTAGCTTTTGAA
ATGTATCACAATTGCCACTCTGAAAATTTTGCTTTTGCCATCGGAATGGCAATTGTGATA
ATTATCAAAAACTAGGAGTGGCAAAAGTGAAATGTCAAAATCGAGAGTGGCATAAGGAAA
ATTGGCAAAATCTAGAGTGGCAAAAAAAATTTCCCTTATTTAAGCA
>MITE_T_10423|chr7A|583289206|583289552|TAA|18|F555 TSD_IN:yes MITE_LEN:346 TIR_LEN:18 CANDIDATE_ID:MITE_CAND_508362 COMMON_TSD:TAA
GAGGGTGCTTGGATATGTTTTAGTCCCATGACTAAAAGTAGTGGGACTAAAACATGCTAG
CCTCACCCATGCTTGGATCGAAATACTAAAAAAGCTAAAATCAAGTTAATGAGCATTTAT
TATCCTCCAAACCCTCCAATCCAGAACTCGCCTGTGTTAAAGGAGAGGAGTTAAATGAGT
AGAGAGAGGACTAATCCACATTTTAGTAGGGGTACCCCTGACTAAATTTTTTTAGTCTCA
AGACTAGTTTTAGCCCCTCTTTAGTCAGGGGTGCTTGGAACTTTAGCCTCTTAAAGAGAC
TATTTTTAGTTAGACTAAAATAAGTCCCTTGGATCCAAGCACCCTC
>MITE_T_10712|chr5D|537686423|537686769|TA|31|F556 TSD_IN:yes MITE_LEN:346 TIR_LEN:31 CANDIDATE_ID:MITE_CAND_560172 COMMON_TSD:TA
CTACCTCATTTCCGGTTTAAAGGGCTCATCTCAAAAATTTCATATTTCCATTATATTAGG
CTCACTTTGAGTGCATTTGAGTTAAAGTGTTTTGAGTCCCACGTCACATTTAATTCATAG
AGATAAGAGAGAGGGAACTAGTGGTCATGCATGCATCTTATTCTACATTCACCATGCAAG
TTCAATGAGAGAGAGGGTGCTGCACTTATTATTGCACCGGGAATCGAATATGTGAGCAAT
ATTTCATCAGGCAGTTTTGTATCCACACAACTCGTGTCATCCACTCACAATCTACCTTGA
TTGATGAGATTTCAGATTTGAGCCCTCTAAACCAAAAGGGAGGGAG
>MITE_T_10716|chr7D|582600067|582600413|ATAT|12|F557 TSD_IN:yes MITE_LEN:346 TIR_LEN:12 CANDIDATE_ID:MITE_CAND_570468 COMMON_TSD:TA
GATACTAGTGTATGATACTACTTCCGTAATGCATACTCCCTCCGCCCGGTGAAGAATGTA
CATCTAGAAATTTTAAGACAAATTATGGAGTTGAGTAAAGAATGCATTGGAAAGGTGCAA
GCTACCATCTCTCTCCTCTTTAATCATCCAACCCCCAATGAGCTAAGTGCATGTAGAAAT
TAAAAAGACCATGTGTAGATTGCTATTAGTCTTGATTACCGTGTGATGAGAGAGAAGTAT
TTTTCCCACTTTAAAGTGCATTGGGAAGATAGAAGTACACTCTTTTGTGGACAAATTTTA
AAGCTAGATGTACACTCTTCACCGGACGGAGGGAGTAGATAGTATC
>MITE_T_10728|chr1A|34294397|34294742|TAA|15|F558 TSD_IN:no MITE_LEN:345 TIR_LEN:15 CANDIDATE_ID:MITE_CAND_151859 COMMON_TSD:TA
GAGGGTGCTTGGATACGTTTTAGTCTCATGACTAAAAGTAGTGGAACTAAAACTTGTTAA
CCTCACACATGCTTGGATCCAAATACTAAAAAGACTAAAATCAAGTTATTGAGCATTTAT
TATTCTTCAAACCCTTCAATCCAGAACTCGCATGTGTTAAAGGAGAGGAATTAAATGAGG
AGAGAGAGGGCTAATACATATCTTAGTAGGTTTCATATGACTAAAAAAATTTAGCCTCAA
GACTAGTCCTAGCCTCTCTTTAGTCAGGGGTGCCTGGAACTTTAGCCTCTAAAAGAAACT
ATTTTTAATCAGACTAAAAATAGTCCCTTGGATCCAAGCACCCTC
>MITE_T_10732|chr7B|191286864|191287209|TTAGAG|13|F559 TSD_IN:no MITE_LEN:345 TIR_LEN:13 CANDIDATE_ID:MITE_CAND_174457
CTATACCTGGCCAAATGTCGGGCCAGGCTGGGCTTCGGGCCGGGCCAAACAAAGCCCGTT
GCAAAAAACCTGGGCCCGAGCCCGGCCCGGCCCGGCCGTCGGGCCTAGATTTCAGGCCCG
AGCCCGGCCCATCAGTCAAAAAGCCCGACGGGCCTCGGGCCACGGGCCGGGCCTCTTTGT
TAAATGGCAAATATGGCAGGCCCGAGCCCGGCCCGGCCTGGCCATCGGGCCTAAAAATCA
GGCCCAAGCCCGGCCCATGAGCAAGGTCGGGCCGGGCCGGGTCGGGCTTTTTTAGATCGG
GCCGGGCCGGGCCGTCCGGGCCGGGTTTCCCATGGCCAGGTCTAG
>MITE_T_10737|chr6D|193255611|193255956|AA|349|F560 TSD_IN:no MITE_LEN:345 TIR_LEN:349 CANDIDATE_ID:MITE_CAND_188594 COMMON_TSD:AA
TATAAATATGGGAAAACTTTGTTTTTGTCACTCTAGCTTTTGCCCATTTTGCTTATGCCT
CTCTAGAATTAGACATATCACTTTTGCCACTCTTAGCTTCTGACAATACATTACAAATGC
CATTTCGTGGCAAAAGCAATAATTTTTCATTTCACTTTTGCCACTTCACATTTTGACAAT
GTATCATAATTGCCACTCTAAAATTATTGTTTTTGCCATGGAATGGCAATTATGATGTAT
TGTCAAAAACTAAGAGTGGCAAAAGTGAAATGTCAAATTCTAGAGTGGCAAAAGTAAAGT
GGTCAAAAGCTAGAGTGGCAAAAACAAAGTTTTCCCAAATCTATA
>MITE_T_10747|chr6D|238475696|238476041|TA|133|F561 TSD_IN:yes MITE_LEN:345 TIR_LEN:133 CANDIDATE_ID:MITE_CAND_229105 COMMON_TSD:TA
CTCTTGGAAGTATGTACTCCTGCTCCTCATATACCACATAGATGAATCTTTTATACCTCT
TTATTCTTTTTAATATACTTCATTAATAATTACTAGATACCCCTAAATGAGTTTCATGAA
AAAAAATCATGTGTGTCTCATATTTTCGAAGGTTTACATATACACTGATTTGTTTTTATG
TCAAAAAAGGTTTATTACGAAAAGTACGTCGCAAACGATATTTTTTCAACAAAACTCATC
TTGAGGTATCTTAGAATATTTAATAAAGTATATTGAGAATGATAACAAGGTATAATCAAT
GCGTATATGAGGTATATTAAAGATGGGAGTACATACTCCCAAGTG
>MITE_T_10752|chr6A|397484238|397484583|ACTCAA|13|F562 TSD_IN:no MITE_LEN:345 TIR_LEN:13 CANDIDATE_ID:MITE_CAND_330303
ATAGACCTGGCCATGGGCAGCTCGGCCCGGCCGGCCCGACCCGACCTGGCCCGAAAAAGT
TAGACCCGGCCCGGCCCGACGCTGCTCCCGGGCCGGGCTCGGGCCTAGATTTTGAGCCCG
GTTGCCTGGCTGGGCCAGGCCTGGGCCCGGCATTTTTGCAGTTTTCTGAAGGGGCCTGGC
CCGAGGCCCGAGGCCCGGCAGGCTTTTGCATGTTCGGGCCGGGCTTGGGCCCAAAAACTA
GGCCCGATGGCCGGGCCGGGCCGGGCTCGGGCCCAGGTTTTTTGGCTCGGGCTTGGCTAA
GCCCGGCCCGAAGCCCGGTCCGGCCCGATGTTTGGCCAGGTATAT
>MITE_T_10760|chr3A|686104570|686104915|TCA|15|F563 TSD_IN:no MITE_LEN:345 TIR_LEN:15 CANDIDATE_ID:MITE_CAND_451997 COMMON_TSD:TTA
GAGGGTGCTTGGATACGTTTTAGTCCCATGACTAAAAGTAGTGGGACTAAAACTTTATAG
CCTCGCCTATACTTGGATCCAAATACTAAAAAGACTTAAATCAAGTTATTGAGCATTTAT
TATCCTCCAAACCCTCCAATCCAGAACTCGCATGTGTTAAAGGAGAGGCATTAAATGAGG
AGAGAGGGGGCTAATACATATTTTAGTAGGTTTCCTATGACTAAAAAATTTTAGCCTCAA
GACTAGTCCTAGCCTCTCTTTAGTCAGGGATGCTTGGAACTTTAGCCTTTAAAAGAGACT
ATTTTTAGTCAGACTAAAAATAGTCCCTTGGATCCAGGCACCCTC
>MITE_T_10766|chr3A|164275019|164275364|TTA|13|F564 TSD_IN:no MITE_LEN:345 TIR_LEN:13 CANDIDATE_ID:MITE_CAND_540554 COMMON_TSD:TTA
GAGGGTGCTTGGTTACGTTTTAGTCTCATGACTAAAAGTAGTGGGACTAAAACTTGTTAG
CCTCACCCATGCTTGGATCCAAATACTAAAAAGACTAAAATCAAATTATTGAGCATTTAT
TATCCTCCAAACCCTCCAATCCAGAACTCGCATGTGTTAAAGAAGAGACATTAAATGATG
AGAGAGAGGGCTAATACATATTTTAGTAGGTTTCCTATGACTAAAAATTTTTAGCCTCAA
GACTACTCCTAGCCTCTCTTTAGTCAGGGGTGCTTGGAACTTTAGCCTCTAAAAGAGACT
ATTTTTAGTCAGACTAAAAATAGTCCCTTGGATCCAAGCACCCTC
>MITE_T_10777|chr2B|730492274|730492619|TA|40|F565 TSD_IN:yes MITE_LEN:345 TIR_LEN:40 CANDIDATE_ID:MITE_CAND_614918 COMMON_TSD:TA
CTAGTACTCCCTCCATTCCTTTATGTAAGGTGTATTATTTCCAACATGGTGATCAAGGCA
CATAATTATACACATGTTAAGACGAAATTAACCTTGGCAAGATCATTGATTAGCGGCAAC
TAAATCTTTAGGCAAGGAAAGTAAGAGATAAACACAATCAGGAGAGAGATACTTTCCTTT
TTTCTCTTTACAAGAAAAGATGCATGCAATCAGGGGAGAGAGGCTTTCCTTATTTTAAAG
GGGTAATGATGGAATTACGAAGAATTAGAAGAAATGCACCTTACATTGTGGAATTTTATC
AAAAAACAAATACACCTTATATAAAGGAATGGAGGGAGTAATAGC
>MITE_T_10810|chr2A|97836201|97836545|TAA|42|F566 TSD_IN:no MITE_LEN:344 TIR_LEN:42 CANDIDATE_ID:MITE_CAND_27582
GGCCCTGTTTGATTTCAAATAAGTCATCAACTTATAAGTCGAAAAGTGTAAAAAGTAACT
TATTTTGCCAAACGGACCCAACTTATAAGTCACGCTAACTTATAAGCCATAAGTTACTCC
ACCCCAACTTAAAACTTATAAGTCACCTCCTTTTGCATGGGTCCCACCATCTTTACATAA
AAAACAAGGTGGGAAGATGTGCTCAGATGATTTATAAGTCAGGTGACAATCAAACAAGCG
TGACTTATAAGTCAGGTGGCAATCAAATAGACGTGACTTATAAGTCACTGGTTTTAAGTT
ACCTGACTTACAAGTCAGATGACTTATTGGAACCAAACAGGCCC
>MITE_T_10815|chr7D|37295723|37296067|AAA|41|F567 TSD_IN:no MITE_LEN:344 TIR_LEN:41 CANDIDATE_ID:MITE_CAND_39796 COMMON_TSD:TA
AATACTTCCTCCATTTCTTTATGTAAGGTGTATTATTTTTGGCATGGTGACCAAGGCACG
CAACTATAGACAATTTAGGACGAAATTAGCATTGTCTAATTCATTGATTAGTGGCAAGTA
AATCATTTAGGCAAGAAAAGAAAGAGATACATGCAATCGGGAGAGAGATATTTTCCTTTT
TTCCTCTACAAAGAGAGATACATGCAATCAGGTGAGAGATACTTTCCTATTTCTGAAGGG
CCATGAACGGAATTACGAGGAATTAATTAGAACAAATGCATATTACATTATGGAATTTTA
TTAAAAAACAAATGCACTTAATATAAAGGAACGTAGGGAGTATT
>MITE_T_10820|chr1B|653425060|653425404|TA|16|F568 TSD_IN:yes MITE_LEN:344 TIR_LEN:16 CANDIDATE_ID:MITE_CAND_481198 COMMON_TSD:TA
GTAACTTGGACTACTCCCTCCGTCTAGGTGTGTAAGTCATCTTACAAAAACCAAATAATC
CCAAAACACTTAGGCGCGATGCATTAACTTCTACCTCATTTCTTGTTTCTTCACATATCA
ACCAATAAGAGACGAGGGGTGTGCATGCTTTTAATGACTTGAGACTACTACCAAACACGA
CATGCAGTGGTTAGTTCATTGCATGCAATGCTATTAATTAGAAAATAAAAATTAATGTCT
CTCGTTTTCCCCTCCTCCTTGGTCACGGTGCACAACCTAAGATGACTTACTCACCTAGAC
GGAGGGAGTAGTAACATGCATATGTTATTACTAGTCTATGTTAC
>MITE_T_10842|chr5D|556723787|556724131|TA|41|F569 TSD_IN:yes MITE_LEN:344 TIR_LEN:41 CANDIDATE_ID:MITE_CAND_580418 COMMON_TSD:TA
AAAATCAGTACTGAGATTTAACGAAGTTTTAGTCGACCTTGCACCATTTTGTCCCATCGT
TTGTATCAATTTTTTTTTCTGCCGGTTGCAACATCTGTCTTGCTGGTTGTAGCATGTTGT
CCCTCATCACTTGTAGCACGTCATCTCACCGGTTGCAACATCCTCCTTTGACAGTTGTAG
CATTTTTTTTATTAGAACGGCTGTAACATATGTTCTGGTTGTTTGCAGTATCATTGCAAC
ACTTTTCGTCGCCGTTTGCAACATCCAGCCATGCCGCTTGCAACACCACAACTACGCTGA
AGTCACTCGACTGAGACTTCGTTAAGTCTCAGTCGACTGAGTTC
>MITE_T_10847|chr2A|78550958|78551302|AT|11|F570 TSD_IN:yes MITE_LEN:344 TIR_LEN:11 CANDIDATE_ID:MITE_CAND_675255
GTTACTACCCACTATGAGGCCCCTCCCAATGCTCCACCTTGTACAGGTGCTAAGCCTTCC
ACGTAGGCAAAAAATCTGATGTGGCAGGTTATTTAAGAGGAGAGAGATAAGTGTGGTGAC
CCCAGGAAGAACCAATGCTAAGCGCGTGAACCTAGGCAAAACATTTAAAGGAAGGAAGCC
CACCAATACATGAAGAGCTTTAGTTGCTAAATCATTAAATGAAGCAAGCTTAGCAACCAT
AAGCTAAGCACCTATGCATTGGGAAGTATAGTTGCTAACCTATTTAATGTGCTTAGCACC
TTATCTAAGCACCCATGCATTGGCAGCAGTCTGAAGGTAGTAAC
>MITE_T_10851|chr2A|6326890|6327233|TA|34|F571 TSD_IN:yes MITE_LEN:343 TIR_LEN:34 CANDIDATE_ID:MITE_CAND_127893 COMMON_TSD:TA
CTCCCTCCGTCCAGGTACATAGGGCATCTAAGGTGCTGCATCGCAACCTAGGTGTGTGGA
GATTGGATGGAGAAGACTAAACCAAAAATCAATGACAATAATGATTCCTACTTGGCCGAT
TTGGAAAATTGGAAGGAGCCAACCACAACGTTGGTTTCCCATGCCATTAATTCCTAAATA
GCAACATGCAATACCTATTTAATGCGCCAACCAATGAAAATGTTAGCATGCAAAATGAAA
ATTAATGATCATAAAGAATGAGGAACTTATTACATGCATGGTGACTTATATATTTGGAAT
ACTAATTTTTCGTTAGACGCCCTATGCATCTGGACGGAGGGTG
>MITE_T_10859|chr6B|320430537|320430880|TG|40|F572 TSD_IN:no MITE_LEN:343 TIR_LEN:40 CANDIDATE_ID:MITE_CAND_288395 COMMON_TSD:CG
TTCGAATGGAAACCGGATCCTTTTAACATTGAGAAGGAAAACTAGAGAAGCTATAATACC
CTAACTTTCCTTCTTTCTATCCTTGTGATTATGGCTAAAACAATTTAAATTAATTTGCAA
ATTGATGATCTACCGTGTACATTTATAATAATTACATATAAACAATTTGATGGTGAAATA
AAATTAATTTTAAATTATTTATATCTACAGTAAATACCAACAGTAAACAACCTACTAACT
ACCTACTAATAGTCTCTAACTTTTCTTCTTCATTTTACACTAGACAAATACTGTAGCACC
GTGACTTTCCTTCACAATGTTAGAGGACCTGGTTCCGTTCGAA
>MITE_T_10909|chr3B|668484458|668484801|AT|50|F573 TSD_IN:yes MITE_LEN:343 TIR_LEN:50 CANDIDATE_ID:MITE_CAND_423013 COMMON_TSD:TA
TATCCTTTTACTCCCTCCTTTCCGGTTTATAGGGCTTATCTCAAAATTTTAGTTTTTCCA
TTTTATAAGTCTCAATTTGGTTGTTCCCCATCACATGTTCAGATTTCAAGGTGCAATAAA
TCATTACATGCAAGTATTAAGAGAAAATTGACCAATGCATGTACTTTATGCATGCATGCA
TTGCAATTAATGCATTCGTAAACACTATTTTTGAGGAAAACAAGCGCATTAATTGAGTGG
TTTTGCAAACTACAACAATTGTTCCACCACTCACCATCTACCTTGGTTGGTGAGATTTTT
GAATTGAGCCCTATAAACCGGAAAGGAGGATTAACTAAGGAAA
>MITE_T_10989|chr4B|586766004|586766347|ATAA|34|F574 TSD_IN:no MITE_LEN:343 TIR_LEN:34 CANDIDATE_ID:MITE_CAND_496596 COMMON_TSD:TTA
GGGCCTATTTGGTTCCAAAAAAGTCACCAACTTATAAGTCAGGTGACTTAAAACCAGTGA
CTTATAAGTCACGCCTGTTTGGTTGTCACCTACTTATAAGTCACTTGACCACACCTTCCC
ACACCAATCCACATCATGCAAGTGGTGGAACCCATGCAAAAGGGGGTGACTTATAAGTTT
TAAGTTGGGGTGGAGCAACTTATGACTTATAAGTTGGGGTGACTTATAAGTTGGGTCGGT
TTGGCAAAATAAGTCACTTTTTCACTTTTCGACTTATAAGTAAGTGACTTATTGGAACCA
AACATGCCCTAAGTAAGTGACTTATTTGGAACCAAACAGGCCC
>MITE_T_10995|chr1B|41474998|41475341|TG|18|F575 TSD_IN:no MITE_LEN:343 TIR_LEN:18 CANDIDATE_ID:MITE_CAND_76282
GCCGCTATACCTGGCCATACCTCTTGCCAGGCCGGGCTTTTGGCCGGGCCTAGCCAAGCC
CGATGCAAAAAACCCAGGCCCAGGCCCGGCCCGGCCCAGCCATAGGGCCTGTTTTCTGGG
CCTGAGCCCGGCCCGAACACATAAAAGCCCGTCGGGCTCCGGGCCGGCCTAGCCCGACCT
TCAGTAAAACGCAAAAACGACGTGCCCGGGCCCAGCCTTCGGGCTCAAAATCTAGGCCCG
AGCCCGGCCCGGGGGCATCATTGGGCCGGGCCGGGTCGGGCTTTCTTGGGCCAGGTTGGG
CCGGCCCGACCGGGCCGGACTTCCCATGGCCAGGTATAGTGGC
>MITE_T_11001|chr3A|634756327|634756670|TA|36|F576 TSD_IN:yes MITE_LEN:343 TIR_LEN:36 CANDIDATE_ID:MITE_CAND_83717 COMMON_TSD:TA
AATACTCCCTCCATTCCTTTATCTAAGGTGTATTATTTTCAGCATGTTAACCAAGTCACA
TGATTATGGACTATTTAGGACGAAATTACCCTTGTCTAATTCGTAGATTAGCGGCAAGTA
AATCACTTAGGCTAGGAAAGAAAGAGATACACGCAATCGAGAGAGAGAGATAATTTCCTT
TTCTTTCTCTATAAGGAGAGATACATGCAATCGGGGGAAAGATACTTTCCTTTTTCTAGA
GGTCCAAGATCGGAATTTCAAGGAATTAGAACAAATGCACCTTACATTGTGAAATTTTAT
CAAAAAACAAATACACCTTATATAAAGGAACAGAGGGAGTATT
>MITE_T_11005|chr5A|436244002|436244344|TA|32|F577 TSD_IN:yes MITE_LEN:342 TIR_LEN:32 CANDIDATE_ID:MITE_CAND_385481 COMMON_TSD:TA
GAAATCAGTCGATTGAGACTTGACGAAGTCTTGCTCGAGTGATGTTGGCGTTTTTTTTTG
CTACAAGTGGCATGGGTAGATGCTACAAATGGCGACGAAAAATGTTGCGATGGTATTGCA
AGCAACAACAACAAATGCTACAAACGTTCTAACTAAAATGCTACAACCGTCAATGAAGGA
TGTTGCAACCGGTGAGATGACGTGCTACACAACCAATGAGGTATGACGTGCTTCAACCAA
CAAGACGAATGTTGCAACCGGTAGGAAAAAATGGTTGCAAACGGTCAAAAGAAATGCTGC
ATGGTCAACTGAAACTTGGTTAAATCTCAGTTGACTGATTTT
>MITE_T_11011|chr4B|559158287|559158629|CATCT|24|F578 TSD_IN:no MITE_LEN:342 TIR_LEN:24 CANDIDATE_ID:MITE_CAND_471829
GCGGGAGAATATCAGGTGCTCCCGAAGCACCTAAGCTTAGGTGCTCTGATGCGACCTCGA
CCGTTGGGTCGTGATCCAATGGGCGGCTTCATGGGGATGTGGACCAAAGCATTTTTTCAG
GAATGCTTGGGGCGTTTTTTGTAAAACATTCATGTTGCATTTGTCTTTTTTGTTTCTCAA
TGTGTATTTGGAATTTAATTCAAAAGATTTAGGGATTGTACACTCATGTGATGTGAACAT
CCACAATTTTTTTTGGAATTTTTGAAACATTTAGATGCGCATTTTGAAAATTTGGAGCAT
GGGAGCACCAAAATGGATGGGAGCACTAGATATTCTCCTCGC
>MITE_T_11016|chr3A|237631479|237631821|GTAC|25|F579 TSD_IN:yes MITE_LEN:342 TIR_LEN:25 CANDIDATE_ID:MITE_CAND_490576 COMMON_TSD:TA
CTACTCCCTTCTTCCGGTTCACTACTACTCCCTCCTTTCTGGTTTATAGGGCTTATTTCA
ACTTTGTTGTTTTTCCAATTTAAAGGGCTCATCTCCATCTCATTTTTAGTTTTCGAGGCG
CATTAAATCTTTGCATGCAAGAATTAAAAAGGAACACACCAATGCATGTATTGTTCCAAC
TCATCTATTGGCCAAGCATGCATGCATTGAAGTTAATCCAAATTAATGCATGACTTTAAT
TTGAGTAGTTTTGTAAAGTACGGGATACATTCCTCCACTCACAAAATGCCTTGGTTGATG
AGATTTCAAATTTGAGCCCTATAAACCGGAAAGGAGGGAGTA
>MITE_T_11032|chr7A|566151045|566151387|GC|49|F580 TSD_IN:yes MITE_LEN:342 TIR_LEN:49 CANDIDATE_ID:MITE_CAND_493106 COMMON_TSD:TA
TATGTTGTACTCCCTCCTTTCCGGTTTATAGGGCTTATCTCAAAATTTTAGTTTTTCCAT
TTTATAAGGCTCAATTTGGTTGTTCCCCATCACATGTTCAGCCTTCAAGGTGCATTAAAT
CATTGCATACAAGTATTAAGAGAAAATTGACCAATGCATGCACTTTATGCATGCATGCTT
TGCAATTAATGCATTCGTAAACATAATTTTTTGAGGAAAACAAGAGCATTAATTGGGTGC
TTTTGCAAACTACAAAAAATATTCCACCACTCATCATCTACCTTGGTTGGTGAGATTTTT
GAATTGAGCCTTATAAACCAGAAAGAAGGGAGTAGATCAATA
>MITE_T_11049|chr7B|148204584|148204925|TA|28|F581 TSD_IN:yes MITE_LEN:341 TIR_LEN:28 CANDIDATE_ID:MITE_CAND_137210 COMMON_TSD:TA
CTACCGGGTGTAGTTACACCCATTTCTCATATACTACCATGTGGTAGTATATATACTAAT
TTATTATTTTTAGTATGTTCATATACTATATCTAAGATACTCCGAAGCGAGTTATGTGAA
AAAATTACATGTGAGCTTATGTTTTTATCATATTTGTGAAATACGTACATATTTGTACGT
AAAAAAGTGTATGCTCAAAATATAATACATACTACCTAAAAAGTAGTATATATACTATCA
AAACATGTTTATATACTACATATTACACGTAGATATACTCCAATATGATAGATACTACCT
AAAACGTATTAAACAAAAGTGGGAGTAACTACACCCGGTAG
>MITE_T_11057|chr3A|114442024|114442365|TATA|42|F582 TSD_IN:yes MITE_LEN:341 TIR_LEN:42 CANDIDATE_ID:MITE_CAND_226746 COMMON_TSD:TA
CTTCCTCCATTCCTTTATCTAAGGTGTATATTTTTGACACGCCAACCAAGGGAATAAATT
ATAGATACATTAGTACAAAATTGCCCTTGTTAAATTTGTTGATTACTGGCAAGTAAATCA
GTTAGGCTTTGAAAGAAAGAGATATAGACAATCAGGGGAGAGATACTTTCCTTCTTTTCT
TCTTTTTCTATATAGAGAGATGCAGAGACAATCGGGAGAAAGAAATTTTACTCTTTTCTA
TAGGGATAAAATAGAGATTATGAGAAATTAAAAAAAATGCATGTTACATTGTGAAATTTT
ATCAAAAAATAAATGCACCTTGTATAAAGGAACGGAGGGAG
>MITE_T_11070|chr6D|265215744|265216085|AT|15|F583 TSD_IN:yes MITE_LEN:341 TIR_LEN:15 CANDIDATE_ID:MITE_CAND_254002 COMMON_TSD:TA
GTGTGATGTTACTCATACTACTAGTAAGACTAGCCACAATGGGTAGTAACATAGACTAGT
AACATGCCCATGTTACTAGTCTATGTTGCTACCTCTATAGTGGGGAGTAACATTTGTGTG
TGGTAACATGCAACACTTCATTTATTAGGCTATAGACACATCTTGCCTTGATATATATGT
GTGATGTTACTCATACTAGTAGTAACTAGCTATGTTACCACTTTCATCTCTTTCTTCATT
TATTGCATGCCACATCATCTATTTAACCTAGATATGTGTGATGTTACTACCTATGTTACT
CCCACTATGCAGTGGGAGTCACATAGGTAGTAACATCACAC
>MITE_T_11094|chr7B|505474754|505475095|AG|26|F584 TSD_IN:no MITE_LEN:341 TIR_LEN:26 CANDIDATE_ID:MITE_CAND_437732 COMMON_TSD:TAA
TCTGAGGGTGCGTTTGGATCTCAAGCAAGCCTTACTCTAGCCTCGCCCAGCCAGCATAGT
TGTTTGGAGGAGTAGAAAAAAGCTAGCTTTGCCTAGCAAACTAGCCTGCGTGAGCTAGAA
AATCCTTGCCCGGACAGGAGAGCCGATTTGGCTCGTCTCCATCGGCAAGAATTGAACACA
AGCATATTAAGCATGTAACTGCCGCTGTAATCGTGGTTTAGTGGAGGCTAGGCAAATGAA
CCAAACAAGTGGCCTTGCTTGTATGAGCTATGCCTAGAGTGAGCTAGAATCCTATTGCCT
GGCTGGGCATGTTTAGCTAGAGAACCAAACACACTTTCAGA
>MITE_T_11103|chr1A|364749939|364750279|TG|342|F585 TSD_IN:no MITE_LEN:340 TIR_LEN:342 CANDIDATE_ID:MITE_CAND_311713 COMMON_TSD:ATT
AATATTATTGGGCCAATTCCATTTCCCCCCTAACTTTGTCCCGAACTCATCTTTACCCCT
AAATAAAAACAGTGCTCAACTTTGCCCCTCTTCCGTTAGGTGCGCTTATAGAAATTCTCT
TCTGTACATTTTCCGTCCAGTCAAAGGCCTTTGACCGTTGGATTTTTCTACACGCGCACT
TAACGGTCAAAGGCCTTTGACTGGACGGAAAATTTACGGAAGGGTATTTCTATAAACGCA
CTTAACGGAAGAGGGGTAAAGTTGAGCACTGTTTTGATTTAGGGGTAAAGATGAGGCCGG
GACAAAGTTAGGGGGAAAATGTAAATCTCCCAATATTATT
>MITE_T_11126|chr1D|147414672|147415012|AT|45|F586 TSD_IN:yes MITE_LEN:340 TIR_LEN:45 CANDIDATE_ID:MITE_CAND_385992
ATACTCCCTCCGTTCCTTTATATTAGGTGTATTTGTTTTTTGATAAAATTCCACAATGTA
AGGTGCATTTGTTTTAATTCCTCGTAGTTCCATTCTTAGCCCTCCAGAAAAAGGGAAGTA
TCTCTCACCTAATTACATGTATCTCTCCTTGTAGAGTAAACACGGAAACTATATCTCTCT
CGATTGCATGTGTCTCTTTCTTTTTCTATAGCCTAAATGATTTACTTGCCAATAATCAAT
GAATTATACAAGGGTAATTTTGTCCTAAACTGTCTACAATTATGTGCCTTGATCACCGTG
CAAAAAATTATACACCTTACATAAAGGAATGAAGGGAGTA
>MITE_T_11134|chr4B|511028605|511028945|TA|47|F587 TSD_IN:yes MITE_LEN:340 TIR_LEN:47 CANDIDATE_ID:MITE_CAND_430194 COMMON_TSD:TA
CTAGTAGTACTCCCTCCTTTTCGGTTTATAGGGCTTATCTCAAAATTTAAGTTTTTCCAT
TTTATAAGGCTCAATTTGGTTGTTTCCCATCACATGTTCAGATTCCAAGGTGCATTAAAT
CATTGCATGCAAGTATTAAGAGAAAATTGACCAATGCATGTACTTTATGCATGCATGCAT
TGCAATTAATACATTGGTAAACATAACTTTTTGAGGAAAATAAGAGCATTAATTGGGTGC
TTTTGCAAACTACAAAAAGTATTCCACCACTCACCATCTACCTTGGTTGGTGAGATTTTT
GAATTGAGCCCTATAAACCGGAAAGGAGGGAGTACTATAG
>MITE_T_11178|chr3D|176585137|176585477|TA|14|F588 TSD_IN:yes MITE_LEN:340 TIR_LEN:14 CANDIDATE_ID:MITE_CAND_508569 COMMON_TSD:TA
GACCTGGCCATGGGCAGCCTGGCCCGGACGGCTCGACCCGACCCGGCCCGAAAATCCCGG
GCCGGGCTGAGCCCGAACATGCCATCGGGCCGGGCTCGGGCCTACAAATCAAGCCCGCAG
GCAGATCAGGCCGGGCTCGGGCCTGTGAAAAAAATGATTTTTAGTCGTGGTCGGGCCCGG
CCGAGCGGGCCGTGTCAGGCTTTTCCAGGTTTGGGCCGGGCTTGGGCCTGATTTAGTAGG
CCCGGTGGTTAGGCGAGGCCGGGCTCGGGCCTGGGTCTTCAGCACCGGGCTTTTTTTGGC
CCGGCCCGGAGCCCGGCCCAGCCCGAGGTATGGCCAGGTA
>MITE_T_11182|chr3B|591553767|591554107|AAA|45|F589 TSD_IN:no MITE_LEN:340 TIR_LEN:45 CANDIDATE_ID:MITE_CAND_563752 COMMON_TSD:TA
GGACATATACTCCCTCCTTTCCGGTTTATAGGGCTTATATCAAAATTTTAGTTTTTCCAT
TTTATAAGGCTCAATTTGGTTGTTCCCCATCACATGTTCAGATTCCAAGGTGCATTAAAT
CATTGCATGCAAGTATTAAGAGAAAATTGACCAATGCATGTACTTTATGCATGCATGCAT
TGCAATTAATGCATTGGTAAACATAATTTTTTGAGGAAAACAAGAGCATTAATTGGATGC
TTTTGCAAACTACAAAAAGTATTCCACCACTCACCATCTACCTTGGTTGGTGAGATTTTT
GAATTGAGCCCTATAAACCGGAAAGGAAGGAGTATATTCC
>MITE_T_11398|chr3B|745737179|745737973|GG|13|F590 TSD_IN:no MITE_LEN:794 TIR_LEN:13 CANDIDATE_ID:MITE_CAND_244018 COMMON_TSD:AT
TCGGGCCGGGCCTGGGCCCGCTGTTTATGACATTTACTGAAGAGTATAGCTGGCCAAACG
GGCCGTGCTAACTGGGCCGGCCCGGTAGCACGCAGGCCCGACACGACCCAGGCACGGCAC
GGCCCGGGCTAAACGGGCCAGGCCCGGCACGCGGCACGCCATGGGCCGTGCCTGGGCCTG
GAGGCTAGGCACGCAGGCCGGCACGGCACGGCCCGTTTATGTTTTTTTGAAAAATATAAA
TATATATGTCCTATATAAATACCGAATACCCTAATATGTTTAATATTTTCATAGTGCATG
CGTATTTTATTAGTGCTTGAATCTAAGTAGTAGTAGTGTTATAGTGTAGTCTTTGTATTT
TTTATCCTTTTGTAATTATAGAGTATGTCTTGTATTCTTTTATTCTTTTAGATGGGAGTT
TTAATGATGTATATGTGCTAATAAAACTCTAGATTTATCTCACATAATAGTCTACCAGAT
TTTGCAATTTTCTAATTTTTTTGACTTTTTTTTTGCAGTTTTCAGAGGTATTGCGAAGAA
AAAGAAAAAAAATCGCGCCAGACGGCCCAGCGTCCTCCAACGGGCCGGCGTGCCTGGGCG
TGCCGCGTGCCGGCCCATGTAGACTATGTGCCGTGCCTGGGCTGCTAGCTCCCGCCCGTG
GGCCGGCACGGCACGACCCGGTTATTATTCGTGCCGAGATGGGCCGTGCCGTGCCAGGCA
CGTTTACGGCGGGCCGGGCCGGGCCGTGCCGGGCCGGCCCGTTTGGCCAGGTATACTGAA
GAGGCCCGGCCCGA
>MITE_T_11437|chr6D|122732706|122733045|ACT|20|F591 TSD_IN:yes MITE_LEN:339 TIR_LEN:20 CANDIDATE_ID:MITE_CAND_123983 COMMON_TSD:AT
ACTAGACCTGGCCATACCTCAGGCCTGGCCGGGCTTCGGGCCGGGCCTAGCCAAGCCCGA
TGCAAAAAAAACCGGGCCCGGGCCCGGCCCGGGCCGGCCATCGGGCCTGTTTTTTGGGCC
CAAGCCCGGCCCGAACGCAGAAAAGCCCGTCGGGCTCCGGGCCAGCCCGGCCCGACCTTC
AGGAAAGTGCAAAAACGACGGGCCCGGGCCCGGCCCAGCCCGGCCACCGGGCTCAAAATC
TAGGCCTGAGCCCGGCCCGGGAGCAGCGTCGGGCCGGGCCTGGTCGGGCTTTTTCGGGCC
GGGCTGGCCGGGCCGGGCTTCCCATGGCCAGGTATATGT
>MITE_T_11450|chr3D|27062767|27063106|TA|42|F592 TSD_IN:yes MITE_LEN:339 TIR_LEN:42 CANDIDATE_ID:MITE_CAND_235986 COMMON_TSD:TA
TTACTCCCTCCGTTCCTTTATATAAGGTGTATTTGTTTTTTAATAAAATTTCACAATGTA
AGGTGCATTTGTTCTAATTCCTCGTAATTCCGATCTTGGCCCTTCAGAAATAGGAAAGTA
TCTCTCCCCTGATTGCATGTATCTCTTCTTGTAGAGAAAGAAAAGGAAACTATCTCTCTC
TTGATTGTGCGTATCTCTTCCTTTCCTAGCCTAAATGATTTACTAGCCGCTAATCTATGA
ATTAGACAAGGGTAATTTCGTCCTAAATAGTCCATAATTATGTGCCTTGGTTAACGTGCT
AAAAATAATACACCTTAGATAAAGGAATGGAGGGAGTAA
>MITE_T_11550|chr4B|491446578|491446917|ATTC|345|F593 TSD_IN:no MITE_LEN:339 TIR_LEN:345 CANDIDATE_ID:MITE_CAND_413742 COMMON_TSD:AT
AATTATGGGAAAATTTTGTTTTTGCCACTCTAGATTTTGCCAATTTTTCTTATGCCACTC
TAGATTTTCACATTTCATTTTTGCCACCCTTAGTTTTTGACAATTATCACAATTGCCATT
CCCGTGGCAAAAGCAAAATTTTCAGAGTGGCAATTGTGATAATTATCAGAAGCTAAGAGT
GGCAAAAATGAAATAAAATTATTTTGATTTTGCCACAAAATGGCAATTGTGATAATTGTC
AAAAACAAAGAGTGGCAAAAGTGAAATGTCAAAATCTAGAGTGGCATAAGGAAAATTGGC
AAAATCTAGAGTGGCAAAAACAAAATTTTCCCTTTAATT
>MITE_T_11589|chr4B|513872438|513872777|AT|46|F594 TSD_IN:yes MITE_LEN:339 TIR_LEN:46 CANDIDATE_ID:MITE_CAND_432327 COMMON_TSD:TA
GCCACATACTCCCTCCTTTCCGGTTTATAGGGCTTATCTCAAAATTTTAGTTTTTCCATT
TTATAAGGCTCAATTTGGTTGTTTTCCATCACATGTTCAGATTCCAAGGTGCATTAAATC
ATTGCATGCAAGTATTAAGAGAAAATTGACCAATGCATGTACTTTATGCATGCATGCATT
GCAATTAATGCATTGATAAACATAATTTTTTGAGGAAAACAAGAGCATTAATTAGGTGCT
TTTGCAAAACTACAAAAAGTATTACACCACTCACCATCTACCTTGATTGATGAGATTTTT
GAATTGAGCCCTATAAACCGGAAAGGAGGGAGTAGTAGC
>MITE_T_11768|chr1B|440443752|440444091|ATAT|354|F595 TSD_IN:yes MITE_LEN:339 TIR_LEN:354 CANDIDATE_ID:MITE_CAND_592456 COMMON_TSD:ATAT
ATTATAGGGACATTTACATTTGTGCCCCTAACTCGAACCCACTACTCAAATTTGCCCCTA
ATTTTGAAGCATGCTCAAATTTGCCCCTCCGTTGTTAAGTCACTACTCAGAAATGCCCTT
CCGTACAGTACTATAGCACTTTCCATCCAATACTATAGCACTTTCCATCTGCTATAGTAC
ACATGGGCCTCTGACGGTCAAAGGCCTTTGACTGGACGGAAGGGCATTTCTGAGTATTGA
CTTAACGGCAGAGGGGCAAATTTGAGCATGCTTTGAAATTAGGGGCAAATCTGAGTAGGT
GGTTCGAGTTAGGGGCAGAAATGCAAATGGCCCTATATT
>MITE_T_11784|chr7B|313238352|313238690|CTAG|19|F596 TSD_IN:yes MITE_LEN:338 TIR_LEN:19 CANDIDATE_ID:MITE_CAND_274821
ATTATAGGTGGCCATGGGAAGCCCGGCCCGGCCGGCCCGGCCCAAAAAAGCCCGACCCGG
CCCAGCCCGACGCTGCTCCCGGGACGGGCTCGGGCCTAGATTTTGAGCCCGATGGCCGGG
CCGGGCTGGGCTCGGGCCCATCATTTTTGCGATTTCCTATAGGGGCCCAGCCCGAGGCCC
GAGGCCCATCGGGCTTTTATGTGTTCGGGCCGGGATCGGGCTTAAAAACCAGGCCCGATG
GCCAGGCCGGGCCGGGCCATGGCCTGGGTTTTTTTGCCTCGGGCTTGGCTAGGCCCGACC
CGAAGCCCGACTCGGCCCGAGGTTTGGCCAGGTATACT
>MITE_T_11790|chr3B|478517299|478517637|TA|13|F597 TSD_IN:yes MITE_LEN:338 TIR_LEN:13 CANDIDATE_ID:MITE_CAND_405927 COMMON_TSD:TA
CTCCCTCCATCTAGGTGGGTAAGTCATCTTAGGTTGTGCACCGTGACCAAGGAGGAGGGG
AAAACGAGAGACCTTAATGTTTATTTGCTAATTAATAGCATTGCATGCAATGAACTAACC
ACTGCATGTCGTGTTTGGTAGTCTCAAGTCATTAAAAGCATGCACACCCCTCATCTCTTA
TTGATTGATATGTCAAGAAACAAGAAACAAGGTAGAAGTTAATGCACCGCGCCTAAGTGT
TTTGGGATTATTTGGTTTTCGTAAGATGACTTACACACCTAGATGGAGGGAGTACCTGTA
ATTTGAGTTTGTGGCCTTGTATATAAAAATGAAGGGAG
>MITE_T_11811|chr1A|156966251|156966588|TTA|40|F598 TSD_IN:no MITE_LEN:337 TIR_LEN:40 CANDIDATE_ID:MITE_CAND_105466 COMMON_TSD:TAA
GAGCATCTCCAATAGCACGTGTATATTTGAATGTCTATATATTCATATAGACAATGGTCT
AAAAAGATTCCCTCATATACATGTTCAATTTTGCATCAGAACGTCTATATATAGGGACCA
TGACAGGTGGGCCATCGCTGGGGAGAGGAAGAAATCACGACTGCAGCTAAGTTTAGACAA
TGCCTTCACATTGTCCAGGCATGGACATTGTCGAGATCGATTTAGAGGATGTTTATATTT
ACACAACCATATAGACAAGTTGTTGGATGTCTGTTTTAGGCTCACGTCGTGGAAAACGAG
TATAGACATCCATATAGACAAGCTATTGGAGATGCTC
>MITE_T_11817|chr4A|595849069|595849406|TTA|28|F599 TSD_IN:no MITE_LEN:337 TIR_LEN:28 CANDIDATE_ID:MITE_CAND_223967
GGCCTTCTTTGGTTCATAGGATAGGAATTTTAGGCCTCCTTTGGTTTGGAGGAATTTCAT
AGGAATTTTAGAGGATAGGATTCTTATAGGACTTTTTCCTTTAGAGCCCTTTGGTTCATA
GGAATAGATTCCTATTCCTACATAGGATTTGTTCCTATCCTCCACATTTCATAGGAAAAT
AAAAATGAGCCTAGACTCAATGGACAAATTCCTTTGATGTCAACCAAATGACATCTCGTT
TCCTATTCCTACTCATAGGATTTGAGATACATGCCATCTCATTTCCTACAAAATTCCTAT
TCCTATGATAATCCTATCCTATGAACCAAAAGAAGCC
>MITE_T_11830|chr5A|25089574|25089911|TAA|27|F600 TSD_IN:no MITE_LEN:337 TIR_LEN:27 CANDIDATE_ID:MITE_CAND_25416 COMMON_TSD:TTA
GAGCATCTCCAGTAGTATGTGTATATTTGGATATCTATATATTTATATAGACAATGGTCT
AAAAAGATTCTCTCATATACACGTTCAGTTTTGCATCAGAACGTCTATATACAGGGACCA
TGACAGGTGGGCCGTCGCTGAGGAGAGGAAGAAATCATGACTGGAGCTGAGTTTAGACGA
CGTCTTCATATTGTCCAGGCATGGACATTGTCGAGGTCGATTTAGAGGATGTGTATATTG
GGACGACCATATAGACAAGTGGTTGAACGTCTGCTTTGGGCTCACGTTGTGAAAAACGAG
TATAAACATCCATATAGACAAGCTATTGGAGATGCTC
>MITE_T_11834|chr2A|613053032|613053369|TTA|40|F601 TSD_IN:no MITE_LEN:337 TIR_LEN:40 CANDIDATE_ID:MITE_CAND_348408 COMMON_TSD:TTA
AAGTATCTCTAACAGCATATGTATATTTGGATGTCTATATATTTATATAGACAATGGTCT
AAAAAAATTCCTTTATATACACATCCAGTTTTGCATCAGAATGTCTATATACAGGGACCA
TGACAGATGGGCCGTCGCTAGGGAGAGAAAGAAATCATGACTGCAGCTGAGTTTAGACAA
CGCCTTCACATTGTCCAGGCATGGACATTGTCGAGGCCGAATTAGAAAATGTGTATATTT
GGACGATCATATAGACAAGTTGTTGGACGCCTGTTTTGGGCTCACGTCGTGGAAAACGAG
TATAGACATCCATATAGACAAGCTACTGGAGATGCTT
>MITE_T_11839|chr4B|453443687|453444024|TTA|43|F602 TSD_IN:yes MITE_LEN:337 TIR_LEN:43 CANDIDATE_ID:MITE_CAND_381867 COMMON_TSD:TTA
GAGCATATCCAATAGCTTGTCTATATGGATGTCTATACTCGTTTTTCACGACGTGAGCCC
AAAACAGGCGTCCAACAGCTTGTCTATATGGTCGTCCAAATATACACATCCTCTATATCG
ACCTCGACAATGTCCACGCCTGGACAATGTGAAGGCGTTGTCTAAACTCAGTTGCAGTCA
TGAGTTCTTCCTCTCCCCAGCGACGGCCCACCTGTCATGGTCCCTGTATATAGACATTCT
AATGCAAAACTGAACGTGTATATGCGGGAAAAAATTTAGACCATTGTCTATATGATTATA
TAGACATTCAAATATACACATGCTATTGGAGATGCTC
>MITE_T_11882|chr1A|513770724|513771061|TA|45|F603 TSD_IN:yes MITE_LEN:337 TIR_LEN:45 CANDIDATE_ID:MITE_CAND_387312
TTTACTACTCCCTCCTTTTCGGTTTATAAGGCTCAACTCAAAAATCTCACCAACCAAGGT
AGATGATGAGTGGTGGAATATTTTTTGTAGTTTGCAAAAGCACCCAATTAATGCTCTTGT
TTTCCTCAAAAAATTATGTTTACGAATGCATTAATTGCAATGCATGCATGCATAAAGTGC
ATGCATTGGTCAGTTTTCTCTTAATAGTTGCATGCAATGATTTAATGCACCTTAAAGTCT
GAACAAGTGATGGGGAACAACCAAATTGAGCCTTATAAAATGGAAAAACTAAAATTTTGA
GATAAGCCCTATAAACCAAAAAGGAGGGAGTACTACA
>MITE_T_11900|chr3D|326275372|326275709|AA|39|F604 TSD_IN:no MITE_LEN:337 TIR_LEN:39 CANDIDATE_ID:MITE_CAND_442271 COMMON_TSD:AT
ATATTCTCTCTGTTCCTTTATATAAGGTGTATTTATTTTATGATAAAATTCTAAAATGTA
AGGTGCATTTCTTCTAATTCCTCATAATTCCCTTATTAGCCCTCCAGAAAAAGGAAACTA
TCTCTTTCCTGATTGTCTATATCTTTCCTTGTAGCAAAAGAAGGAAAGTATCTCTCTATG
GATTGCATGTATCTCTTACTTTCCTAGACTAACTGATTTATTTGCCACAAACCAACAAAT
TTGCTAAGGGTAATTTTGTACTAACTTGTCTATAATTATGTGCCTTGGTCACCATGCTGA
AAATAATACACCTTACATAAAGGAACAGAGGGAGTAT
>MITE_T_11911|chr2D|598068118|598068455|GT|47|F605 TSD_IN:no MITE_LEN:337 TIR_LEN:47 CANDIDATE_ID:MITE_CAND_570183 COMMON_TSD:TA
AGATCAAAAGAGTGTACTACTCCCTCCATTTTTATATACAGGGCCACTATGGAATATACA
TTTTGCATCTATACAAGGCCACCAACAGTAATCGAGGCAAAATTAATGATATTTTCTCGT
ACTAACAACCTGTTTAATACTTGTATGCATGCAGTCATAATGACAGTCAGCTACTTCCTC
CACTCAGTTTCTTTGCATGCATGTGGAGTATTAATGATCCCACGAAACAAGGAGAAAAGT
TGACTTGTAAAGCAGGCATTAAATTTTACATTGGTACCTGTAATTCAAGTTTGTGGCCTT
GTATACAAAAATGGAGGGAGTACTACATTTTTGTTCT
>MITE_T_12003|chr2B|98312427|98312764|GC|25|F606 TSD_IN:yes MITE_LEN:337 TIR_LEN:25 CANDIDATE_ID:MITE_CAND_59444 COMMON_TSD:TTA
ATATGGATACATATGCCCCATAACAAAAAATAATTTGAGGCATCTACATTTATTTTTTCT
CCCCAATGCAAGCTACCACTAGTGGGCCTCATTAAGAAATAGAAAATAAAGACTTTAGTA
CACATGCATCTCTACTTTTCACTTCAACCTTTTCAGCTTTTGTCACCGGACCACACTTTT
TCTCTTCAAGCACCCGCCTCTTGGAGAGGATCCCGCTTCCCTATCCGAACCTAcTTTATG
TCATATCCGATCCTACGTGGCATGCGAGGCATCACCTTGAGACTATGCATTGTACATGCC
CTTAGGGCATGTACAATGGTGGCATATGGATACACAT
>MITE_T_12027|chr1B|399069492|399069828|AAATG|39|F607 TSD_IN:no MITE_LEN:336 TIR_LEN:39 CANDIDATE_ID:MITE_CAND_110243 COMMON_TSD:TA
TACTCCCTCCGTTCCTTTATGTAAGGTGTATTATTTTTGGCACAGTGACCAAGGCACAGA
ATTATATACATGTTAGGACAAAATTACCCTTGGAAAATTTATTTGTTAGTGGCAAGTAAA
TCAGTTAGTTAAGAAAAGTATGAGATACATGCAATCGACAGAGAGATAGTTTCCTTCTTT
TGCTACAAGGAGAGATACAAACAATCAGGAGAGAGATACTTTCCTTTTTTTGGAGGGCTA
ACAAGGGAATTATGAGTAATTAGAAAAAAATGCACCTTACATTCTGGAATTTTATCAAAA
AACAAATACACCTTATATAAAGAAACGGAGGGAGTA
>MITE_T_12154|chr3D|8886794|8887588|TATT|17|F608 TSD_IN:no MITE_LEN:794 TIR_LEN:17 CANDIDATE_ID:MITE_CAND_264868 COMMON_TSD:TTA
AGAGCATCTCCAACAGAGGCGCTAAAAATAGTCCGTGCTGGAAAAAACGTCAATTTAGCG
CGCGGAGCATCTCCAACAGACGCTGCAAAAGCCAGCATGCTGTAAAATCTATCCAGCGCG
CTGGGAATTTCTGCATCGCACGCGGGATATTTGGTGCGCGGCGTACATCGCGCTGGACAA
TTTAAAGCGCGAAGACGAACTGCTCCGCTTCCTCTGCTCGTCCCGCCTCGAGCTCGCCGC
TGTAGGGGCTGCAGCGCGCCGCGGCCGGCCGCGGCCACTCCTATGCGTTCTCGTCTTTGC
TCATCCTAGCACGGGACGGAGCCGACGCTGCCCTTCTACTCGCCGGCTGCAGCTCGCCGC
CTCGAGTTCGCTGGCTGGGAGCGCGTGCCGGCCGGGAGCCGCCGTTGCCCTTCTGCTAGC
TTGCTCCAACGATTAAGGGAAGCTAGCTAGCTCGCATTTGCGATTCACAGCAAGCTAGCT
CGCGTGCGGTGGCCGGCGGAAGATGATTTGCAAGGTCAGCAAGCTAGCTTGCTTCAACCA
TTGGGGACCCAATTGCGTTTTTGTTTTGATTAGATGGACTTATTTGTAAATGTTTAGGGA
CCTGCTTGTTGTAGATATATTTATGGCGCTTTATTTTTTAGTGCGTTTGCTGGACTGCTG
TGCGCTGTCCTTTGCGCGCTATATTTTTGTGCCTCTGCTGGACTGAATCGGCCACGGCGT
GCTAAAATTACTAAAATGGCGTGCTAAAATTATTTTAGCGCGCCGTTTTCTTGGGCTTCT
GTTGGAGATGCTCT
>MITE_T_12166|chr7D|294126892|294127228|TA|52|F609 TSD_IN:yes MITE_LEN:336 TIR_LEN:52 CANDIDATE_ID:MITE_CAND_295512 COMMON_TSD:TA
CTCCCTCCGTACTGGTGCATTAGTCATGTTACGAAAACCAAATAGTCCCTCCGTCTAGGT
GAATAAGTCATCTTAGGTTGTACACCGTGACCAAGAAGGAGGGGAAAACGAGAGAACTTA
ATGTTTATTTGCTAATTAATAGCATTGCATGCAATGAACTAACCACTGCATGTCGTGTTT
TGTAGTCTTGAGTCATTGTAAACATGCATGCCCCACATCTCTTATTGGTTGATATGTTAA
GAAACAAGAAACAAGGTGGGAGTTAATGCACCGCACCTAAGTGTTTTGGGATTATTTGGT
TTTCGTAAGGTGACTTATACACCTAGACGGAGTGAG
>MITE_T_12178|chr2B|234829517|234829853|GT|57|F610 TSD_IN:no MITE_LEN:336 TIR_LEN:57 CANDIDATE_ID:MITE_CAND_344887 COMMON_TSD:GC
TCACTAGGGATGCGTTTGGTTGAAGGTGTCATATGAATGGGTTGGGACCGTTCAATTTTT
TTGGGATTGAACCATTCAATTCATGTGTTTGGCTGAATATAAGTGGTGAGCTAATTATTT
AGGACGGGACCACCAGTCATGCTCACATAGTCATGCATGCAAAGGGTGGCCATTTGATTC
GACCGATTTGGTTGGGTGGAACGGTTCAGCATCTTCATGGCATATTCTCTTTTTTTGGCT
CGAACCATTCATGTGCTTTATAACCAAACATGTCTATTTTCTGAACGATCCCAACCCATT
CATGATCTCCCTTGCAACCAAACGCACCCTAGATGA
>MITE_T_12404|chr4D|387080629|387080965|CCG|18|F611 TSD_IN:no MITE_LEN:336 TIR_LEN:18 CANDIDATE_ID:MITE_CAND_378220
GAGCACGCGCTCCCGCGCTTGAAAATATTTTTTGAAACATCAAAAAAGTTCCAACAAAAA
TTGTAGGTTGTCTTTGTCACATTCACATGCTACATACAAATTTATAGGCAAAAATACTAA
ACATTTTGGCCTGTGCAAAAAAAAACACACCAAATGTTACCCCAAAATGTCACTCTAAAT
TTGTTTTTTCCATCAGCAAAACACCATTGCTCCGTTTCGCATAAAAAAATTCAAGGATGC
TTGCGCCACTAACACGAACATCTATAAACAAAATTCAGAATATTTTTAAACATTTACTAT
ATTTTTTGTTTACTATTCACGCGGGAGCGCGCGCTC
>MITE_T_12408|chr1A|2314102|2314438|TA|38|F612 TSD_IN:yes MITE_LEN:336 TIR_LEN:38 CANDIDATE_ID:MITE_CAND_405866 COMMON_TSD:TA
CTCCCTCCTTTTCGGTTTATAGGGCTCATCTCAAAATTTTAGTTTTTCAATTTTATAAGG
CTCAATTTGGTTGTTTTCCATCACATGTTCAGATTCCAAGGTGCATTAAATCATTGCATG
CAAGTACTTTATGCATTTTATAAGAGAAAATTGACCAATGCATGTACTTTATACATGCAT
GCATTGCAATTTATGCATTGACAAACATAATTTTTTGAGGAAAACAAGTGCATTAATTAG
GTGCTTTTGCAAAGTACAAAAAGTATTCCACCATTCATCATCTACCTTGGTTGGTGAGAT
TTTTGAATTGAGCACTATAAACCGAAAAGGAGTGAG
>MITE_T_12619|chr3A|165328305|165328641|CA|25|F613 TSD_IN:no MITE_LEN:336 TIR_LEN:25 CANDIDATE_ID:MITE_CAND_446220
AATCTACATACAGCCTGTTTGGTAAATACTTGGGTAAAGAATGGGAGTTTGCACAAGGGT
GTTTATGAAGGGATTAGACATGGGAAGTAGATTTTTACTCCCATTTCCTTGTTTGGCATA
TGATGGGAATTGGCATGGGATAGAACTCTGCTCACGAATTAACAAGGTACCCCCTGGGAA
GAAATTGGTGGGAATTGGCTTTCTCAACTCCCAGTCCCCTTCCCACTTAAACTCCCATTT
CCTCTAATTAAACAGTGGATTTTTAATCTTCTTACCCCTCAACTCCCATTTCCCGTCTCT
AATTCCCCTGAACCAAACACGCTGATAATGTATATT
>MITE_T_12624|chr6B|58416689|58417025|TA|45|F614 TSD_IN:yes MITE_LEN:336 TIR_LEN:45 CANDIDATE_ID:MITE_CAND_60783 COMMON_TSD:TA
TCTACTACTCCCTCCTTTCTGGTTTATAAGGCTCAATTCAAAAATCTCACCAACCAAGGT
AGATGGTGAGTGGTGGAATACTTTTTGTAGTTTGCAAAAGCACCTAATTAATGCTCTTGT
TTTTCTCAAAAAATTATGTTTATCAATGCATTAATTGCAATGCATGCATCCATAAAGTAC
ATGCATTGGTCAATTTTATCTCAATACTTGCATGCAATGATTTAATGCACCTTGGAATCT
GAACATGTGATGGGAAACAACCAAATTGAGCCTTATAAAATGGAAAAACTAAAATTTTGA
GATAAGCCCTATAAACCAGAAAGGAGGGAGTAGTAA
>MITE_T_12705|chr7A|736123339|736123675|CCTGTCCT|13|F615 TSD_IN:no MITE_LEN:336 TIR_LEN:13 CANDIDATE_ID:MITE_CAND_659176
TATACCTGGCCATGGGAAGCCCGGCCCGGCCAGCCCGGCCCGACGCTGCTCTCGGGCCGG
GCTCGGGACTAGATTTTGAGCCCGATGGCCGGGCCGGGCCAGGCCCGGGCCCGTCGTTTT
TGCACTTTTCTGAAGGTCGGGCCGGGCCGGCCCGGAGCCCGACGGGCTTTTACGTGTTCG
GGCCGGGCTCGGGCCCAGAAAACAGGCCCGATGGCCGGGCTCGGGCCCAGAAAACAGGCC
CGATGGCCGGGCTGGGCCCAGGCCTGGGTTTTTTTGCGTCGGGCTTGGCTAGGCCCGGCC
CGAAGCCCGGCCCGGCCCGAGGTATGGCCAGGTATA
>MITE_T_12714|chr7B|26688667|26689002|AT|29|F616 TSD_IN:yes MITE_LEN:335 TIR_LEN:29 CANDIDATE_ID:MITE_CAND_26126 COMMON_TSD:TA
ACTCCCTCCTTTTCGGTTTATTGGGCTCATCTCATTTTCTTGATTTTTTTTCATATTATA
AGTCTTATTTTCACTTCTTTCCACCACATGTTCACATTCCAAGGTGCATTAAATTGATGC
ATGCAAGGATTAAAATAAATCTACCAATGCATATGTAACCATTCCTACTCATTTATTGGT
CATCCATGCATACATTGGAATTAATGCAGATTAAAGTTTGAGTAATTTTGTAAACTATGA
GATACATTCCTCCACCTATAATCTACTCATAAACTAGGAGTGTCTTGGTTGATGAGATTT
CAAATTTAAGCTCTATAAATCGGAAAGGAGGGAGT
>MITE_T_12740|chr3A|17589159|17589494|GAGAGA|14|F617 TSD_IN:no MITE_LEN:335 TIR_LEN:14 CANDIDATE_ID:MITE_CAND_544214
CTATACCTGGCCATACCTCGGGCCGGGCCGGGCTTCGGGCCGGGCCTAGCCAAGCCTGAC
GAAAAAAACCCAGGCCCGAGCCCGGCCCGGCCCAGCCATCGGGCCTATTTTCTGGGCTCG
AGCCCGGCCCGAACACGTAAAAGCCCGTCGGGCTTCGGGCCGGCCCGGCCCGACCTTCAA
AGAAATGCAAAAACGACGGGCCCGGGCCCGGCCCGGTCCGGCCTTCGGGCTCAAAATCTA
GGCCCGAGCCCGGCCCGGGGGCAGCATCGGGCCGGGCCGGGTCGGGCTTTCTCGGGCCGG
GCCGGCCGGGCCGGGCTTCCCATGGCCAGGTATAG
>MITE_T_12753|chr4D|101633136|101633470|TA|43|F618 TSD_IN:yes MITE_LEN:334 TIR_LEN:43 CANDIDATE_ID:MITE_CAND_114089 COMMON_TSD:TA
TAGTAACATACTCCCTCCTTTCCGGTTTATAGGGTTTATCTCAACTTTTTTGTTTTTCCA
ATTAAAGGGCTCATCTCCATCTCATTTTTAATTCCCGAGGCACATTAAATCTTTGCATGC
AAGAATTAAAAAGGAACACACCAATGCATGTAATATTCCTACTCATCTAGTGGCCAAGCA
TGCATGCACTGCAATTAATCCAAATTAATGCATGAGTTTAATTTGGGTAGTTTTGTGAAG
TACGAGATACATTTCTCCACTCACAAAATGCCTTGGTTGATGAGATTTCAGATTTAAGCC
CTATAAACAGGAAAGGAGGGAGTATTTGTTACTC
>MITE_T_12768|chr2B|693399042|693399376|TT|345|F619 TSD_IN:no MITE_LEN:334 TIR_LEN:345 CANDIDATE_ID:MITE_CAND_200298 COMMON_TSD:AT
TAAGGGACATTTACATCTGTGCCCCTAACTCGAACCCACTACTCAGATTTACCCTTAATT
TTGAAGCATGCTCAAATTTGCCCCTCCGCCGTTAAGTCACTACTCAGAAATGCCCTTCCG
TACAGTACTGTAGCACTTTTCATCCAATACTGTAGCACTTTCCGTCTGCTACAGTACACA
TGGGCCTCTGACGGTCAAAGGCCTTTGACTGGACGGAAGGGCATTTCTGAGTAGTGACTT
AACGGCAGAGGGGCAAATTTGAGCATGCTTTGAAATTAGGGGCAAATTTGAGTAGGTGGT
TCGAGTTAGGGGTAGAAATACAAATGGCCCATTA
>MITE_T_12904|chr4D|202263863|202264197|TT|39|F620 TSD_IN:no MITE_LEN:334 TIR_LEN:39 CANDIDATE_ID:MITE_CAND_210064 COMMON_TSD:TA
TCATAAAAAAGTTAGGGCCTCTTTGATTCGTAGGATTTCCAAAACACAAGAATAGGAAAA
ACATGGGATTAGAGTGGAATGTCGTCTTGAATCCTACAGGGTTGTACGAGTGTTTGATTG
TGCATAGAAAAAATGTAGGATTCTTTCAAAGAGGTTTGAGTGGATGGAAAGTTTCCTATG
AAATCTAGTGCAAATAAATCCTATGGAAAAATTCCTATGGTTTACAATCCTACGAATCAA
ACAACAAAGATAGGAAAAATTCCTAAGGACTAGAATCCTCCAAAATTCCTTCGAGAATCC
TTTGAATCAAAGAAGCCCTTAATCTATTTTATGA
>MITE_T_13218|chr6B|229200771|229201105|TAA|17|F621 TSD_IN:no MITE_LEN:334 TIR_LEN:17 CANDIDATE_ID:MITE_CAND_212570 COMMON_TSD:TAA
GAGGGTGCTTGGATACAAGGGACTATTTTTAGTCTGACTAAAAATAGTCTTTTTTAGAGG
CTAAAGTTCCAAGCACCCCTGACTAAAGAGAGGCTAGGACTAGTCTTGAGGCTAAAATCT
TTTAGTCATGGGAAACCTACTAAAATATGTATTAGCTCTCTCTCTCCTCATTTAATTCCT
CTCTTTAGTTCTGGATTAGAGGGTTTGGAGGATAATAAATGCTCAATAACTAGATTTTAG
TCTCTTTAGTATTTGGATCCAAGCATGGGTGAGACTAGCAAGTTTTAGTCTCACTACTTT
TAGTCATGGGACTAAAACGTATCCAAGCATGCTC
>MITE_T_13226|chr3D|382120143|382120477|AA|39|F622 TSD_IN:no MITE_LEN:334 TIR_LEN:39 CANDIDATE_ID:MITE_CAND_222885 COMMON_TSD:TA
TACTCTCTCCATTCCTTTATATAAGGTGCATTTGTTTTTTATAAAATTTCACAATGTAAG
GTGCATTTCTTCTAATTTCTCATAATTCCTTTATTAGCCCTTCAGAAAAAGGGAAAGAAT
CTCTCTCCTGATTGTCTATATCTCTCCTGTAGCAAAAGAAGGAAATTATCTCTCTGTCGA
TTGCATGTATCTTTTACTTTCCTGGACTAACTTATTTACTTGCCACTAACCAACAAATTT
GTCAAGGGTAATTTCGTCCTAACATGTCTATAATTCCGTGCCTTGGTCACCGTGCCAAAA
ATAATACACCTTACATAAAGGAACAGAGGGAGTA
>MITE_T_13236|chr2A|131718701|131719035|TA|14|F623 TSD_IN:yes MITE_LEN:334 TIR_LEN:14 CANDIDATE_ID:MITE_CAND_224881 COMMON_TSD:TTA
AGGGCTCCTTTGATTCAAAGGATTTTCACATGAATTTTAGGCCTCCTTTGGTTCATAGGA
TAGAAATGTTATAAAAATAGAAAAATCATAGGAAGTGAGATGACATGCATCTCAATTCCT
ATAGAGAAAAAGATGTCATTTGATGCATAGGATAGGAATTTTTCCATTGAGTCTTAGCTA
ATGTTTTTTTCCCTTCAAAATGTGAAGGATTGATTCCTATCCTATATGGGAATAGGAATC
CATTCCTACAAACCAAAGGACCTCAAAGGAAATTTTCCTATGCAAATCCTATTCTATAGA
AATCCTATGACATTCCTACAAACAAAGGAGGCCT
>MITE_T_13263|chr6B|258568310|258568644|AA|45|F624 TSD_IN:no MITE_LEN:334 TIR_LEN:45 CANDIDATE_ID:MITE_CAND_237400 COMMON_TSD:TA
ATGTATGTCGCGCCATACTCCCTCCATTCCCTTATACAAGGCCACAAACTCATATTACAG
GTACCAAGATAAAATTTATTGACTTCTTTGCAAGTCAGCTTTTCTTTTCGTTAACCGGGA
TCATTAATACACCACAAGCATGCAACGAATGAATGGGAAGGAAGTGGCTGAGTGTCATTA
TGACTACATGCATGTAAGTATTAAAAAGTTGCTAGTACGAGAAAACATCATTAATTTTTT
CCTTGATTACTGTTGGTGGCCTTGTATTGAGGAAAAATGTATTTTTGATAGTGGCCTTGT
ATAAGGGAATGGAGGGATTATAGAGAGACAACAT
>MITE_T_13281|chr2B|257616999|257617333|ATAT|35|F625 TSD_IN:yes MITE_LEN:334 TIR_LEN:35 CANDIDATE_ID:MITE_CAND_30370 COMMON_TSD:TA
ACTCCCTCCATTCCTTTATATAAGGTGTATTTGTTTTTTGATAAAATTTCACAATGTAAG
GTGCATTTCTTCTAATTCCTCATAATTCCTTTGTTAGACTTCCAGAAAATGGGAAAGTAT
ATGTCTCCTGATTGTCTGTATCTCTTCTTGTAGCAAAAGAAGGAAAGTATCTCTGTGTCG
ATTGCATGTATCTCTTATTTTCCTAGACTAACTGATTTACTTGTCACTAACCAACAAATT
TGCTAAGGGTAATTTCGTCTTAACATGTCTATAATTATGTGACTTGGTCTCCGTGCCGAA
AATAATACACCTTACATAAAGGAACGGAGGGAGT
>MITE_T_13305|chr6A|523577307|523577641|ACT|341|F626 TSD_IN:yes MITE_LEN:334 TIR_LEN:341 CANDIDATE_ID:MITE_CAND_436261
TTAGGGAAAACTTTGTTCTTGCCACTCTAGCTTTTGCCAATTTTGCTTATGCAACTCTAG
AATTGGACATCTCACTTTTGCCACTCTTTGCTTTTGACAATACATCACGAATGCCATTCC
GTGGCAAAACCAATAATTTTTCATTTCACTTTTGCTACTCTTAGCTTTTGACAATGTATC
ACAATTGCCACTCTGAAAATTTTGCTTTTACCGCTGAATGGCAAAAGTGATATATTGTCA
AAAGCTAAGAGTGGAAAAAGTGAAATGTCAAATTTTAGAGTGGCATAAGAAAAATTGGCA
AAAGCTAGAGTGGCAAAAACAAAATTTTCCCTCA
>MITE_T_13312|chr5B|548747080|548747414|TGA|17|F627 TSD_IN:no MITE_LEN:334 TIR_LEN:17 CANDIDATE_ID:MITE_CAND_497187 COMMON_TSD:GC
GAGGGTGCTTGGATACAAGGGACTATTTTTAGTCTGACTAAAAATAGTCTCTTTTAGAGG
CTAAAGTTCCAAGCACCCCTGACTAAAGAGAGGTTAGGACTAGTCTTGAGGCTAAAATCT
TTTAGTCATGGGAAACCTACTAAAATATGTATTAGCTCTCTCTCTCCTCATTTAATTCCT
CTCCTTAGTTCTGGATTGGAGGGTTTGAAGGATAATAAATGCTCAATAACTAGATTTTAG
TCTCTTTAGTATTTGGATCCAAGCATGGGTGAGACTAGCAAGTTTTAGTCCTACTATTTT
TAGTCATGGGACTAAAACGTATCCAAGCATGCTC
>MITE_T_13318|chr6B|62388970|62389725|CCAC|159|F628 TSD_IN:no MITE_LEN:755 TIR_LEN:159 CANDIDATE_ID:MITE_CAND_64306
CGAGGAAATTGACTATTTATTATTAAGTTCATTGGACTTTGATTATAACTACAAAGTTGA
TTTCTTCTTGACAAAAAATGTCTAGGGACTAGATTGTGAGAGATGATTAGTGCTATTGAA
AAAGAAGAAGATCCCGCATACACACGTCGTATACATGTACAAGTATAAGGATGGTGATCG
GCCCATAACTGTCTACATCGGTCCACGCCTCCATCTACCTAGCCGTCGCAACTCATCAGG
CAGCGCCGCCGCCTCCTCGACCCTAGGCAACGAATTCATCATCTGGTGCCCCGGCCGCCA
GCCGCCGGCAAATCAGGTCCCAGCAGTTCCTAACGTTCAGCGAACATCCGACTAGCCGCT
CATAATTCTTCGACGCTGTTTCTAATCTCTCCATTGTCAATAGTAAAAAAACACATAATG
AAAATCGTTGCACCTAAGAAAGGATCGTAGCAAATCCTACAGAAAAATAGGATCGCGACA
TCTAGCACCTAAGAAAGGATTGTAACACATTTTTTTCCTTTCCTGCTCCATAATTTTTCT
CTCTCATGGAGTGATTGATCATTATCTGTTCCATGTGTACTGTGTAGCAATCGATCTGTA
TACGACCTGTGTACAAGTGGGATCTTTTTCATTTTCCCCTAGCACTAATCATCTCTCACG
CTCCAGTCCCTGGTTAACGTTATGTCAAGAAAAAATGAACTTTGTAGTTATAATCAAATT
CCAACGAACTTAATAATAAATAATCAATTTCCTCG
>MITE_T_13324|chr7A|690433972|690434306|CT|34|F629 TSD_IN:no MITE_LEN:334 TIR_LEN:34 CANDIDATE_ID:MITE_CAND_610991 COMMON_TSD:TAA
GCTCTTAGAGCATCTCCAACAGGCGCCCAAAAACTGGGCCGCGCGCTAAAATTCAGGTTT
TTTGGGCGCCGGACAGCTCAAGCAGAAGCTGTAAAACAGTGCGCGCGCAAAAAAGAGTTG
GGCGCACGCTGAAAAACGCTATTAAAAGCTGCAAATTTGAGGCGCCGGATTGCGTGTGCT
TCACAATTTACACTGCGTGTTCTTTTGGGCGCGTATTTTTGGGCATCTGTTAAAGCAATA
TTGGGTCTGTCGCACTAAAAGTGCTCCAGTGGCGCGCTAAAACTATTTTAGGGCACTGAA
TTTTTGTGCACCTGTTGGAGATGCTCTTAGGAGC
>MITE_T_13359|chr7B|703988594|703988928|TTA|17|F630 TSD_IN:no MITE_LEN:334 TIR_LEN:17 CANDIDATE_ID:MITE_CAND_626766 COMMON_TSD:GC
GAGGGTGCTTGGATACAAGGGACTATTTTTAGTCTGACTAAAAATAGTCTTTTTTAGAGG
CTAAAGTTCCAAGCACCCCTGACTAAAGAGAGACTAGGACTAGTCTTGAGGCTAAAATCT
TTTAGTCATGGGAAACCTACTAAAATATGTATTAGCTCTCTCTCTCCTCATTTAATTCCT
CTCCTTAGTTCTGGATTGGAGGGTTTGGAGGATAATAAATGCTCAATAACTAGATTTTAG
TCTCTTTAGTATTTGGATCCAAGCATGGGTGAGACTAGCAAGTTTTAGTCCCACTACTTT
TAGTCATGAGACTAAAACGTATCCAAGCATGCTC
>MITE_T_13421|chr3B|273248588|273248921|TA|29|F631 TSD_IN:yes MITE_LEN:333 TIR_LEN:29 CANDIDATE_ID:MITE_CAND_159025 COMMON_TSD:TA
CTACCTCCGTACGGGTTTACAAGGCCGTTCAGCAGCACAGCCGCGTCCTATTTTTACTAG
GCCGCTTCTCTCGGTTGCTGTTCAACTGATTAAAGGAAATTAATTCCTAGCCGCTGCATG
CGAAGGAGGCTGGCTGCATGCACGCATTTGTCTCGGGCCTAGTACTCTGCCCGCTGCATG
CGTGAAGCTAGCCAATGCAAGGGATATGCGTAGAAGCCAGCAGATGCATGCAGTAATTAA
TAACAACGTGAATCGAGGAGTTTGCATGCGTGTTTGTTTTGCCTTGGTCCTGCGGATTCG
GTCGGCCGGACTAGTAATCCCGGACGGAGGTAG
>MITE_T_13426|chr1A|589094565|589094898|CAC|22|F632 TSD_IN:no MITE_LEN:333 TIR_LEN:22 CANDIDATE_ID:MITE_CAND_176852 COMMON_TSD:TTA
TGGTTCTGACAGCGCGTTTGGTTCGGGAGAATTAGAGAGGGGAAATGAGAGTTGAGGGGT
GAGGAGATTAAAAGTTCACAGTTTAATTAGAGGGAATGAGAGTTTAAGTGAGAAGGGGAA
TGGGAGTTGAGGAAGCCAATTCCCACCTATTTCTTCACAGGGGGTACCCTGTTAATTCGT
GAGCAGAGTTTTATCCCGTGCTAATTCCCACCATATACCAAACAAGGGAATGGGAGTAAA
AGTCAACTTCCCATGACTAATCCCTCCATAAACACCCTGATGCAAACTCCCATTCTCATG
CCCAAGTGTTTACCAAACAGGCTGTGAGTACCA
>MITE_T_13430|chr2B|114181850|114182183|AT|40|F633 TSD_IN:yes MITE_LEN:333 TIR_LEN:40 CANDIDATE_ID:MITE_CAND_309172 COMMON_TSD:TA
ACTCCCTCCATTCCTTTATATAAGGTGTATTTGTTTTTTGATAACATTCCACAATGTAAG
GTGCATTTGTTCTAATTCCTTGTAATTCCCTTTTTAACCTTGCAGAAAAAGGAAAGTATC
TCTCCCCTGATTGCATGTATCTCTCCTTATAGAGAAAAAAGGAAAGTATCTCTCTCCCGA
TTGTGTGTATCTCATCATTTCTTAGCCTAAACGATTTACTTGCCGCTAATCAAAGAATTC
GATAAGGGTAATTTTGTCCTCAATTATCTATAATTATCTGCCTTGGTCACCGCGACAAAA
ATAATACACCTTACATAAAGGAACGGAGGGAGT
>MITE_T_13437|chr5D|90145543|90146298|CCTCGCGAGG|10|F634 TSD_IN:yes MITE_LEN:755 TIR_LEN:10 CANDIDATE_ID:MITE_CAND_92436
TTTGCCCCGCCTTGATATCTCTGCTCCTCGTGAGCCTACCGAGCGTGGCCGCTCCTAGGG
ATGAAAATGGAGTGGAAAGTTTCCGCTTTTCCAGAGGAAAAATGGAAACGGATAGGAAAT
ATGAAAACGGAAATGGAAATTTGCAAAATGGAAATGGAAGTGGAATTTTTTATGCGGAAA
CAGAAACAAAAACGGAACGGTGTTTTCCGGTGGAACAGACACGGAAACGGAACTTTCCGT
TTCCGTGAATATGGAATTTCCGTTTCTACTATAGGCCCGTGGCTACTTTGTAGCCCAATT
ACCAAACAACACACAATGACACAATGAGCAGACTGGATCATTTGAGGACCAACTTTTACT
TCCACACACATTCTCAACTAGACACAACACGGAATTGTCATGTACTATTACAATACTACC
CTATGTTACCAACACAAACATATTATCATGTAGCCATGTTAAAAATTTCTTAAATTTCTT
TGTTTTTTGTGTGTGTTTCTCTATGATTCAAGGGGGTTTTGAGTTCCGGTCAACACACCG
TTCTTTTTTCGTGTCCGCTCTGTATTCGCTCTGTGTCCGTTTCCGGTAGTATTTGTTTCC
GAATTCATTTCCGGGGTTTCCGTATTCATTTCCGCTTCTGCAAAAAAAATATGAAAACAA
ATATGGTAGCACCCGGTTCCATCCGTTTCCGCTCCGTTTTCATCCCTAGCCGCTCCTGAG
GAGGTCTTGTGTCATCCGCCCCGCGAGGCTTGGCC
>MITE_T_13441|chr1A|241355137|241355470|TAG|345|F635 TSD_IN:no MITE_LEN:333 TIR_LEN:345 CANDIDATE_ID:MITE_CAND_325548 COMMON_TSD:AAAAA
ATAGGGCCATTTGCATTTCTGCCCCTAACTCGAACCACCTACTCAGATTTGCCCCTAATT
TCAAAGCATGCTCAAATTTGCCCCTCTGTTGTTAAGTCACTACTCAGAAATGCCCTTCCA
TCCAGTCAAAGGCCTTTGACCGTCAAAGGCCCATGTGTATTGTAGCAGACGGAAAGTGCT
ACAGTATTGGACGGAAAGTGCTACAATACTGTACGGAAGGGCATTTCTGAGTAGTGACTT
CACGGCGGAGGGGTAAATTTGAGCATGCTTCAAAATTAGGGGCAAATCTAAGTAGTGGGT
TCGAGTTAGGGGCATAGATGTAAATGTCCCTAT
>MITE_T_13477|chr5D|437873553|437873886|TTA|20|F636 TSD_IN:no MITE_LEN:333 TIR_LEN:20 CANDIDATE_ID:MITE_CAND_457488
GAGCATCTCCAACAGACGCCCAAAAGATGTCTCATGCGCTAAAAAACATCGTTTTTGTGT
GTTGAAGACAAAAAACAGCGCTCCAGCAGACGTTGTAAAATAGAGAGGGCATAAAAAACT
TTAGCGCGCGGGTGTGCACGCAGGTTGCTGGGCTGCAAATTTGAGGCGCCGGATTGTGCG
CGCGGGCTGCTGCAGGTGGGGCCGCCAAATTGAGCGCCGTGTTTTTGTGCATTTGGAAAA
CCTATTCATCACTCCCGCACGTAAAAAGACTATTTTGACGCTGTAAAAAGAATTATACTG
CGCCGAGGTGAAGTGCGTCTGTTGGAGATGCTC
>MITE_T_13483|chr4B|598914535|598914868|TA|39|F637 TSD_IN:yes MITE_LEN:333 TIR_LEN:39 CANDIDATE_ID:MITE_CAND_507980 COMMON_TSD:TA
CTCCCGCCGTTCTTTTATGTAAGGTGTATTTGTTTTTTGATAAATTTCCACAATGTAAGG
TGCATTTCTTCTAATACCTCACATAATTTTTTTTCTCCCTCTAGAAAAAAGAAAAGTATC
TTTCTCCCGATTGTCTGTATCTCTCATTATAGAGAAAGAAAGAAAGTATATGTCCCCTAA
TTGCCTATATCTCTTTCTTTCAAAGCCTAACTGATTTACTTGCGACTAATCAACAAATTT
GACAAGGGTAATTTTGTATTAATGTATCTATAATTTGTTGCCTTTTCACCGTGCCCAAAA
ATATATACACCTTAGATAAAGAAACGAAGGGAG
>MITE_T_13492|chr3B|354466076|354466409|AT|40|F638 TSD_IN:yes MITE_LEN:333 TIR_LEN:40 CANDIDATE_ID:MITE_CAND_56000 COMMON_TSD:TA
ACTCCCTCCGTTCCTCTATATAAGGTGTATTTGTTTTTTGATAAAATTCCATAATGTAAG
GTGCATTTCTTCTAAATCCTCCTAATTCCCTTTTTAGCCCTCCAGCAAAAGAAAAGTATC
TTTCTCCTGATTGCATGTACCTCTCTTTGTTGCAAAATAAGGAAAGAATCTCTCTCTCGA
TTGTATGTATCTCTTACTTTCCTGCACTCATAGATTTACTTGCCACTAATCAATAAATTT
GCCAAGGGTAATTCTGTCCTAACACCTCTATATTTATGCGCCTTGGTCACCGTGCCAAAA
ATAATACACCTTATATAAAGGAACGGAGGGAGT
>MITE_T_13513|chr4A|552808929|552809261|TAA|15|F639 TSD_IN:no MITE_LEN:332 TIR_LEN:15 CANDIDATE_ID:MITE_CAND_154975 COMMON_TSD:TTA
GGACATGTACAATGGTAGCATATGGATAAATATGTCCTATCCATATGCCCTATGATAAAA
AGTAATTTGAGGCACCTATATTAATTTTTTCTCTCCAGTGCAAGCTATCACTAGTGGGCC
TCATTAAGAAATAGAAAATAAATATTCTAGTACACATGCATCTCTACTTTCCGCTCAACC
TTTTCAGCTTTTGTCACCGGACCATACTTTTTTTCTTCAAGCACCCGCCTCCTGAAGAGG
ATCCCGCTTCCCTATCCGAACCTACTTTACGTCATATCCGATCCTACATGACATGCGAGG
CATCACCTTGAGGCTATGCATTGTACATGCCC
>MITE_T_13526|chr2B|768266690|768267022|TA|39|F640 TSD_IN:yes MITE_LEN:332 TIR_LEN:39 CANDIDATE_ID:MITE_CAND_166040 COMMON_TSD:TA
CTCCCTCCGTTCCTTTATATAAGGTGTATTTGTTTTTTGATAAAATTTCAGAATGTAAGG
TGTATTTCTTCTAATTCCTCTTAATTCCCTCGTTAGCCCTCCAGGAAAATGGAAAGTATA
TCTCTCCCGATTGTCTGTATCTCTCTTTATAGGAATAGACTGAAAATATCTCTCTATTGG
TTGCATGTATCTCTTACTTTTCCAGGCTAACTGATTTACTTGACACTAATCAACAAATTT
GCCAAGGGTAATTTCATCATTACTTGTCTATAATTATGTGCCTTGGTCAGCGTGCCAAAA
ATAATACACCTTAGATATAGGAACGGAGGGAG
>MITE_T_13532|chr2A|46846700|46847032|TA|10|F641 TSD_IN:yes MITE_LEN:332 TIR_LEN:10 CANDIDATE_ID:MITE_CAND_169630
TGACACTACTAAGGCTAGTCATAGTGGGAGTAACATAGGTAGTAACATAGATGCCACATA
AGTAAAAATGTTGATGTGGCAAGTAGTTAATGAGGAGAGAGGCAAATAGAGTAACCTAAT
ATGTTACCATCACATAGCGCTTTCCAATGCAAAATGAGTCTACAAGACAATAAATGAACA
TGTGTATGTTACTACACATATGACACTTCTCACTATAAGGGTGGTAACATAGAGTAGTAA
CGTATGCATGTTACTACTCTAAGTTACTCCCCACTATGACCAGCCTAATATGTTACTTTG
CACTATGAAGATAATAACTTAGACTAGTGTCA
>MITE_T_13541|chr3D|29798602|29798934|CCA|40|F642 TSD_IN:no MITE_LEN:332 TIR_LEN:40 CANDIDATE_ID:MITE_CAND_180986 COMMON_TSD:TA
TACTCCTCCGTTCCTTTATATAAGGTGTATATGTTTTTGATAAAATTTCACAATGTAAGG
TGCATTTCTTCTGATTTCTTATAATCCCTTTTTTACCCCTCCATAATAAAGAAAAGAATC
TCTCTTCTGATTGCATGTATCTCTTTTTCTAGAAAAAGAAGTAAAGTATCTCTCCCTGAT
TGTCAATATCACGTCATTTCGTAGTCTTACTGGTTTACATGCCACCAACCAACAAATTTG
CCAAGGGTAATTAGTCTTAAATTAGCTATAATTTGTTGTCTTGGTCACCGTGCCCAAAAA
AATACACCTTAGATAAAGTAACGGAGGGAGTA
>MITE_T_13545|chr4A|324059403|324059735|AAATA|335|F643 TSD_IN:no MITE_LEN:332 TIR_LEN:335 CANDIDATE_ID:MITE_CAND_368311
ATGGGAAAACTTTGTTTTTGCCACTCTAGCTTTTGCCTATTTTGTCTATGGCACTGTAGA
ATTTGACAATTCACTTTTGCCACTCTTAGTTTTTGACAATACAACACAAATGCCATTCCA
TGGCAAAAGCAATAACTTTTCATTTCACTTTTGCCACTCTTAGATTTTGACAATGTATCA
CAATTGCCACTCTAAAATTATTGCTTTTGCCACGGAATGGCAATTGTGATATATTGTCAA
AAACTAAGAGTGGAAAAAGTGAAATGTCAAATTGTAGAGTGGTATAAGCAAAGTGGTCAA
AAGCTAGAGTGGCAAAAACAAAGTTTTCCCAT
>MITE_T_13555|chr4D|438105194|438105526|CC|37|F644 TSD_IN:no MITE_LEN:332 TIR_LEN:37 CANDIDATE_ID:MITE_CAND_429670
TCCATGGACGGAGCCGGATCGTCTAACTTAGAGAAGGGAAGTCACTATGCTACAATGCTC
GTCTAGTGTAAAATGAAGAAGGAATGTTAGGGACTATTAGCAAGTTATTTACTTTTGGTG
ATTATTGTAGATATAAAAAATCCAAAATTAATTTTATCTCACCATCAACTTCTTTGTATG
TAACTACTATGAATGTACATACTAAATCTGTAATTTAAAAATTAATTTAAGTTATTTTAG
CCTTAATTGTATGGATTAATAGAAGGAAAGTTAGGGTACTGTAGCTTCTCTAACATCCTT
GTGTATGTTAGAGGATCCAGTTCCTCCATGGA
>MITE_T_13568|chr4A|222565249|222565581|TT|33|F645 TSD_IN:no MITE_LEN:332 TIR_LEN:33 CANDIDATE_ID:MITE_CAND_591162 COMMON_TSD:TA
TATTACTCCCTCCATTTTTATATACAAGATCACAAACTCAAATTACAGGTATCAAGACAA
AAATTAATGTTTGCTTTACAAGCCAATTTGTTTTCTTGTTTACGGGGTTAATTAATAGGG
TGCATGCACATTAAAAAAAACTGAGTGGCCGTGGGAGAGGAAGTAGGTGAGTGTTCATTA
TCATCCACTACATGCATGCTAGTAATTAAGTCATGGATTATTAGTATGAGGAAACATCAT
TAATATTTGCCTCGATTATTGTTGGTGGCCTTGTATAGATGCAAAATGTGTTTTTCATAG
TGGTCTTGTATATAAAAATGGAGGGAGTAATA
>MITE_T_13581|chr7B|683227941|683228273|TA|29|F646 TSD_IN:yes MITE_LEN:332 TIR_LEN:29 CANDIDATE_ID:MITE_CAND_605318 COMMON_TSD:TA
CTCTCTCCGTCACGGTTTAGAAGGCGCGCTAGAAAATTCTCTGGGACCAAGGTGGTTAGT
GATTGGTTGTATCACGTACTGAAAAACAACATCGATTGTTAACTATGGTGCCAAATTAGT
GAAGAATTTAATGTGCAGTGTGCCCCACAGCCAGTAAACGAGCAGTTCCAGCGCACGCAG
TGGTGGTCTGGTGGAGACCGACCCCATGCAGCTAGCCCACGCCCACTTAATACGGCCTAA
CTAACTCTGCATTAATTACCAACAGGCCTTAATCCTCTTCTCTGAAAATGAATGAAAACT
GAGGTGCGTCTTCTAAACCGTGACAGAGGGAG
>MITE_T_13585|chr7A|6358261|6358593|ACGCT|337|F647 TSD_IN:no MITE_LEN:332 TIR_LEN:337 CANDIDATE_ID:MITE_CAND_6458 COMMON_TSD:TA
AGGGGAAAACTTTGTTTTTGCCACTCTAGTTTTTGCCCACTTTGCTTATGCCACTCTAGA
ATTTGACATTTCACTTTTGCCACTCTTAGTTTTTGACAATATATCACTTTTGACATTCAG
TGGCAAAAGCAAAATTTTCAGAGTGGCAATTGTGATACATTGTCAAAAGCTAAGAGTGGC
AAAAGTGAAATAAAAAATTATCGGTTTTGCCACGGAATGGCATTTGTGATGTATTATTGA
AAGCAAAGAGTGGCAAAAGTGAGATGTCAAATTCTAGAGTGGCATAAGCAAAATTGGCAA
AAGCTAGAGTGGCAAAAACAAAGTTTTCCCAT
>MITE_T_13678|chr3A|45864509|45864841|TA|25|F648 TSD_IN:yes MITE_LEN:332 TIR_LEN:25 CANDIDATE_ID:MITE_CAND_79857
GGGCATGTTTGGTTCCAATAAGGGCATGTTTGGTTCCAAATAAGTCACCAACTTATAAGT
CGAAAAGTGAAATAAGTGACTTATTTTGCCAAACAGACCCAACTTATAAGTCACCCCAAT
TTATAAGTCATAATTTGCTCCACCCCAACTTAAAACTTATAAGTCACCCCCTTTTGCATG
GGTCCCACCACCTTTACATAAAAAACAAGGTGGGAAGGTGTGGTCAGGTGACTTATAAGT
CAGGTGACAACCAAACAGGCGTGACTTAtAAGTCACTGGTTTTAAGTCACCTGACTTATA
AGTCAGATGACTTATTGAAACCAAACATGCCC
>MITE_T_13697|chr3A|651211550|651211881|TA|38|F649 TSD_IN:yes MITE_LEN:331 TIR_LEN:38 CANDIDATE_ID:MITE_CAND_11436 COMMON_TSD:TA
CTACTTACTACTCCCTCCTTTCCGGTTTATAGGGCTTATCTCATCTTTTTGTTTTTCCAA
TTGATAGTGCTCATCTCCATCTCATTTTTAGTTTCTGAGACACATTTAATCTTTGCACGC
AAGAATTAAAAAGGAACACACCAATGCATGTAATGTTTCTACTTATCTAGTGACCAAGCA
TGCATGCACTGAAATTAATCCAATTTAATGCATGAGTTTAATTGGGGTAGTTTTGTAAAG
TACGAGATACATTCCTCCACTAACAAAATGCCTTGATTGATGAGATTTCAAATTTGAGCC
TTATAAACCGGAAAAGAGGGAGTAGTACTAG
>MITE_T_13754|chr6D|20244099|20244430|CATATG|24|F650 TSD_IN:yes MITE_LEN:331 TIR_LEN:24 CANDIDATE_ID:MITE_CAND_21979 COMMON_TSD:TA
ATACTAATCTATGATACTATGCACTACTCCCTCCGTCCGGTGAAAAGTGTACGTCTAGGA
ATTTTAGGACAAATTATGAAGTGGTGTAAAAAATGCATTGGGAAGGTGCAAGCCACCATC
TCTCACATCTTTAATTACCAAACCCCCAATGAGCTAAGTGCATGTAAAAATTAAGAAGAC
CATGTATAGAATGTTATTGGTCTTGATTACCGTGTGATAAGAGAAAATATTTTAAAGTGC
ATTGAGAAGATAGAAGTAGACTCTTTTGTGAACAAATTTTAAACCCAAACGTACACTCTT
CACCGGACGGAGGGAGTACATAGACTAGTAA
>MITE_T_13765|chr7B|255748631|255748962|TTTT|336|F651 TSD_IN:no MITE_LEN:331 TIR_LEN:336 CANDIDATE_ID:MITE_CAND_228894
ATTGGAAAATTTTGTTTTTGCCACTATATATTTTGCTAATTTTGCTTATGCCACTCTAGA
TTTTGACATTTCACTTTTGCCACTCTTAGTTTTGGACAATTATCACAATTGCCATTCTGT
GGCAAAAGTAAAATAATTTTATTTCATTGTTGCAACTCTTAGGTTTTGACAATTATCACA
ATTGCCATTTTGAAAATTTTGCTTTTGCCACGGTAATGGCAATTGTGATAATTGTCAAAA
ACTAAGAGTGACAAAAGTGAAATGTCAAAACCTATAATGGCATAAGGAAAATTGGCAAAA
TCTGGAGTGGCAAAAACAAAATTTTCCCAAT
>MITE_T_13778|chr2B|400560116|400560447|TA|10|F652 TSD_IN:yes MITE_LEN:331 TIR_LEN:10 CANDIDATE_ID:MITE_CAND_310773 COMMON_TSD:TA
CTCCCTCCATTCATAAATATAAGCCTTTTTAGATACTACTTCCTCCGTCCGGGTTTATTA
GGCCTAAAGACAACTTCTCTTAGACCAAGATGTGTAGTAATTTGCGCACATTAAATTCTT
CCATTTCACTCCCAATGCACTCTCTCACATGCATGCAGCCAATGAAAAAACACACATGAA
GTGTATTAATTTCCCAGACATGGCACCAACAACAATGACTTTCAATGCAACCAATGAAAT
GGTTGCATGCATGCACCTTTCCAAAACGAGGCCTTATAAAAAGGGACATGCTTGTGATGC
TGAGAGGCCTAATAAACCCGGACGGAGGGAG
>MITE_T_13815|chr4A|432489520|432489851|GAAGA|335|F653 TSD_IN:no MITE_LEN:331 TIR_LEN:335 CANDIDATE_ID:MITE_CAND_404731
AAGGGAAAACTTTGTTTTTGCCACTCTAGCTTTCGACCACTTTGCTTATGCCACTCTAGA
ATTTGACATTTCACTTTTGCCACTCTTAGTTTTTAACAATACATCACAATTGCCATTCTG
TGGCAAAAGCAATAACTTTAGAGTGGCAATTGTGATACATTGTCAAAATCTAAGAGTGGC
AAAAGTGAAATGAAAAGTTATGCTTTTGCCACGGAATGACATTTGTGATGTATTGTCAAA
AACTAAGAGTGGCAAAAGTGATATGTCAAATTTTAGAGTGGCATAAGCAAAGCAGGCAAA
AACTAGAGTGGCAAAACCCAAGTTTTCCCTT
>MITE_T_13826|chr4B|494689937|494690268|CT|26|F654 TSD_IN:no MITE_LEN:331 TIR_LEN:26 CANDIDATE_ID:MITE_CAND_416300
CGTGTACACAGTTAGACCTGGCCATCCTCCGGGCCGGGCCTGACCAAGCCCGAGGTAGAA
AACTCAGGCCCGAGCCCGGCCCGGCCCGGCTGTCGGGCCTAGTTTTCAGGCCCAAGCCCG
GCCCATCACAGCAAAAACACGTCGGGCCTCGGGCCTTGGGCCGGGCCTCTTCAGTAAATG
GCATAAACAGTGGGCTCAGGCCCGGCCCGACCTAGTCTTCGGGCTCAAAACCTAGGCCTA
GGCCCGGCCCGGGAGCAGCGTCGGGCCGGGCTTTTTCGGGCCGGGCTGTCCGGGCCGGGC
GGCCCATGGCCAGGACTATACACAGTACACG
>MITE_T_13833|chr7B|482636008|482636339|TA|43|F655 TSD_IN:yes MITE_LEN:331 TIR_LEN:43 CANDIDATE_ID:MITE_CAND_418047 COMMON_TSD:TA
TATACTCCCTCCTTTCCGGTTTATAGGGCTTATCTCAAAATTTTAGTTTTTCCATTTTAT
AAGGCTCAATTTGGTTGTTTCTCATCACATGTTCTGATTACAAGGTGCATTAAATCATTG
CATGCAAGTATTAAGAGAAAATTGACCGATGCATATAATTTATGCATGCATGCATTGCAA
TTAATGCATTGGTAAACATACTTTTTTGAGGAAAACAAGAGCATTAATTGGGTGCTTTTG
CAAACTACAAAAAGTATTCCACCACTCACCATCTATCTTGGTTGGTGAGATTTTTGAATT
GAGCCTTATAAACCGGAAAGGAGGGAGTACA
>MITE_T_13843|chr1A|407524806|407525137|CTCGAG|22|F656 TSD_IN:yes MITE_LEN:331 TIR_LEN:22 CANDIDATE_ID:MITE_CAND_457867 COMMON_TSD:AT
ATTATACCTGGCCATACCTCGGGCCGGGCCGGGCTTCAGGCCGGGCCTAGCCAAGCCCGA
CGCAAAAAAACCCAGGCTCGGGCCCGGCCTGGCTCGGCCATCGGGCCTGTTTTCTGGGCA
CGAGCCTGGCCCGAACATGTAAAAGCCCGTCGAGCTCCGGCCTGGCCTGACCCGACCTTC
AGAAAAGTGAAAAAACGACAAGCTCGGGCCCGGCCCGGCCATCGGGCTCAAAATCTAGGC
CCAAGCCTGGCCCAGGAGCAGCGTCGGGCTAGGCCGGGTCGGGCTTTTTCGGGCCGGGCT
GGCCGGGCCGGGCTTCCCATGGCCAGGTATA
>MITE_T_13853|chr4A|642406219|642406550|TA|34|F657 TSD_IN:yes MITE_LEN:331 TIR_LEN:34 CANDIDATE_ID:MITE_CAND_497003 COMMON_TSD:TA
CTCCCTTCGTCCGGTGAAGAGTGTACATCTAGAAAATTTTAGGACAAATTATGGAGTTGA
GTAAAAAATGCATTGGAAAGGTGCAAGCCACCATCTCTCTCCTCTTTAATTGCACAACCC
CAATGAGCTAAGTGCATGTAGAAATTAAGAAGACCATGTGTAGATTGCTATTGGTCTTGA
TTACCATGTGATAAGAGATAAGTATTTTTTCCTATTGGTCTTGATTATCTCTCTCCTCTT
TAATTGCACAACCCCAATCGGAAGATAGAAGTACACTCTTTTGTGGACAAATTTTGAAGC
TAGATGTATACTCTTCACCGGACGGAGGGAG
>MITE_T_13863|chr6A|599800978|599801309|TT|23|F658 TSD_IN:no MITE_LEN:331 TIR_LEN:23 CANDIDATE_ID:MITE_CAND_505404
TTAGGGCATGTACAATGCATGGCCTCAGGATGATGCCCCGTAGACCACGTAGGATCGGAT
ATCAGGAAAAGTAGATTCACATGAAGCAACGGGATCCTCTGCAGGAGATGGGTGCTTAGA
GAGATAAAAAGTGTGGTCCGGTGCATAAAGCTGAAAAATGTTGAAGTGAAAAGTAGAGAT
GCATGTCTAGTGAAAGTCTTTATTTTCTACTTTTTGATGAGGCCCACTAGTGGTGGCTTG
CATTGGGGAGAAAAAAATCAATGTAGATGCCTCAAACTACTTTTTGTCATGTGACATCTG
TATCCATATGCCATCATTGTACATGCCCTAA
>MITE_T_13867|chr7B|648907708|648908039|TA|31|F659 TSD_IN:yes MITE_LEN:331 TIR_LEN:31 CANDIDATE_ID:MITE_CAND_570138 COMMON_TSD:TA
CTCCCGACGTTCCTTTATATAAGGTGTATTTGGTTTTTGATAAAATTCCACAACGTAAGG
TGCATTTCTTTTATTTCCTCGTAATTCCGTCTTTAGCCCTCCAAAAAAGGAAAGAATCTC
TCCCTCGATTGCATGTATCTCTCATTATATAGAAGAAAAGGAAAGTCTCTTTCCCCTGAT
TGCATGTATCTCTTCCTTTCCAAGGCTAAATGATTTACTTGTCACTAATCAATGATTTAG
TCAAGGTTAATTTCGCCCTAATTTGTGTAAAATTATGTGCCTTGGTCACCGTGCCAAAAA
TTATACACCTTATATAAAGGAATGGAGGGAG
>MITE_T_13875|chr2D|109727555|109727886|ATATGTA|49|F660 TSD_IN:no MITE_LEN:331 TIR_LEN:49 CANDIDATE_ID:MITE_CAND_598131
CGGAACCGGATCCTCTAACATCCTCAAAGGATGTCACGTAAGCTACAGTAACCGTGACAT
CCCTCCTTCACATCCATATGATTAAGCCTAAAATGATTATAATTAATTTTGCAAATTACA
AATCTACTATATATATTTACAAAAATTACGTACAAACAAAATTATGGTGCAATAAAATTA
TTTTTTGATTTATTTTTGTACATACTACAGTAAATCGTGTACACATATTTTTGTACATGC
TACGGTACCCTAACATCCCTTTTTCGTTTTACACACACATTTCACTGTAGCTTCGTGACA
TCCCTTGAAGATGTTAGAGGATCCACTTCCG
>MITE_T_13916|chr3D|469844247|469844577|GATA|340|F661 TSD_IN:no MITE_LEN:330 TIR_LEN:340 CANDIDATE_ID:MITE_CAND_134998 COMMON_TSD:AT
ATGGGAAAATTTTGTTTTTGCCACTCTAGATTTTGCCAATTTTCCTTATGCCACTCTAGA
TTTTGACATTTCACTTTTGCCACTCTTAGTTTTTGACAATTATCATAATTGCCATTCCCG
TGGCAAAAGCAAAATTTTCAGAGTGGCAATTGTGATACATTTCAAAAGCTAAGAGTGGCA
AAAATGAAATAAATTATTTTTCTTTTGCCACGAAATGGCAATTATGATAATTGTCAAAAG
CTAAGAGTGGCAAAAGTGAAATGTCAAAATCTAGAATGGTATAAGGAAAATTGGCAAAAT
CTAGAGTGGCAAAAACAAAATTTTCTCCAT
>MITE_T_14041|chr7A|104030348|104031147|CAAAG|14|F662 TSD_IN:no MITE_LEN:799 TIR_LEN:14 CANDIDATE_ID:MITE_CAND_113143 COMMON_TSD:TAA
GGCCTGTTCTGAAACCATCTAGCTTCTCCAAAACTTTCCATAACCGGCTTCTTGGGTCGC
TTCTTGCTTTAGGTGGTGAACAAAAAAACGTTCTGGAGCTGCAACAGCTTCTCCCATCGC
TTGGATGAGTTGGCAGCCCAGCTGGGGGCTGAAGGCCTGCTGGTTGGCACGTTGGGCTGG
CTGAAGGAGCCCATCTCGGGCGGAACTGCAGACAGGCGGCGTCTTGGCAGGCTTCATGGC
GGCTCTTGGCTCGGGAAGAAGAGAAGGGAAGGGGAAGAAGAGATGGGGCGCGGTTGTCTT
GGTGCTGCTCCTAACTCTGAGGTTCTCTCGGGCGTCAATGGCATCGGGGCTCCGAGCCAT
GGGGTCGCAGTTCTTTGTAGCAGGCGCGACGGGCGGCAGCGACGACGAGATCCGGCGGGA
AACAGCCTTGGATGTCCGGATCTGTAGTTGGAGGCGAGGATCGGGCCGGGGACGGGGGCA
GCCGGGCGTGGCGGCGGTAACGGCGGCGGCAAGGGTTCGAGAGGAGGGACGAGGGAGAGG
GGAGATGTGACGAGTGGGTGCGTGCAGGATCGAGGGAGGAGGAGCTGATCGAAACGTTTT
TTGGGCGGTGGCATTATGGCCGTAAATAACCCGAACTCCAGATTCACTAAAACGTGGAGC
TGGGAATGTCTCACTTTAGAAAAATGAACTACAGCCCATGATAGCTTCTTGGATTTCAGC
TTCATGGAGCTACGACGTTCGGGCTCGCTTCTGGCTGGGAATTAGAGAAGTTTGGAGTTG
GAGGAGTTCAGAACAGGCC
>MITE_T_14045|chr5D|425999199|425999529|GA|30|F663 TSD_IN:no MITE_LEN:330 TIR_LEN:30 CANDIDATE_ID:MITE_CAND_445174 COMMON_TSD:TA
CCTACTCCCTCCTTTTCGGTTTATAAGGCTTATCTTAAAATTTTAGTTTTTCTCGTTTTA
TAAGGCTTAATTTGGTTGTTTCCCATCACATGTTCAGATTTTAAGGTGCATTAAATCATT
GCATGCAAGTATTAAAAAAAATAACCAATGCATGCGCTTTGTGCATGCATGCATTGCAAT
TAATGCATTGGTAAACAAAATTGTTTGAGGAAAACAAGCACATTAATTGATTGGTTTTGC
AAACTACAAAAATTATTCCACCACTCACCATCTACCTTGGTTGGTGAGATTTTTGAATTG
AGCCCTATAAACCGAAAAGGAGGGAGCAGG
>MITE_T_14050|chr7D|534026922|534027252|ACT|45|F664 TSD_IN:yes MITE_LEN:330 TIR_LEN:45 CANDIDATE_ID:MITE_CAND_516758 COMMON_TSD:TA
ACTCCCTCCTTTCTGGTTTATAGGGCTCAATTCAAAAATCTCACCAACCAAGGTAGATGG
TGAGTGGTGGAATACTTTTTGTAATTTGCAAAAGCACCCAATTAATGCTCTTGTTTTCCT
CAAAAATTTATGTTTACCAATGTATTAATTGCAATGCATGCATGCATGCATAAAGTACTT
GCATTGGTCAATTTTCTCTTTAATACTTGCATGCAATTATTTAGTGCACCTTGGAATCTG
AACTTGTGATGGGGAACAACCAAATGGAGCCTTATAAAATGGAAAAACTAAGATTTTGAG
ATAAGCCCTATAAACCGGAAAGGAGGGAGT
>MITE_T_14146|chr7A|726982900|726983230|CAG|39|F665 TSD_IN:no MITE_LEN:330 TIR_LEN:39 CANDIDATE_ID:MITE_CAND_649504 COMMON_TSD:TA
GTACTACCTCCGTCCGGGTTTATTGGGCCTCTGAGCCAAAGCGGCGGAACCAAGATGTCG
TTTGATTTATTTCATAGTAACTGCAGCGGTTCCTCGAAACACAGCGGCCGGCTCCGTTTC
TCACGCCTGCTCTCTTTCCCACGCCTGCATGCACCGAGCACTGTCCAATCCCAGTCCATG
CACGCATGCATGCATGCCCAATTTAATTAGCGCGGCATTAAAGTTCTTGCTTAATAGGCG
TTGTTGAGCTGATTTTTAGACGAGGGGCCTTATAAATTGGAATTGTACTCCGTGGCTCAG
AGGCCCAATAAACCCGGACGGAGGGAGTAC
>MITE_T_14151|chr3B|24919274|24919604|GC|22|F666 TSD_IN:yes MITE_LEN:330 TIR_LEN:22 CANDIDATE_ID:MITE_CAND_674258 COMMON_TSD:TA
GTATTAGGGCATGGCCAATGCATAGCCCCAGGGTGATGCCTCACATGCCATGTAGGATCG
GATGACAGAAAAAGTAGGTTCGGATGGGGAAGCAGGATCCTCTCCAGGAGGCGGGTGCTT
GGAGAGAAAAGTGTGACCCGGAGCATAAAGTTGGAAAAAGTTGAAGTGAAGATGAGGGAT
GCATGTGTAGTGAGATTCACTTTTTATTTTTTGATGAGGCCCAGTAGTAGTAGCCTGCAT
TGGAGAGAAAAAATCAACACATATGCCTCAAATTACTTTTTGTCATGAAGCATCTGTATC
CATATGACATCATTGTACATGCCCTTATTC
>MITE_T_14157|chr7B|77190256|77190586|TTAA|24|F667 TSD_IN:yes MITE_LEN:330 TIR_LEN:24 CANDIDATE_ID:MITE_CAND_73163 COMMON_TSD:TTAATTAA
AGGAACAATTGTATTGGTGCCCCTAGTTGGGTCACGCTCGACTGATTTGCCCCTAGTTTT
TCAACAATTGCGGTTTTGCCCAGCTCACTTCACTTGCCTTGTGTTTTGCCCTTCCGGGGC
GGTTCCGACCAATGAGCAGTCGCCACGTGGCGAACCGTGATTGGTCGGAACCGTCCCGGA
AGGGCAAAAACACAAGGCGAGTGAAGTGAGCTGGGCAACACCACAATTGTTAGAAAACTA
GGGGCAAATCaGTCGAGCGTGACCCAACTAGGGGCACGAATGCAAAAATCCCTTTCTTAA
ATGATTGTCTGCCAAAAAAATTGTTCCATG
>MITE_T_14165|chr4A|126104071|126104400|CAGT|332|F668 TSD_IN:no MITE_LEN:329 TIR_LEN:332 CANDIDATE_ID:MITE_CAND_118094 COMMON_TSD:AT
AGGGACAATTTTGTTTTTGCCACTCTAGATTTTGCCAATTTTCCTTATGCCACTCTAGAT
TTTGACATTTCAGTTTTGCCACTCTTAGATTTTGACAAATATCACAATTGCCATTATGTG
GAAAAAGCAAATTAGTTTTGTTTCACTTTTGCCACTCTAGCTTTTGACAATGTATCACAA
TTGCCACTCTAATTTATTTTGGTTTTGCCATGAAATGGCAATTGTGATAATTGTCAAAAG
CTAAGAGTGGCAAAACTAAAATGTCAAAATCTAGAGTGGCATAACGAAAATTGGTAAAAT
CTAGAGTGGCAAAAACAAAATTTTACCCT
>MITE_T_14182|chr6D|160229432|160229761|TAATCTT|332|F669 TSD_IN:no MITE_LEN:329 TIR_LEN:332 CANDIDATE_ID:MITE_CAND_158728 COMMON_TSD:TTTTAGT
AGGGAAAACTTTGTTTTTGCCACTCTAGCTTTTGACCACTTTGCTTATGCCACTCTAGAA
TTTGACATTTCACTTTTGCTTCTCTTAGTTTTTGACAATACATCACAATTGCCATTCTGT
GGCAAAATCAATAATTTTTGAGTGGCAATTGTGATAATTGCCAAAATCTAAGAGTGGCAA
AAGTGAAACGAAAAACTATTGCTTTTGCCATGAAATGGTATTTGTGATGTATTGTCAAAA
GCTAAGAGTGGCAAAAGTGAAATGTCAAATTCTAGAGTGGCATAACCAAAGTGGGCAAAA
GTTAGAGTGGCAAAAACAAAGTTTTCCCT
>MITE_T_14190|chr7B|178313750|178314079|CTA|31|F670 TSD_IN:no MITE_LEN:329 TIR_LEN:31 CANDIDATE_ID:MITE_CAND_163202 COMMON_TSD:TA
GTACTCCCTTCATTTTTATATACAAGGCCACAAACTCAAATTACAGGTACCAAGATAAAA
ATCAACATGTGCTTTACAAGTCAATTTATTTTCTTGTTTACCGGGTTAATTAATAGGGTG
CATGCACATTAGAAGAAACTGAGTGGTCGTGAGAGAGGAAGTAGATGAGTTTGTCATTAT
CATCCACTACATGCATGCTAGTAATTAAGCCATGGGTTACTAATACGAGGAAACATCATT
AATATTTTTCTCGATTACTGTTGGTGGCCTTGTATAGATGCAAAATGTATTTTTTATAGT
GGACTTGTATACAAAAATGGAGGGAGTAC
>MITE_T_14311|chr5B|302342708|302343037|TA|35|F671 TSD_IN:yes MITE_LEN:329 TIR_LEN:35 CANDIDATE_ID:MITE_CAND_267606 COMMON_TSD:TA
CTACCTCCTTCCTGGTTTATTGGGCCCTTGAGCCAAATTGCAAGGACCAAGAAAGAACAT
ATATAGAGAAATTGGAAATAAATTACCTCTCTAATCACCCCTACTAAATAGGCTTATTTA
CTACCCGTGTGCATGCAATGGCTATTGCACGCATCATGCATGTAGCCTGCATGCATATCC
AATCGAGAAGCCCCATGGGCTTGCTTCCATGGGGGGAGTGTTGGAATCTTGGATGGAGGA
AATAAAGTGACGTGCTTAAATGCAGCGGCCTAATAAAAATGGTACAACCTGTGATAGCTC
ACGGGACTAACAAACTAGGACGGAGGTAG
>MITE_T_14329|chr2A|120109102|120109431|ATAA|334|F672 TSD_IN:no MITE_LEN:329 TIR_LEN:334 CANDIDATE_ID:MITE_CAND_292871
AGGGACAACTTTGTTTTTGCCACTCTAGCTTTTGACCACTTTGCTTATGCCACTCTAGAA
TTTGACATCTCACTTTTGCCACTCTTAGTTTTTGACAATACATCACAATTGCCATTCCCT
GGCAAAAGCAATAATTTTAGAGTGGCAATTGCGATACATTGTCAAAATCTAGAGTGGCAA
AAGTGAAATGAAAAGTTATTGCTTTTGCCACTGAATGGCATTTGTGATGTATTGTCAAAA
ACTAAGAGTGGCAAAAGTGATATGTCAAAATCTAGAGTGGCATAAGCAAAGTAGGAAAAA
TCTAGAGTGGCAAAAACAAAGTTTTCCCT
>MITE_T_14365|chr3D|436092445|436092774|TCCAAAT|336|F673 TSD_IN:no MITE_LEN:329 TIR_LEN:336 CANDIDATE_ID:MITE_CAND_332203
AGGGAAAACTTTGTTTTTGCCACTCTAGCTTTTGTGCACTTTGCTTATGCCACTCTAGGA
TTGAACAATTCACTTTTGCCACTCTTAGCTTTTGACAATATATCAATTTTGCCAATCAGT
GGCAAAAGCAAAATTTTCAGAGTGGTAATTGTGATACATTGCAAAACCTAAGAGTGGCAA
AAGTGAAATGACAAATTATCGTTTTTGCCACTGAATGGCCTTTGTGATGTATTGTCAAAA
GCTAAGAGTGGCAAAAGTGAGATGCCAAATTCTAGAGTGGCATAAGCAAAGTGGACAAAA
ACTAGAGTGGCAAAAACAAAGTTTTCCCT
>MITE_T_14371|chr6A|408052891|408053220|TA|35|F674 TSD_IN:yes MITE_LEN:329 TIR_LEN:35 CANDIDATE_ID:MITE_CAND_338951 COMMON_TSD:TA
GCTGGCAGTCTAAGGCCCTGTTTGGTTCGGCTGTGGATTTCTAAAAGCAGCTGTGAAAAA
TCTGCTGTGGAAAAACAGCTGTGGAAAATCTGATGTGAAAAAGATGTAGGTCATTTGGCA
AACCAGCTGATACAGCTTTTTCAGATTTTGGCCCGCAGCGGAACCAGATTTTGGAAAGCA
CATCCTGGGCTGCTTCCGCTTTTGGTTCAGATTTTGGCAGCGGATTTCTGGAATCGGACT
CTCCTGGGTTCGCCCTTTGGTTCAGATTCTGCTGCGCGGCAGCGGAATCCGTCGATAAAA
GCTGAACCAAACAGGGCCTAAGAATGCAG
>MITE_T_14747|chr3A|666880222|666880551|AT|37|F675 TSD_IN:yes MITE_LEN:329 TIR_LEN:37 CANDIDATE_ID:MITE_CAND_453656 COMMON_TSD:AA
GAGTAGTACTCCCTCCCTTCCGGTTTATAGGGCTCAAATCTCAAATCTCATCAACCAAGG
CATTTGGTGAGTGGAGGAATGTATATCGTACTTTACAAAACTAACCCAATTAAACTCATG
CATTAATTTGGATTAATTACAGTGCATGTATGCTTGGCCACTAGATGAGTAGGAACATTG
CATGCATTGGTGTGTTCCTTTTTAATTCTTGCATGCAAAGATTGAATGCGCATTGGAAAC
TAAAAATGAGATGGAGATGAGCCCTTTAAATTGGAAAAAACCAAAAAGTTGAGATAAGCC
TTATAAACCAAAAAGGAGGGAGTACTCCC
>MITE_T_14837|chr4B|600483433|600483762|CTAGTACTAG|21|F676 TSD_IN:yes MITE_LEN:329 TIR_LEN:21 CANDIDATE_ID:MITE_CAND_509543 COMMON_TSD:TA
TATAGTACTACCTCCGTCCGGGTTTATTAGGTCTCTCAGCATCACAAGCATGTCTCCTTT
TATAAGGCCCCGCTTTGAAAAGGTGCATGCATGCAACCATTTCATTGGTCGCATTGAAAG
CCATTGTTGTTGGTGCCATGGTTGGAAAATTAGTACACTTCATGCGTGCTTTTTCATTGG
TTGCATGCATGTGAGAGTGTGCATTGGGAGTGGAATATAAGAATTAATGTGAGCAAATTA
CTATGTGTCTTGGTCTAAGAGAAGTTGTCTTTAGGCCCAATAAACCCGGACGGAGGGAGT
ACGTACCTTTATAGACTATAGTAGTAGTA
>MITE_T_14841|chr5A|83928252|83928581|ATGCAGGAA|337|F677 TSD_IN:no MITE_LEN:329 TIR_LEN:337 CANDIDATE_ID:MITE_CAND_77535
GGGAAAACTTTGTTTTTGCCACTCTACCTTTTGCCTACTTTGCTTATGCCACTATATAAT
TTGACATATCACTTTTGTCACTCTTAGTTTTGACAATACATCACAAATGTCATTCCATGG
CAAAAGCAATAACTTTTCATTTCACTTTTGCCACTCTTAGGTCTTGATAATGTATCACAA
TTGCCACTTTAAAATTATTGCTTTTGCCACGGAATGGCAATTGTGATGTATTGTCCAAAA
CTAAGAGTGGCAAAAGTGAAATGTCAAATTCTAGAGTGGCATAAGTAAATTTGTCAAAAG
CTAGAGTTTGGAAAAAACAAAGTTTTCCC
>MITE_T_14848|chr1A|583870747|583871501|TT|29|F678 TSD_IN:no MITE_LEN:754 TIR_LEN:29 CANDIDATE_ID:MITE_CAND_416494
TTCTACCATGCACGGGATCTCCCGTGCATTCTAGTGTCCCACCGTATTACCTATGAGGCT
ATGACTTGTAGTTACTCCACCCTATGACCCTACCTGATTGTTCCCCTTCTCATATTTACT
CATGCATTTTAAGTCAGAGTCTGAAATTTTAATACCATCTAGCTTTTGAATGAAAATTTT
GATTTCTTGTTTGTTTGCATATTTGGGGTCCTGAAAAGGAAATCTTTTAAACAAGATCAA
TCATGGATATATTTCCATAATTTTTAAAAGAATTTTATTTTTTAAAATAATTTTAATTTT
TTAAAAGAATTTTGTAACTTGGTGCAACTATAGAATATAAAGCCCATCAAATTACAAAAT
TGTATACGATGTTCTTAATAGAAACAAATTGATATGAATGAGTTCCGCAGACTATATCAT
AGAATTTTACACCATGTTTCATGGAATTTCACCATATTTCGTAAGGTTTTATCATGTTTC
AAAAATTATGAAAAATATATTAAAGAATGATCTTTTTTAAAAGTCCTCGTCACCAGGAAC
ATAAATATGCAAACGAAAGTGAAATCGGGATTTCGGTTCATAAGATAAAATAATTTCAAA
CTTTGAAATCACATGAAAAAGCATGGGTCTAGGGTGCTGCATGGGAGAGGGTGGGTTCAT
TAATGGATGAAATACAACTAGGTCTGCATGCATCCAAATCTCCATCTATATCCAACGGTT
GAGCCATGCACGGGACCTCCCATGCATGGGAGAA
>MITE_T_14852|chr1B|218853957|218854285|TA|39|F679 TSD_IN:yes MITE_LEN:328 TIR_LEN:39 CANDIDATE_ID:MITE_CAND_14913 COMMON_TSD:TA
CTCCCTCCTTTCCGGTTTATAGGGCTTATCTCAAAATTTTAGTTTTTCCATTTTATAAGG
CTCAATTTGGTTGTTTTCCATCACATGTTCAGATTCCAAGGTGCATTAAATCATTGCATG
CAAGTATTAAGAGAAAATTGACCAATGCATGTACTTTATGCATGCATGCATGCATTGCAA
TTAATGCATTGATAAACATAATTTTTTGAGGATAACAAGAGCATTAATTAGGTGCTTTTG
CAAAACTATAAAAAGTATTCCACCACTCGCCATCTATCTTGATTGGTGAGATTTTTGAAT
TGAGCACTATAAACCGGAAAGGAGGGAG
>MITE_T_15879|chr3A|540695302|540695630|GC|20|F680 TSD_IN:yes MITE_LEN:328 TIR_LEN:20 CANDIDATE_ID:MITE_CAND_273652 COMMON_TSD:GC
CCTCATGGCATGTACAGTGGTAGCGTATGGATATAGATGCGCCATGACAAAAAGTAGTTT
GAGGCACCTACATTTATTTTTCTCCAATGCAAGCTATCACTAGTGGGCCTCATTAAAAAA
ATAGAAAATAAAGACTCTAATACAAATGCATCTCTGCTTTTCACTCCAACCTTTTCAGCT
TTTGACACCGGACCACACTTTTTCTCTCCAAGCACCCGCCTCCTACAGAGGATCTCGCTT
CCCTACCGAACCTACTTTACCTGATATCCGATCCTATATGGCATGCGAGGCATCACCTTG
GGGCTATGCATTGTACATGCCCTCATGG
>MITE_T_15885|chr6D|36066684|36067012|TA|45|F681 TSD_IN:yes MITE_LEN:328 TIR_LEN:45 CANDIDATE_ID:MITE_CAND_39317 COMMON_TSD:AT
CTACCTCCATAGTGGGTAGTAACCATGGTTTTCACTTTCAGTGAGATTTCGGTGAAATTC
ATTGAATTTCAGTAATTTCAGCAGACACTGAAATATTACGTTTCGGCCAAAATATTTCAG
CAATTTCAGTATAGCACAACAATTCCAATATTTTTCAAAATATTTTTTAAATTTTTCAAA
TTTTTAATTGAATTCAAGTGAATATTTCGGTCATTTGGCTGAAATGAAAACTGAAATCAC
TGAAATTCACTGAATTTCAGTGATTTCGGTTGGTGCTGAAATTTTTCTGAAACTGAAATT
GAAAACCATGGTAGTAACATAGAGGTAG
>MITE_T_15933|chr2A|60805043|60805371|GGCGGCGTG|33|F682 TSD_IN:no MITE_LEN:328 TIR_LEN:33 CANDIDATE_ID:MITE_CAND_406315
GGAACTGGATCCTCTAATATTAAGAAAAAAAGTTAGAGAAGCTACAATACTCTAACTTTC
CCTGTTTCTATCCATATGATTATGGATAAAACGATTTAAATTAATTTGCAAACTGATGAT
CTACTCTGTACATTTATAGTAATTAGATACAAACAAATTGATGGTGAAACAAaATTAATT
TAAATTATTTATATCTATATAGTAAATACCAAACGTAAACAATCTGTTAACTACCTACTA
GTAGTCTCTAACTTCCCTTCTTTATTTTACACTAGGCTAGCACTATAGCACCGTGACTTT
CCTTCTTTCTGTTAGAGGATCCGGTTCC
>MITE_T_15942|chr4A|455923537|455923865|TAGCTA|10|F683 TSD_IN:yes MITE_LEN:328 TIR_LEN:10 CANDIDATE_ID:MITE_CAND_542630 COMMON_TSD:TTA
TTTCTTGGGATACTTCAGATATCTGTGGTGTAAGAGCATCTCCAATGGTTGTAAGATAGT
TGTTGGTAGACTTTGCCACATAGGATTTTTGATGATGTGTTATACAATAAATGAGGAAAG
AGAGGAAGGTTGTATGTATATGAACCAACACCCCTTATACAAGCTCCAATGTAGAATGAG
AGAGCACCTTATTTATTATCTCACATGCTATTGAGCAAACTAGATACAACCCATTGGAGT
TGTTGTATGTTAAGGTGTTGGTTGATGACATGGCATATTTTACCAACAAGCTAACATACA
GACTGTTGGAGATGCCCTAAGGAATAAA
>MITE_T_15949|chr3D|35442410|35442738|AT|36|F684 TSD_IN:yes MITE_LEN:328 TIR_LEN:36 CANDIDATE_ID:MITE_CAND_580336 COMMON_TSD:TA
GCCACATACTCCCACCTTTCTGTTTTATAGGGCTTATCTCAAATTTTCCATTTTTCCAAT
TTAAAGGGCTCATCTCCATCTCCTTTTGAGATTCCGAGGCGCGTTAAATCTTTGCATGCA
AGAATTAAAAAGGAAATCATCAATGCATGTAATGCTACTACTTATCTAGTGGCCAAGCAT
GCATGCATTGCAATTAATCCCAATTAATGCATCAATTTTGTTTGGATAGTTTTGTAAAGT
ACGAGATATATTCCTCCACTCACCATGTGCCTTGGTTGATGAGATTTCAGATTTGAGCCT
TATAAACCGGAAAGGAGGGAGTAGTAGC
>MITE_T_15965|chr7D|197146359|197146686|GC|54|F685 TSD_IN:yes MITE_LEN:327 TIR_LEN:54 CANDIDATE_ID:MITE_CAND_204716 COMMON_TSD:TAA
CTTAGAGCATCTCCAACAGGCGCATAAAAGTTTCGCGCGCTAAAATAGTTCTAGCGCGCC
ACTGTAGCATTTTTAGCACGTCGGATCCAACATTGGTTTGGCAGATGCCCAAAAACGTGC
ACCCAAAAAAACACGCAGTGCAAATTGTGAAGCGCGCGCAATCCGGCCCTAAAATTTGCA
GCTTCTGATAGCTCTTTTTGCGCGTGCCCAATCCTTTTTTGCGCGTGCACTATTTTACAG
CTTCTGTTGGAGCTGTCCGGCGTCCAGAAAACCCGGATTTTAACGCGCGGAGCAGTTTTT
GTGCGCCTGTTGGAGATGCTTTTAAGT
>MITE_T_15989|chr7D|230901609|230901936|AA|38|F686 TSD_IN:no MITE_LEN:327 TIR_LEN:38 CANDIDATE_ID:MITE_CAND_236522 COMMON_TSD:TA
ATACTCCTTTGTTCCTTTATGTAAGGTGTATTATTTTCGGCAGGGTGACCAAGGCGCATA
ATTACAGATGCGTTAGGACAAAATTACCCCTGGCAAATTTTTTGGTTAGTGGCAAGTAAA
TCATGAGTCGAGGAAAGTAATAGAGACATGCAATCGATAGTTTGCTTCTTTTGATACAAG
GAGAGATACAGAAAATCAAGAAAGAGACACTTTCCTCTTTCTGGAGGGATAAAAAGGGAA
TTATGTGGATTTAGAAGAAATGCACCTTACATTGTGAAATTTTGTCAAAAAAAAAATACA
CCTTATATAAAGGAACATAGGGAGTAT
>MITE_T_15993|chr6A|319592565|319592892|AAACAATAA|334|F687 TSD_IN:no MITE_LEN:327 TIR_LEN:334 CANDIDATE_ID:MITE_CAND_267792
GGGAAAACTTTGTTTTTGCCACTCTAGCTTTTGCCCACTTTGCTTATACCACTCTAGAAT
TTAACATTTCACTTTTGCCACTCTTAGCTTTTGACAATATAGCAATTTTGCCATTCAGTG
ACAAAAGCAAAATTTTCATAGTGGCAATTGTGATACATTGCAAAACCTTAGACTGGCAAA
AGTGAACTGAAAAATTATCATTTTTGCCACTAAATGGCATTTGTGATGTATTGTCAAAAG
CTAAGAGTGGCAAAAGTAAGATGTCAAATTCTAGAGTGGCATAAGCAAAGTGGGCAAAAA
TTAGAGTGGCAAAAACAAAGTTTTCCC
>MITE_T_16006|chr3B|755478473|755478800|AC|35|F688 TSD_IN:no MITE_LEN:327 TIR_LEN:35 CANDIDATE_ID:MITE_CAND_301560
ATTAACTTTAAGGGCCTCTTTGATTCATAGGATTCTGAAAACACGGGAATAGAAAAAACA
TAGGATTGGAATGTCATGCTCATCTCCATCCTATAGGATTTTGGGTTGTTTGATTGCATC
ATAGGAAAAACAAAGGATTCCTTCAAAGAGGTTTGAGTGGATGCTAGAAATCCTATTGGA
AGTAGTACAAAGAAATCCTTAGGAAAAATTCCTGTAGGATTCAATCCTTTGAATCAAACA
GCCAACATAGGAAAAAATCCTAAGGATTATGATCCTCCAAAATTCCTATGTAAATCCTTT
GAATCAAAGGAGCCCTAAGAGTTCAAT
>MITE_T_16018|chr5B|31903162|31903489|GCC|21|F689 TSD_IN:yes MITE_LEN:327 TIR_LEN:21 CANDIDATE_ID:MITE_CAND_33535 COMMON_TSD:TAA
TAAGAGCATGTACAATGGTGGCATATGGATACATATGCCCCATGACAAAAAGTAATTTGA
GGCATCTGCATTTATTTTTTTCTCCCCAATGCAAGCTACCACTAGTGGGCCTCATTAAAA
AATAGAAAATAAAGATTCTAGTACACATGCATCTATACTTTTTACTCCAACCTTTTTAGC
TTTTGTCACCGGACCACACTTTTTCTCTTCAAGCACCCGCCTCCTGGAGAGGATCCCTCT
TCCCTATCCGAACCTACTTTACGTCATATCCGATCTTACATGGCATACGAGGCATCACCT
TGAGGCTATGCATTGTACATGCCCTAA
>MITE_T_16049|chr4B|545235797|545236124|TA|35|F690 TSD_IN:yes MITE_LEN:327 TIR_LEN:35 CANDIDATE_ID:MITE_CAND_459512 COMMON_TSD:TAA
ATCTTAAGAGCATCTCCAACAGCCGCACAAAAATTCTGCGCCCAATAAAAGTTATAGCGC
TCCACTGTAGTACATTTAATGTGCCGGGACCAACATTGCTTTAGCAGACACCAAAAACGC
GCGCCAAAAAAAGTACGCAGTGTAAATTTTGAAGCGCGCGCAATCCGGATCCCAAAATAT
GCTACGCGCGATAGCGTTTTAGCGCGTGCGCAAATTTTTTTAGCGCGCGCAATATTTTAC
AGCATCAGTTGGAGCTGTTCGGCGCAAAAAACGAGTTTTTAGCGCGCGGGGCTCTTTTTG
GGCGTCTGTTGGAGATGCTCTAAGGAT
>MITE_T_16063|chr1B|348250653|348250980|GGA|24|F691 TSD_IN:no MITE_LEN:327 TIR_LEN:24 CANDIDATE_ID:MITE_CAND_5079 COMMON_TSD:GGA
CTCCATTTTTGTATACAAGGCCACAAACCCATATTACAGGTACCAAGGAAAAATTAATGT
CTTCTAACTCAATGTTGCAAGCCACCTTATTTCCTTGTTTGCCATGTAAATTAATGTGTA
TTCTTCTCTTTCATGCACATCAAGCCAATGCCCACACCCCCGCATGCATGCAGGGGATAA
TTAGTGTCCTCCTTTGCTATAATTAATGTCCTCCTTTGCTAGTAGTACTACGAGGCAAAC
ACCATTAATATTGCATCAATTAGTGTTAGTGGCCTTGTATATCTGCAAATTGTAATTTTG
ATAGTGGCCTTGCATATAAAAATGGAG
>MITE_T_16419|chr5D|542620150|542620477|GC|10|F692 TSD_IN:yes MITE_LEN:327 TIR_LEN:10 CANDIDATE_ID:MITE_CAND_565370 COMMON_TSD:TAA
TTAGCAAGACTAGCCACAATGGGTAGTAACATAGAGTAGTAACATGCCCATGTTACTACT
CTATGTTACTACCTCTATAGTGGGGAGTAACATATGTGTGGTAACATGCAACACTTTATT
TATTATGCTATAGACTCATCTTGTCTTGATATGTGTGATGTTACTCATACTAGTAGTAAC
TAGCTATGTTACTACATGACTCTTTCTTCACTTATTGCTTGCCACATCATCTATTTTATC
TAGATATGTGTGATGTTACTATTTATGTTACTCCCATTGTGGGAAGTCTAAGCTAAGCAC
TTATGCATTGGGAAGTATAGTTGCTAA
>MITE_T_16426|chr3D|273565540|273565867|AAAGTAAAA|334|F693 TSD_IN:no MITE_LEN:327 TIR_LEN:334 CANDIDATE_ID:MITE_CAND_601948
GGGAAAACTTTGTTTTTGCCACTCTAGCTTTTTCCCACTTTGCTTATGCCACTCTATAAT
TTTACATTTCACTTTTGCCACTCTTAGATTTTGACAATATATCACTTTTGCCATTCCGTG
GCAAAAGCAAAATTTTCAGAGTGGCAATTGTGATACATTGCAAAAGCTAAGAGTGGCAAA
AGTGAAATGAAAATTTATCATTTTTGTCACGGAATGGCACTTGTGATGTATTGTCAAAAG
TTAAGAGTGGCAAAAGTGAGATGTCAAATTCTAGAGTGGCATAAGCAAAGTGGGCAAAAA
CTAGAGTGGAAAAAACAAAGTTTTCCC
>MITE_T_16431|chr6B|141532266|141532592|TT|38|F694 TSD_IN:no MITE_LEN:326 TIR_LEN:38 CANDIDATE_ID:MITE_CAND_136134 COMMON_TSD:TA
TACTCCCTCCTTTCCGGTTTATAGGGCTTATCTCAAAATTTTAGATTTCCCATTTTACAT
GTCTCAATTTGATTGTTTCCCATCACATGTTCAGATTTCAAGGTGCATTAAATCATTGCA
TGCGATGATTAAGAGAAAGTTGACCAATGTATATACTTTATTCATGCATGCATTGCAATT
AATGCATTGGAAACACAATTTTGTGAAGAAAATGGGCACACTAATTGAGTGCTTTTGCAA
ACTACAAAAATTATTCCACCACTCATCATCTACCTTGGTTGGTGAGATTTTTGAATTGAG
CCCTATAAATCAGAAAGGAGGTAGTA
>MITE_T_16442|chr4A|19755038|19755364|AGT|23|F695 TSD_IN:no MITE_LEN:326 TIR_LEN:23 CANDIDATE_ID:MITE_CAND_227369 COMMON_TSD:AGT
ACTCCCTCCTTTCCGGTTTATAGGACTTATCTCAAAATTTTTGTTTTTCCATTTTATAAG
GCCCAATTTGGTTGTTCCCCATCACATGTTCAGACTTCAAGGTGCATTAAATCATTGCAT
GCAAGTATTAAGAGAAAACTAACCAATGCATGCACTTTATGCATGCATGCATTGCAATTA
ATGCATTCGTAAACATAATTTTTTTGAGGAAAACAAGAGCATTAATTGGGTGCTTTTGCA
AACTACAAAAAATATTCCACCACTCATCATCTACCTTGGTTGGTGAGATTTTTTAATTGA
GCCTTATAAACCGGAAAGGAGGGAGT
>MITE_T_16464|chr6B|25945785|25946111|AA|329|F696 TSD_IN:no MITE_LEN:326 TIR_LEN:329 CANDIDATE_ID:MITE_CAND_28027 COMMON_TSD:AT
GGGAAAATTTTGTTTTTGCCACTCTAGATTTTGCCAATTTTCCTTATGCCACTCTAGATT
TTGACATTTCACTTTTGCCACTCTTAGTTTTTGATAATTATCACAATTACCATTTTGTGG
CAAAAGCAAAATAATTATATTTTCTTTTTGCCACTCTTAGATTTTGACAATTATCACAAT
TGCCACTCTGAAAATTTTGCTTTTGACACGGGAATGGCAATTGTGATAATTGTCAAAAAC
TAAGAGTGGCAAAAGTGAAATGTCAAAATCTGGAATGGCATAAGGAAAACTGGCAAAATC
TAGAGTGGCAAAAACAAAATTTTCCC
>MITE_T_16516|chr4A|92300346|92300672|AGT|38|F697 TSD_IN:no MITE_LEN:326 TIR_LEN:38 CANDIDATE_ID:MITE_CAND_328665 COMMON_TSD:TA
ACTCCCTCCTTTTCGGTTTATAGGGCTTATCTCAAAATTTTAGTTTTTCCATTTTATGAG
GCTCAATTTGGTTGTTCCCCATCACATGTTCAGACTTCAAGGTGCATTAAATCATTGCAT
GCAAGTATTAAGAGAAAAACTGACCAATGCATGCACTTTATGCATGCATGTATTGCAATT
AATGCATTCGTAAACATAATTTTTTGAGGAAAACAAGAGCATTAATTGGATGCTTTTGCA
AACTACAAAAATTATTCGACCACTCATCATTTACCTTGGTTGGTGAGATTTTTGAATTGA
GCCTTATAAACCGGAAAGGAGGGAGT
>MITE_T_16520|chr1A|57137975|57138301|AAA|38|F698 TSD_IN:no MITE_LEN:326 TIR_LEN:38 CANDIDATE_ID:MITE_CAND_36866 COMMON_TSD:TTA
AAAAACACTACGGGCTTCTTTGATTCAAAGGAATTTTATAGGATTTCTGGAGGATTGAAG
TCCTTAGGATTTTTTCCTATATTGGTCCTTTGATTCATAGGATTGGATCCCATAGGAATT
TTTCCTATGGAATCTTTTGTACTACATTTCATAGGAAATTTAACATCCACTCCAACCTCT
TTTTACACTTCCTTTGTTTTTCCCGTGGCATCAAACAATCATTGCTAATTCTATAGGATT
CAAATGGGCATGCCACTCCAATCCCACACTTTTCCTTTTCCTACGTTTTCAAAATCCTAC
GAATCAAAGAGGCCCTACGTGTTTTT
>MITE_T_16533|chr2D|137964951|137965277|AT|37|F699 TSD_IN:yes MITE_LEN:326 TIR_LEN:37 CANDIDATE_ID:MITE_CAND_39929 COMMON_TSD:TA
AAAATAAGTTATGGGCTTCTTTGATTCAAAGGATTCTCAAAGGAATTTGGGAGCATTCTA
ATCCTTAGGAATTTTTTCTATCTTGGTTGTTTGATTCGTAGGATTGTAAACCATAGAAAT
TTTTCCATAGGATTCATTTGCACTAGATTACATAGGAAACATCCCATCCACTCAAACCAC
TTTGAAAGAATCCTGCGTTTTTTCTACGCACAATCAAACACTCGTACAATCCTGTAGGAT
TCAAGACGACTTTCCACTCTAATCCCATGTTTTTCCTATTCCCGCGTTTTGGAAATCCTA
CGAATCAAAGAGGACCTAGCTTTTTT
>MITE_T_16582|chr2B|181755720|181756046|TA|24|F700 TSD_IN:yes MITE_LEN:326 TIR_LEN:24 CANDIDATE_ID:MITE_CAND_434262 COMMON_TSD:TA
CGACTCCCTCCGTTCCTAAATACTCCCTCTGTTCCTAAATATTTGTCTTTCTAGAGATTT
CAACAAGTGACTACATACAGAGCAAAATGAGTGAATCTACACTCTAAAATATGTCGACAT
ACATCCGTATGTGGTAGTTTATTTGAAATCTCTAAAAAGACAAATATTTAGGAACGGAGG
GAGTATAAGTCTTTGGAGAGATTTCACTATGGACCACATACGGAGAAAAATGAGTGAATC
TACACATAAAATGCATCTATATACATCCGTATGTGGTCCACAGTGAAATATCTACAAAGA
CTTATATTTAGGAACGGAGGGAGTAG
>MITE_T_16590|chr4B|46959783|46960109|TA|38|F701 TSD_IN:yes MITE_LEN:326 TIR_LEN:38 CANDIDATE_ID:MITE_CAND_47476 COMMON_TSD:TA
CTCCCTCCTTTTCGGTTTATAGGGCTTAATTCAAAAATCTCACCAACCAAAGTAGTAGAT
GGTGAGTGGTGGAATATTTTTTGTAGTTTGCAAAAGCACCCAATTAATGCTCTTGTTTTT
CTCAAAAAATTATGTTTATCAATGCATTAATTGCAATACATGTATGTATAAAGTACATGC
ATTGATCAATTTTCTCTTAATACTTGCATGTAATGATTTAATGCACCTTGGAATCTGAAT
ATGTGATGGGGAACAACCAAATTGACCCTTATAAAATGAAAAAACTAAAATTTTGAGATA
AGCCTTATAAACCGGAAAGTAGGGAG
>MITE_T_16594|chr5B|528378882|528379208|TA|11|F702 TSD_IN:yes MITE_LEN:326 TIR_LEN:11 CANDIDATE_ID:MITE_CAND_476003 COMMON_TSD:TTA
TGTTACTACCCTTAGACTAGCCACAATGGGTAGTAACATAGAGTAGTAACATGGGCATGT
TACTACTCTATGTTACTACCTCTACAATGGGGAGTAACATATGTGTAGTAACATGCAACA
CTTCATTTATTAGGCTATAGACTCATCTTGCCTTGATACGTGTGATGTTACTCATACTAG
TAGTAACTAGCTATGTTACCACATACCTCTCTTTCTTCATTTATTGCTTGCCACATCATC
TATTTTATCTAGATATGTGTGATGTTACTACCTATGTTACTCCCATTGTGGGTAGTATAG
TGGGAAGTGTCATATGTGTAGTAACA
>MITE_T_16606|chr6B|617404042|617404368|TA|18|F703 TSD_IN:yes MITE_LEN:326 TIR_LEN:18 CANDIDATE_ID:MITE_CAND_538341 COMMON_TSD:TA
CTACTCCCTCCGTTTACTCCTCGTCCCTACTACTCCCTCCGTCTAGGTGAGTAAGTCATC
TTAGGTTGTGCACCGTGACCAAGGAGGAGGGGAAAATGAGAAAACTTAATGTTCATTTGC
TAATTAATAGCATTGCATGCAATGAACTAACCACTGCATGTCATGTTTGGTAGTCTCAAG
TCATTAAAAGCATGGACACCCCGCATCTCTTATTGGTTGATATGTCAAGAAACAAGAAAC
AAGGTAGAATTTAATGCATCATGCCTAAGTGTTTGGGATTATTTGGTTTTCGTAAGATGA
CTTACACACCTAGACGGAGGGAGTAG
>MITE_T_16612|chr3B|11551809|11552135|ATAT|28|F704 TSD_IN:yes MITE_LEN:326 TIR_LEN:28 CANDIDATE_ID:MITE_CAND_6183 COMMON_TSD:TTA
AGTAGTCTCAGGCCTCCTTTGGTTTGGAGGAATTTTGCAGGATTTTCATAGGATAGGATT
TCTATAGGAAAAATTCCTTCAGAGCTCTTTGGTTTGTAGGAATGAAATCCTATTTCTATG
GAGGAATTCTTCCTATCCTCCATATTTCATAGGAAAACAAACATTAGCCTAGACTCAATG
GAAAAAAATCCTATGGTGTGAATCAAAGGGCATCTCTTTTTCTATTCCTATGCATAGGAT
TTGAGATGCATGTCATCTCATTTCCTATGACTTTCCTATTCCTATGATTTTCCAATCCTA
TGAACCAAAGGAGGCCTCAGTGGACT
>MITE_T_16628|chr6A|124772007|124772332|ACT|38|F705 TSD_IN:no MITE_LEN:325 TIR_LEN:38 CANDIDATE_ID:MITE_CAND_116252 COMMON_TSD:TA
ACTCCCTCCTTTCCGGTTTATAAGGCTCAATTCAAAAATCTCACCAACCAAGGTAGATGA
TGAGTGGTGGAATATTTTTTGTAGTTTGCAAAAGCACCCAATTAATGCTCTTGTTTTCCT
CAAAAACTTATGTTTATGAATGCATTAATTATAATGCATGCATGCATAAAGTGCATGCAT
TGGTCAGTTTTCTCTTAATACTTGCATGCAATGATTTAATGCATCTTGAAGTCTGAACAT
GTGATGGGGAACAACCAAATTGATTCTTATAAAATGGAAAAACTAAAATTTTGAGATAAG
CCCTATAAACCGGAAAGGAGGGAGT
>MITE_T_16658|chr4A|447382517|447382842|AT|39|F706 TSD_IN:yes MITE_LEN:325 TIR_LEN:39 CANDIDATE_ID:MITE_CAND_127282 COMMON_TSD:TA
ACTCCCTCCTTTCCGGTTTATAGGGCTTATCTCAAAATTTTAGTTTTTCCATTTTATAAG
GCTCAATTTGGTTGTTTCTCATCACATGTTCAGACTTCAAGGTGCATTAAATCATTGCAT
GCAAGTATTAATAGAAAACTGACCAATGCATGCACTTTATGCATGCATGCATTGCAATTA
ATGCATTCGTAAACATAATTTTTTGAGGAAAACAAAAGCATTAATTGGGGGCTTTTGCAA
ACTACAAAAAATATTCCACCACTCATCATCTACCTTGGTTGGTGAGATTTTTGAATTGAG
CCTTATAAACTGGAAAGGAGGGAGT
>MITE_T_16694|chr5D|12607904|12608229|AT|44|F707 TSD_IN:yes MITE_LEN:325 TIR_LEN:44 CANDIDATE_ID:MITE_CAND_12982 COMMON_TSD:TA
ACTACCTCATTTCCGGTTTATAGGGCTCAATTCAAAAATCTCACCAACCAAGGTGGATGA
TGAGTGATGGAATAATTTTCGTGGTTTGTAAAAGCACTCAATTAATGCGTTCGTTTTCCT
CAAAGAATTGTGTTTACCAGTGCATTAATTGCAATGCATGCATGCATGAAGTACATGCAT
TGGTCAAGTTTCTCATAATCCTTGCATGCAATGAATTAATGCATCTTGAAATCTGAGCAT
GTGATGGGGAACAATCAAATTGAGACTTATAAAACGAGAAACCGAAATTTTTGAGATAAG
CCCTATAAACCGGGAAGGAGGGAGT
>MITE_T_16719|chr3D|553042924|553043249|GC|20|F708 TSD_IN:yes MITE_LEN:325 TIR_LEN:20 CANDIDATE_ID:MITE_CAND_133830 COMMON_TSD:TAA
TTAGAGCATCTTCAACAGAGGCGCAAAAATATTGAGCGCTAAAATAGTTTTACAGCGTCA
CTGTAGCACTTTTAGTGCGCCGTGGCCAACATTGGTTTTCCACATGCCCAAAACGCGCGC
CAAAAAAACACGTAGTGCAAATTATGAAGCGCGCGTGGTCCGGCGCTCAACATTTGCAGC
GTGTGATAGCGCTTTTAAGCGTGTGTGTTAAATTCTTTTGCACATGCACTATTTTGCAGC
ATCTGTTGGAGCCTCTCTGGTACCCAAAAAAGGACGGTTTTTAGCGTGCGGAGCAGTTTT
TGGACGCCTGTTGGAGATGCTCTTA
>MITE_T_16738|chr6D|304697906|304698231|ATT|38|F709 TSD_IN:no MITE_LEN:325 TIR_LEN:38 CANDIDATE_ID:MITE_CAND_291318 COMMON_TSD:TA
ACTCCCTCCTTTCCAGTTTATAAGGCTTATCTCAAAATTTTAGTTTTTCCATTTTATAAG
GCTCAATTTGGTTGTTCCCCATCACATGTTCAGATTCCAAGGTGCATTAAATCATTGCAT
GCAAGTATTAAGAGAAAATTGACCAATGCATGTAATTTATGCATGCATGCATTGCAATTA
ATGCATTGGTAAACATACTTTTTTGAGGAAAACAAGAACATTAATTGGGTGCTTTTGCAA
ACTACAAAAAGTATTCCACCACTCACCATCTATCTTGGTTGGTGAGATTTTTGAATTGAG
CCTTATAAACCGGAAAGGAGGGAGT
>MITE_T_16776|chr5A|361644677|361645002|ACT|38|F710 TSD_IN:no MITE_LEN:325 TIR_LEN:38 CANDIDATE_ID:MITE_CAND_296508 COMMON_TSD:TA
ACTCCCTCCTTTCCGGTTTATAAGGCTCAATTCAAAAATCTCACCAACCAAGGTAGATGA
TGAGTGGTGGAATATTTTTTGTAGTTTGCAAAAGCACCCAATTAATGCTCTTGTTTTCCT
CAAAAAATTATGTTTACGAATGCATTAATTGCAATGCATGCATGCATAAAGTGCATGCAT
TGGTCAGTTTTCTCTTAATACTTGCATGCAATGATTTACTGCACCTTGAAGTCTAAACAT
GTGATGGGGAACAACCAAATTGAGCCTTAAAAAATGGAAAAACTAAAATTTTGAGATAAG
CCCTATAAACCGGAAAGGACGGAGT
>MITE_T_16886|chr6A|435563697|435564022|TA|46|F711 TSD_IN:yes MITE_LEN:325 TIR_LEN:46 CANDIDATE_ID:MITE_CAND_362612 COMMON_TSD:TA
ATATCATCACATACTCCCTCCGTCCGGTGAAAACTGTACATATAGAAATTTTAGGACAAA
TTATGGAGTGGAGTAAAAAATGCATTGGAAATGTGCAAGCCACCATCTCTCTTCTCTTTA
ATTATCCTACCCCAATGACCCAAGTGCATGTAAAAATTAAGACCATGTGTAGAATACTAT
TGGTCTTGATTACCATGTGATGAGAGAGAAATATTTTTTCTACTTTAATGTGCATAGGGA
AGACAGATGTACACTCTTTTGTGGACAAAATTTAAAGTCAAATGTACACTTTTCACTGGA
CGGAGGGAGTATACGTGATGATACT
>MITE_T_16893|chr4D|384950173|384950498|ATAT|27|F712 TSD_IN:yes MITE_LEN:325 TIR_LEN:27 CANDIDATE_ID:MITE_CAND_376075 COMMON_TSD:TA
ACTCCCTCCTTTCCGGTTTATAAGGCTCAATTCAAAAATCTCACCAAGCAAGGTATATGG
TGATTGGTGGAATACTTTTTGTAGTTTGCAAAAACGCCCAATTAATGCTTTTGTTTTTCT
CAAAAAAGTATGTTTACCAATGCATTAATTGCAATGCATGCATGCATAAATTACATGCAT
TGGTCAATTTTCTCTTAATACTTGCATGCAATGATTTAATGCACCTTGGAATCTGAACAT
GTGATGGGAAACAACCAAATTGAGCCTTATAAAATGAAAAAACTAAAATTTTAAGATAAA
TTCTATAAACCGGAAAGGAGGGAGT
>MITE_T_16898|chr3A|508610634|508610959|AT|41|F713 TSD_IN:yes MITE_LEN:325 TIR_LEN:41 CANDIDATE_ID:MITE_CAND_42718 COMMON_TSD:AT
ACTCCCTCCTTTCCGGTTTATAAGGCTCAATTCAAAATTCTCACCAACCAAGGTAGATGG
TGAGTGGTGGAATACTTTTTGTAGTTTGCAAAAGCACCCAATAAATGCTCTTGTTTTCCT
CAAAAAAGTATGTTTACCAATGCATTAATTGCAATGCATGCATGCATAAATTACATACAT
TGGTCAATTTTCTCTTAGTACTTGCATGCAATGATTTAATGCACCTTGGAATCTGAAAAT
GTGATGGAAAACAACCAAATTGAGCCTTATGAAATGGAAAAACTAAAATTTTGAGATAAG
CCCTATAAACCGGAAAGGAGGGAGT
>MITE_T_16966|chr6B|692240754|692241079|CG|23|F714 TSD_IN:yes MITE_LEN:325 TIR_LEN:23 CANDIDATE_ID:MITE_CAND_609050
CTAAGGGCATGTACAATGCTGGCATATGGATACATATGCCCCATGACAAAAAGTAATTTG
AAGCACCTACTTCAGTTTTCTTCTCCAATGCAAGCTATTATTAGTGGGCCTCATTAAGAA
ATAAAAAATAAAGACTCTAGTACAGCATCTCTACTTTTCACTCCAACCTTTTCAGCTTTT
GTCACCGGACCATGCTTTTTCTCTTCAAGCACCCGCCTCCTGGAGAGGATCCCGCTTTCC
TATCCGAACCTACTTTACGTCATATCCAATCCTACATGACATGTGAGGCATCACCTTGAG
GCTATGCATTGTACATGCCCTAAGT
>MITE_T_16973|chr2D|620525185|620525510|AT|30|F715 TSD_IN:yes MITE_LEN:325 TIR_LEN:30 CANDIDATE_ID:MITE_CAND_79733 COMMON_TSD:TA
GTGATATACTCCCTTCTTTCCGGTTTATTGGGCTCATCTCATTCTCTTAGCTTTTTCCTA
TTATAAGTCTTATTTTCAATTCTTTCCATCATGTGTTCACATTTCAAGGTGCATTAAATT
GACGCACGCAAGAATTAAAAGAAACCAACCAATGCATGTAACCATTCTACTCATTTAGTG
GTCATCCATGCATATACTGCAATTAATGCAGATTAAAGTTTGAGTAATTTTAAAACTACG
AGATATATTCCTCCATTCACCATCTACCTTGGTTGATGAGATTTCAGATTTAAACCCTGT
AAACCGGAAAGGAGGGAGTATCTCC
>MITE_T_16980|chr3A|592639097|592639422|ACT|38|F716 TSD_IN:no MITE_LEN:325 TIR_LEN:38 CANDIDATE_ID:MITE_CAND_86485 COMMON_TSD:TA
ACTCCCTCCTTTCTGGTTTATAAGGCTCAATTCAAAAATCTCACCAACCAAGGTAGATGA
TGAGTGGTAGAATATTTTTTGTAGTTTGCAAAAGCGCCCAATTAATGCTCTTGTTTTCCT
CAAAAAATTATGTTTACAAATGCATTAATTGCAATGCATGCATGCATAAAGTGCATGCAT
TGGTCAGTTTTCTCTTAATACTTGCATGCAATGATTTAATGCACCTTGAAGTCTGAACAT
GTGATGGGGAACAACTAAATTGAGCCTTATAAAATGGAAAATCTAAAATTTTGAGATAAG
CCCTATAAACCAGAAAGGAGGGAGT
>MITE_T_16996|chr5D|102191211|102191535|TA|39|F717 TSD_IN:yes MITE_LEN:324 TIR_LEN:39 CANDIDATE_ID:MITE_CAND_103744 COMMON_TSD:TA
CTCCCTCCTTTCCGGTTTTATAGGGCTTATCTCAAAATTTTAGATTTTCCATTTTATAAG
GCTCAATTTGGTTGTTCCCCAACACATGTTCAGATTCCAAGGTGCATTAAATCATTGCAT
GCAAGTATTAAGAAAAAATTGACCAATGCATGTACTTTATGCATGCATGCATGCATTGCA
ATTAATGCATTGATAAACATAATTTTTTGAGAAAAACAAGAGCATTAATTATGTGCTTTT
GCAAACTACAAAAAATATTCCACCGCTCACCATCTTGGTTGGTGAGATTTTTGAATTAAG
CCCTATAAACTGGAAAGGAGGGAG
>MITE_T_17495|chr6B|151692609|151692933|ATCATACG|13|F718 TSD_IN:no MITE_LEN:324 TIR_LEN:13 CANDIDATE_ID:MITE_CAND_144758
TAGACCTGGCCATCCTCCATGCCGGGATGGGCTTCGGCCGGGCCTGACCGAGCCCGAGGT
AGAAAACTCAGGCCCCAGCCCGGCCCGGCCAGGCCGCCAGGCCTAATTTTCAGGCCCAAG
CCCCGCCCATCACAACAAAAACACACATCGGGCCTCGGGCCTCCGGCCAGGCCTCTTCAG
TAAATGGCAGAAATAGTGGGCCTAGGCCCGGCCCGACCTAGTCTTCGGGCTCAAACCTAG
GCCTCGGCCTGGCCCGGGAGCAGCGTCGGCCTGGGTCGGGCCTGGCTTTTTCGGGCCCGG
CCGGGCGGCCCATGGCCAGGACTA
>MITE_T_17500|chr5A|27740053|27740377|GC|33|F719 TSD_IN:yes MITE_LEN:324 TIR_LEN:33 CANDIDATE_ID:MITE_CAND_27916 COMMON_TSD:AT
ACATACTCCCTCCTTTCTGGTTTATAAGGCTTTATTTCAACTTTTTGTTTTTTCCAATTT
AAAGGGCTCATCTTCATCTCATTTTTAGTTTCCAATGCACATTAAATCTTTGCATGCAAG
AATTAAAGAGGAACACACCAATGCATGTAATGTTCCTACTCATCTAGTGACCAAGCATGC
ATGCACCATAATTAATTCAAATTAATGCATGAGTTTAATTGGGGTAGTTTTGTAAAGTAC
GAGATACATTCCTCCACTCACAAAATGCCTTGGTTGATGAGATTTGAGATTTGAGCTTTA
TAAACCGGAAAGGAGGGAGTATTT
>MITE_T_17523|chr3B|681188713|681189037|CG|42|F720 TSD_IN:yes MITE_LEN:324 TIR_LEN:42 CANDIDATE_ID:MITE_CAND_518153
CATGGGAACGGATCCTCTAACATCATGAAGTGATGTCACAAAGCTACAGTGCAATCTTAG
TGCAAAACGAAGAAGGGATGTCACGGGCACTGTAGCAAAGACATTGTGCACAGTTACTAT
TCATAGAAAATAAAATCTGAAATTAATTTTGTTACACCATAATTTTGTTTGTATGCAATT
TTTGTAAATGTATACAATAGATTTGTAATTTACAAATTAATTCAAGTTATTTTAGACTTA
ATCACATGAATGTGAAGAAAGGATGCCAGAGTATTATAGTTTTCCTGACATCCCTTCGTG
ATGTTAGAGGATCTCGTTTCCAAG
>MITE_T_17541|chr3B|369098094|369098418|AT|19|F721 TSD_IN:yes MITE_LEN:324 TIR_LEN:19 CANDIDATE_ID:MITE_CAND_622261 COMMON_TSD:TAA
TAGGGCATGTACAATGGTGGCATATGGATACATATGCCCCATGACAAAAAGTAATTTGAA
GCATCTACATTAATTTTTCCTTTCCAATGCAAGCTATCACTAGTGGGCCTTATTAAGAAA
TAAAAAATAAAGACTTCAGTACACATGCATCTCTACTTTTCACTCCAACCTTTTCAGCTT
TTGTCATCGGACCACGCTTTTTCTCTTCAAGCACCCGCCTCCTGGAGAGGATCCTGCTTC
CCTATCCGAACCTACTTTACGTCATATCCGATCCTACATGGCATGCGAGGCATCACCTTG
AGGCTATGCATTGTACATGCCCTT
>MITE_T_17631|chr3D|571057299|571057623|GGCT|17|F722 TSD_IN:no MITE_LEN:324 TIR_LEN:17 CANDIDATE_ID:MITE_CAND_82789 COMMON_TSD:TAA
ATTAAGGGCATCTACAATGCAAAAGCGCTTATTTGGACGCTTAGGCAATAAAAAGAATTA
ATTAAAGAAGTGGCGTCGCTGTAGGAGTCCGTCTCCTCAACGCATGGGCGCCTGGTCGAG
CGCTAATGCAATGGGTTTCTCGTAGAAGAAAAGGGGCAGCGCTCGTTAAACAGCTCAGAG
GAAAGAAAAAAAGAACGAAGCGCCCGATGGCAGCCCTGGCATCGACGCTAGCAATAATCC
TGGGATCAACCAGGATTAGACCATAACGACCAGGAAGTGAATCCTAGCGCCTGTCATTAG
CGCCGGCGTTGTACATGCCCTAAT
>MITE_T_17640|chr1A|303392663|303392986|TA|28|F723 TSD_IN:yes MITE_LEN:323 TIR_LEN:28 CANDIDATE_ID:MITE_CAND_112054 COMMON_TSD:TA
CTCCCTCCTTTCCGGTTTATAGGGCTCAATTCAAAAATTTCACCAACCAAGGTAGATGGT
GAGTGGTGGAATCCTTTTTGTAATTTTCAAAAGCACCCAATTAATGCTCTTGTTTTCTTC
CAAAATGTATGTTTACCAATGTATTAATTGCAATGCATGAATGCATAAAGTACATGCATT
GGTCAATTTTCTCTTAATACCTGCATGCAATTATTTAATGCACATTGGAATCTGAACTTG
TGATGGGGAACAACCAAATTGAGCCTTATAAAATAAAAAAACTAAGATTTTAAGATAAGC
CCTATAAACCGGAAAGGAGGGAG
>MITE_T_17694|chr6B|163550057|163550380|TA|28|F724 TSD_IN:yes MITE_LEN:323 TIR_LEN:28 CANDIDATE_ID:MITE_CAND_155634 COMMON_TSD:TA
CTCCCTCCTTTCCGGTTTATAAGGCTCAATTTAAAAATCTCAACAACCAAGGTAGATGGT
GAGTGGTGGAATATTTTTTGTAGTTTGCAAGAGCACCAAATTAATGCTTTTGTTTTTCTC
AAAAAAGTATGTTTACCAATGCATTAATTGCAATGCATGCATGCATAAATTACATGCATT
GATCAATTTTCTCTTAATACTTGCATGCAATGATTTAATGCACCTTGAAATCTGAACATG
TAATGAGAAACAACCAAATTAAGCCTTATAAAATGGAAAAACTAAAATTTTGAGATAAGC
CCTATAAACCGAAAAGGAGGGAG
>MITE_T_17698|chr5D|447716628|447716951|TA|42|F725 TSD_IN:yes MITE_LEN:323 TIR_LEN:42 CANDIDATE_ID:MITE_CAND_468078 COMMON_TSD:TA
CTCCCTCCTTTCCGGTTTATAGGGCTTATCTCAAAATCTTAGTTTTTTCATTTTATAAGG
CTCAATTTGATTGTTCCCTATCACAAGTTCAGATTCCAAGGTGCATTAAATCATTGCATG
CAAGTATTAAGAGAAAATTGACCAATGCATGTACGTTATGCATGCATGCATTGCAATTAA
TACATTGATAAACATAATTTTTTTTGGAAAACAAGAGCATTAATTGGGTGCTTTTGCAAA
TTACAAAAAATATTCCACCACTCACCATCTACCTTGGTTGGTGAGATTTTTGAATTGAGC
CCTATAAACCGGAAAGGAGGGAG
>MITE_T_17704|chr5A|546577380|546577703|TA|38|F726 TSD_IN:yes MITE_LEN:323 TIR_LEN:38 CANDIDATE_ID:MITE_CAND_482977 COMMON_TSD:TA
CTCCCTCCTTTCCGGTTTATAAGGCTCAATTCAAAAATCTCATCAGCCAAGGTAGATGAT
GAGTGGTGGAATATTTTTTGTAGTTTGCAAAAGCACCTAATTAATGTTTTTGTTTTCCTC
AAAAAATTATGTTTACGAATGCATTAATTGCAATTCATGCATGCATAAAGTGCATGCATT
GGTCAGTTTTCTCTTAATACTTGCATGCAATGATTTAATGCACCTTGAAGTCTGAACATG
TGATGGGGAACAACCAAATTGAGCCTTATAAAATGGAAAAACTAAAATTTTGAGATAAAC
CCTATAAACCAGAAAGGAGGGAG
>MITE_T_17712|chr3D|434183659|434183982|TA|23|F727 TSD_IN:yes MITE_LEN:323 TIR_LEN:23 CANDIDATE_ID:MITE_CAND_483341 COMMON_TSD:TA
CTCCCTCCTTTCCAGTTTATAGGGATCAATTCAAAAATCTCACCAACCAAGGTAGATGAT
AAGTGGTGGAATAATTTTTGTAGTTTGCAAAACCACTCAATTAATGCACTTGTTTTCCTC
AAACAATTGTGTTTACCAATGCATTAATTACAGTGCATGCATGCATAAAGCACATGCATT
GGTCAATTTTCTTTTAATACTTACATGCAATGATTTAATGCACCTTGAAATCTGAACATG
TGATGGGGAACAACCAAATTGAGCCCTATAAAATGGGAAAACTAAAATTTTAAGATAAGC
CTTATAAATCGGAAAGGAGGGAG
>MITE_T_17721|chr5D|560530140|560530463|TA|39|F728 TSD_IN:yes MITE_LEN:323 TIR_LEN:39 CANDIDATE_ID:MITE_CAND_584268 COMMON_TSD:TA
ACCTACTCCCTCCGTCCGGTGAGTGTACATCTAGGTTCAAACTTTGTCCACAAAAGAGTG
TACTTCTATCTTCCCAATGCACTTTAAAGTAGGAAAAAAATACTTCTCTCTCATCACACG
ATAATCAAGACCAATAGCAATCTACACATGGTCAATCTACACATGGTCTTCGTAATTTCT
ACATGCACTTAGCTCATTGGAGGGTGGGTAATTAAAGAGGAGAGAGATAGTGGCTTGCAC
CTTTCCAATGCATTTTTTTACTCAACTCCATAATTTGTCCTAAATTTCTAGATGTATACT
CTTCACCGGACAGAGGAAGTAGT
>MITE_T_17750|chr6B|104211362|104211684|AA|50|F729 TSD_IN:no MITE_LEN:322 TIR_LEN:50 CANDIDATE_ID:MITE_CAND_104066 COMMON_TSD:TA
GTACTCCTACTAGTATTCCCTCTGTCCGGGTTTATTAGGCCTAAAAACAACTTCTCTTGG
ACCAAGACACATAGTAATTTGCTCACATTAATTCTTTCATTTCACTCCCAATGCACTCTC
TCACATACATGCAGCCAATGAAAAAGCACGCATGCGTGTATTAATTCCCTGGCCATGGCA
TCAATAACACTGACTTTCAATACAACCAATGAAGTGGTTGCATGCATGCACCTTTCCATA
GCGAGGCCTTATAAAAAGGGACATGCTTGTGATGTTGTGAGGCCTAATAAACCCGGAAGG
AGGGAGTACTAGTAAGAAGTAC
>MITE_T_17766|chr7D|197344133|197344455|TGA|21|F730 TSD_IN:no MITE_LEN:322 TIR_LEN:21 CANDIDATE_ID:MITE_CAND_204940
GAGCATCTTCAACAGACGCGCTACATAAGCCATGCGCTAGAAAAGATGCCTATATAGAGC
GCGCACGACCAAAAACAGCGCTCCGGCAGAAGCTGTAAAATAAAGCACGCACAAAAACGA
AGTTGTGACTTTAGCGCACGCGGGCTGCGGGGCTGCAAATTTGGGGCGCCGGTTTGTGCT
CGCGGGCTGTTGCATGTGGCGCCGCCGGGTTGGGCGCCGTGTTTTTGTGCGTCTGGTAAA
TCTCCCGCATGCAAAAACACCATTCCAGCGCTGCAAAACTTTTTTAGCGCGCCGCGCTAC
CACGCGTCTGTTGGAGATGCTC
>MITE_T_17787|chr5A|366030490|366030812|ATT|23|F731 TSD_IN:no MITE_LEN:322 TIR_LEN:23 CANDIDATE_ID:MITE_CAND_300065 COMMON_TSD:TTA
CACTATAAGGCCTCCTTTGGTTTGGAGGAATTTCATAGGAATTCTAGAAGATAGGATTCT
TATAGGATTTTTCTCCTTTAGAGCCCTTTGGTTCATAGGAATGGATTCCTATTCCTACAT
AGGATTGGTTCCTATCCTTCATATTTCATAGGAAAATAAAAATGAGCCTAGACTCAATGA
AAAAATTCCTTTGGTGTCAACCAAATGACATCTTGTTTCCTATTCCTACTCATAGGATTT
GAGATACATGTCATCTCATTTCCTACAAGATTCCTATTCCTACGATAATCCTATCCTATG
AACCAAAAGAGGCCTAAAAGTG
>MITE_T_17796|chr6B|348923115|348923437|AG|47|F732 TSD_IN:no MITE_LEN:322 TIR_LEN:47 CANDIDATE_ID:MITE_CAND_310003 COMMON_TSD:TA
TAGTACATGATACTACTACCTCCGTCTAGGTGTGTAAGTCATCTTATGAAAACCAAATAA
TCCCAAAACACTTAGGCGCGGTGCATTAAATTCTACCTCGTTTCTTGTTTCTTGACATAT
CAACCAATAAGAGATGTGGGGTGTGCATGCTTTTAATGACTTGAGACTACCAAACACGAC
ATGCAGTGGTTAGTTCATTGCATGCAATGCTATTAATTAGCAAATGAACATTAAGTTCTC
TCGTTTTCCCCTCCTCCTTGGTCATGGTGCACAACCTAAGATGACTTACTCACCTAGACG
GAGGGAGTAATATATGATACTA
>MITE_T_17846|chr5A|410968953|410969275|ATGGTGGG|13|F733 TSD_IN:no MITE_LEN:322 TIR_LEN:13 CANDIDATE_ID:MITE_CAND_337141 COMMON_TSD:AT
TATACCTGGCCATACCTTGGGCCGAGCCGGGCTTCGGGCCGGGCCTAGCTAAGCCCGACG
CAAAAAACCCAGGCCCGGGCCCGGCCCGGCCATCGGGCCTGTTTCATGAGCCCGAGCCCA
TCCCGAACACGTAAAAGCCTGCCGGGCTCCGGGCCGGCCGGCCCGACCTTCAGAAAAGTG
CAAAAACAATGGGCCCGGGCCTGGCTCGGCCATCGGGCTCAAAATCTAGGCTGAAGCTCG
ACCCGGGAGCAGCGTCGGGTCGGGCCGGGTCGGGATTATTCGGGCCGGGCTGGCCGGACC
GGGCTTCCCATGGCCAGGTATA
>MITE_T_17853|chr4A|618264814|618265136|AT|13|F734 TSD_IN:yes MITE_LEN:322 TIR_LEN:13 CANDIDATE_ID:MITE_CAND_397328 COMMON_TSD:AT
ACCTGGCCATACCTCGGGCCGGGCCGGGCTTCGCGTCGGGCCTAGCCAAGCCCGACGCAA
AAAAACCCAGGCCCGGGCCAGCCCGGCGCAGCCATCGGGCCTGTTTTCTGGGCCCGAGTC
CGGCCCGAGCACGTAAAAGCCCGTCGGGCTCCGGGCCGGCCCGGCCCGACCTTTAAAAAA
ATACAAAAACAACAGGCCCGGGCCCGGCCCGGCCCGGCCATCGGGCTCAAAATCTAGGCC
CGAGCCCGACCCGGGAGCAGCGTCGGGCCGGGTCGGGTTGGGCTTTTTCGGGCTGGCTGG
GCCGGGTTTCCCATGGCCAGCT
>MITE_T_17860|chr3D|227247460|227247782|GC|10|F735 TSD_IN:yes MITE_LEN:322 TIR_LEN:10 CANDIDATE_ID:MITE_CAND_404775 COMMON_TSD:TAA
ATCTCCAACAGCTGTAAGATAGGTGTTGGTAAATTTGCCACCTAGGACATAGTGATGATG
TGGCATGTAATAAAGGTGGAGAGAGAGCAAAGTTGTATGTAGAATAACCAACAACCTTTG
CACAAGCTCCAATGTGAAATAGAGAGCAATCACATTTATTTTTTCATCATCTATTGGATA
GTTTAGATACAACCTATTGGAGTAGTTGTATGATAGCTTGTTGGTTGGTGACATGGACAT
TTTACCAACAAGACTAACATACAGTCTATTGGAGATGCCCTAAGGAGCGTTTGGTTACAT
TACTTTTTAGTCTATTGGAGAT
>MITE_T_17869|chr3D|104126998|104127320|TAA|15|F736 TSD_IN:no MITE_LEN:322 TIR_LEN:15 CANDIDATE_ID:MITE_CAND_466615 COMMON_TSD:TTA
GGGCATGTACAATGGTGGCATATGGATACATATACCTCATGACAAAAAGTAATTTGAGGT
ACCTACATTTATTTTTTCTCTCCAATGCAAGCTACCATTAGTGGGTCTCATTAAGAAATA
GAAAATAAAGACTCTAGTCCACATGCATCTCTACTTTTCACTCCAATCTTTTCAGCTTTT
GTCACCGGACCACACTTTTTTTCTTTTCAAGCACCCGCCTCCTGAAGAGGATCCCGCTTC
CCTATCCGAACCTACTTTACATCATATCCGATCCTACATGGCATACGAGGCATCACCTTG
AGACTATGCATTGTACATGCCC
>MITE_T_17890|chr4D|74225934|74226256|GG|72|F737 TSD_IN:no MITE_LEN:322 TIR_LEN:72 CANDIDATE_ID:MITE_CAND_88888 COMMON_TSD:TTA
AATTAAGGATCTGTTTGGTTCCAAATAAGTCACCAACTGATAAGTCGAAAAGTGAAAAAA
GTGACTTATTTTGCCAAACAGACCCAACTTATAAGGCACCCCAACTTATAAGTCATAAGT
TGCTCCACCCCAACTTAAAACTTATAAGTCACCCCCTTTTGCGTGGGTCCCACCACCTTT
ACATAAAAAACAAGATGGAAAGGTGTGGTCAGGTGACTTATAAGTCAGGTGACAACCAAA
CAGGCGTGACTTATAAGTCACTGGTTTTAAGTCACCTGACTTATAAGTCAGGTGACTTAT
TGGAACCAAACAGGCCCTAATT
>MITE_T_17974|chr6B|262047605|262047926|ATCCAA|13|F738 TSD_IN:no MITE_LEN:321 TIR_LEN:13 CANDIDATE_ID:MITE_CAND_240244
GTATACCTGGCCAAACCTCGGGCCAGGCCGGGCTTCGGGCCGGGCCTAGCCAAGCCCGAC
ACAAAAAACCCAGGCCCGGGCCCGGCCCGGCCCGGCCATCGGGCCTGTGTTTCTGGGCCC
GAGCCCGGCCTGAACACCTAAAAGCCCGTCGGGCTTCGGGCCGGCCCGGCCCGACCTTCA
GTAAACTGCAAAAATGACGGGCCCGGGCCCGGCCCGGCCCGGCCTTCGGGCTCAAAAACT
AGGCCCGAGCCCGGCCCGGGGGTAGCGTCGGGCCGGGTCAGGCCGGGCCGGCCGGGCCGG
GCTTCCCATGGCCAGGTATAC
>MITE_T_17979|chr5D|380185815|380186136|TTA|18|F739 TSD_IN:yes MITE_LEN:321 TIR_LEN:18 CANDIDATE_ID:MITE_CAND_398936 COMMON_TSD:TTA
GGGCATGTACAATGCATAGCCCCAAGGTGATGCCTCGCATGCCATGTAGGATCGGATATC
AGATAAAATAGGTTCAGATAGGGAAGCGGGATCCTCTACAGGAGGCGGGTGCTTGAAGAG
AAAAAGTTTGGTCCGGTGTCAAAAGCTAAAAAGGTTGAAATGAAAAATAGAGATGCATGT
GTACTAAAATCTTTATTTTATATTTCTTAATGAGGCCCACTAGCGGTAGCTTGCAATGAG
GAAAAAAAAAAATATGTAGATGCCTCAAACTACTTTTTACCATGAGGCATCTGTATCCAT
ATGTCACCATTGTACATGCCC
>MITE_T_17983|chr6D|472201724|472202045|AAT|34|F740 TSD_IN:no MITE_LEN:321 TIR_LEN:34 CANDIDATE_ID:MITE_CAND_457523
ATATACTCCCTCCATTTTTGTATACAAGGCCACAAACTCATATTACAAGTATCATGGTAA
AAGTTAATGTCTTCTAAGTCAATGTTACAAACCAGCTTGTCTCCTTGTTTGCCGTGTAAA
TTAATGTGTATTCTTCTCTTTCATGCACATCAAGCCAATGCTCCTACTCCCGCATGCATG
CAAAGAATAGTTAATGTCCTCCTTTGCTAGTATTACGATGTATACACCATTAATATTGCA
TCGATTAGTGTTAGTGGCCCTGTATATCTGTAAATTGTTATTTCCATAGTGGTCTTGTAT
ATAAAAATGGAGGGAGTATTT
>MITE_T_17997|chr2A|450160353|450160674|TA|39|F741 TSD_IN:yes MITE_LEN:321 TIR_LEN:39 CANDIDATE_ID:MITE_CAND_513671
CTAGTACTACTCCCACCGTCCGGGTTTGTTGGGCCCAATAGCCAAAGCCCAAAGACCAAG
AAAGAGCAATAAATCTTATAAATTGCGTCTGTAATCGCTCTATTAATTGTCCCTATTAAC
TAATCCAGCACATGCAGTGGTTACCGCATGGATCTAGCGTGCATGCATGTCCAATCAATG
AGGACCACACACTGCCTTCCATCGGGTGATGCGGAATCAAGGGAATAAATGACACATAAT
TAATGAAGGGGTCTAAAAATTTGGTACAACCTTTGGTGGCTCAAGGGCCCAATAAACCCG
GACAGAGGGAGTAGTAAGTAG
>MITE_T_18001|chr7D|48495474|48495795|TAA|26|F742 TSD_IN:no MITE_LEN:321 TIR_LEN:26 CANDIDATE_ID:MITE_CAND_52351 COMMON_TSD:TAA
GAGCATCTCCAACAGGTGCACAAAAACTGCCCCACACGCTAAAATTCGGATTTTTTTTTT
GGGCGCCGGACAGCTCGAGCAGAAGCTGTAAAATAGTGCACGCATAAAAAAAGGTTTGGG
CTTGCACTAAAAAGCGCTATCAAAAGCTGCAAATTTGGGGCGCCAGATTGCACGCGCTTC
ACAATTTGCACTGCATTTTTTTGACACGCGTTTTTGAGCATCTGCTAAACCAATGTTGGG
TCCGGCACGCTTAAAGTGCTACAGTGACGCGTTAAAACTATTTTAACGCGCGAAACTTTT
ATGCATCTGTTGGAGATGCTC
>MITE_T_18020|chr7B|6036607|6036928|AGT|48|F743 TSD_IN:no MITE_LEN:321 TIR_LEN:48 CANDIDATE_ID:MITE_CAND_6110 COMMON_TSD:TTA
ATCTTAGGGCCTGTTTGGTTCCAATAAGTCATCTGACTTTAAGTCAGGTGACTTAAAACC
AATGACTTATAAGTCACGTTCGTTTGGTTGTCACCTGACTTATAAGTCATGTGACCACAC
CTTCCCACCCAATCCACATCATGCAGGTGGTGGGACCCACGCAAAAGGGGTGACTTATAA
GTTTTAAGTTGGGGCGGAGCAACTTATGACTTATAAGTTGGGGTGACTTATAAGTTGGGT
CTGTTTGGCAAAATAAGTCACTTTTTTCACTTTTCGACTTATAAGTTGGTGACTTATTTG
CAACCAAACAGGCCCTTAGCT
>MITE_T_18028|chr7B|86054493|86054814|TTA|26|F744 TSD_IN:no MITE_LEN:321 TIR_LEN:26 CANDIDATE_ID:MITE_CAND_81349
GAGCATCTCCAACAGACGCACAAAAGTTTTTCACGCCCTAAAATATTTTTAGCACGCCAC
TGTAGCAGTTTTAGCGCGTCAGACCCGACATTGCTTTACCATATGCCCAGAAATGAGCGC
CCAAAAAAACGCATAGTGTAAATTGTGAAGCATGCACAATCCGGCGCCTCAAATTTGCAG
CATGCGATAGCATTATTGAGTGCACGCCCAACCCTTTTTTGCGCGTGCACTATTTTACAG
CTTCTGCTAGAGCTGTCTGGCACTGAAAAAAACAGAATTTTAGCACGCGGAGTAGTTTTT
GCGCGCTTGTTGGAGATGCTC
>MITE_T_18033|chr2A|651807449|651807769|TTG|22|F745 TSD_IN:no MITE_LEN:320 TIR_LEN:22 CANDIDATE_ID:MITE_CAND_100662
ATTCTTAGGCCTCCTTTGGTTTGAAGGAATTTTATAGGATTTTCATAGGATAGGGTTTCT
ATAGAAAAAATACCTTCAGAGCTCTTTGGTTTGTAGGAATGAAATCCTATTCCTATGAAG
GAATTCTTCCTATCCTCCACATTTCATAGGAAAATAAACATTAGACTAGACTCAATGGAA
AAAATCCTATGGTGTGAATCAAAGGGCATCTCATTTTCTATTTCTATGCATAGGATTTGA
GATGCATGCCATCTCATTTCCTATGACTTTCCTATTCCTATGATTTTACAATCCTATGAA
CCAAAGGAGGCCTTAGGAAT
>MITE_T_18037|chr4D|161262197|161262517|ATGGAA|67|F746 TSD_IN:no MITE_LEN:320 TIR_LEN:67 CANDIDATE_ID:MITE_CAND_169384 COMMON_TSD:TAA
ACAAATCTATGGCCTCCTTTGGTTCATAGGATAGAAAAATCATAGGAATAGGAAAGTCAT
AGGAAATGAGATGACATGTATCTCAAATCCTATGAGTAGGAATAGGAAAGGAGATGCCCT
TTGATTCACATCATAGGATTTTTTTTCATTGAGTCTAGGCTAATGTTTATTTTCCTATGA
AATTTGGAGGATAGGAAGAATTCCTCCATATGAATAGGATTCCATTCCTACAAACCAAAG
GGCTCTAAAGGAATTTTTCCTATAAAAATCCTATCCTATGAAATTAAGATTCCTCTAAAC
CAAAGGAGGCCTATATTTGT
>MITE_T_18058|chr6B|277270370|277270690|TG|47|F747 TSD_IN:no MITE_LEN:320 TIR_LEN:47 CANDIDATE_ID:MITE_CAND_253050 COMMON_TSD:TAA
TGAGCTAAGGCCTCCTTTGGTTTAGAGGAATTTCATAGGAATTCTAGAGGATAGGATTCT
TATAAGATTTTTTCCTTTAGAGCCCTTTGGTTCATAGGAATGGATTCCTATTCCTACATA
GGATTGGTTCCTATCCTCCACATTTCATAGGAAAATAAAAAAGAGCCTAGACTCAATGGA
AAAATTCCTTTGGTGTCAACCAAATGACATCTTGTTTCCTATTCCTACTCATAGGATTTG
AGATACATGTCATCTCATTTCCTACAAAATTCCTATTCCTATGATAATCCTATCCTATGA
ACCAAAAGAGGCCTAAGTCA
>MITE_T_18163|chr1A|540335595|540335915|TTA|15|F748 TSD_IN:no MITE_LEN:320 TIR_LEN:15 CANDIDATE_ID:MITE_CAND_32088 COMMON_TSD:TAA
GGGCATGTACAATGGTGGCATGTGGTTACATATGCCTCATGACAAAAAGTAATTTGAGGC
ACCTACATTTATTTTTCTCCCCAATGCAAGCTACCACTAGTGGACCTCATTTAAGAAATA
GAAAATAAAGACTCTAGTACACATGCATCTCTACTTTTTACTCCAACCTTTTCAGCTTGT
GTCAGCGGACCACACTTTTTCTCTTCAAGCACCCGCCTCCTGAAGAGGATCCCGCTTCCC
[truncated: 1,747,737 more chars]
