# Supplementary material for: MITE Tracker: an accurate approach to identify miniature inverted-repeat transposable elements in large genomes
Source: BMC Bioinformatics. 2018 Oct 3;19:348. doi: 10.1186/s12859-018-2376-y (PMC6171319; doi:10.1186/s12859-018-2376-y)
Supplement: Supplementary file 2 — MITEs in several genomes. Execution summary of MITE Tracker and other tools using several genomes. (CSV 1 kb) [file 12859_2018_2376_MOESM2_ESM.csv]

	Genome size	MITE Tracker execution time	MITE Tracker number of families	MITE Hunter execution time	MITE Hunter number of families	detectMITE execution time	detectMITE number of families
Triticum Aestivum MITEs family	14.5Gbp	~10 days	6013
Solanum Tuberosum	810.7Mbp	9 hours	598
Oryza Sativa	373.2Mbp	4 hours	2077	40 hs	343	7 hours	4801
Arabidopsis Thaliana	119.7Mbp	36 minutes	38	*		2.5 hours	75
Plasmodium Falciparum	23.3Mbp	6 minutes	0	10 minutes	0	31 minutes	3
Cyanidioschyzon Merolae	16.5Mbp	3 minutes	0			10 minutes	0
Shuffled rice genome	16.5Mbp	3.8 hours	0			4.6 hours	0
*Arabidopsis Thaliana in MITE Hunter was halted after 4 days of executing time
